# Supplementary material for: Investigation of the genetic diversity of gut mycobiota of the wild and laboratory mice
Source: Microbiol Spectr. 2025 Mar 31;13(5):e02840-24. doi: 10.1128/spectrum.02840-24 (PMC12054021; doi:10.1128/spectrum.02840-24)
Supplement: Table S1 — Statistics of sample information. [file spectrum.02840-24-s0003.xlsx]

## Sheet: Supplementary Table 1
Supplementary Table 1 Statistics of sample information.
Sample ID	Breed	Gender	Area	Longitude and latitude	Altitude(m)	Age	Weight(g)	Data
LB1	Lasiopodomys brandtii	male	East Ujimqin County,Inner Mongolia Autonomous Region,China	44°59′58″N 116°6′19″E	857.04	Adult	30.94	20230610
LB2	Lasiopodomys brandtii	female	East Ujimqin County,Inner Mongolia Autonomous Region,China	44°59′58″N 116°6′19″E	857.04	Adult	32.11	20230610
LB3	Lasiopodomys brandtii	female	East Ujimqin County,Inner Mongolia Autonomous Region,China	44°59′58″N 116°6′19″E	857.04	Adult	29.88	20230610
LB4	Lasiopodomys brandtii	female	East Ujimqin County,Inner Mongolia Autonomous Region,China	44°59′58″N 116°6′19″E	857.04	Adult	33.13	20230610
LB5	Lasiopodomys brandtii	male	East Ujimqin County,Inner Mongolia Autonomous Region,China	44°59′58″N 116°6′19″E	857.04	Adult	36.76	20230610
LB6	Lasiopodomys brandtii	female	East Ujimqin County,Inner Mongolia Autonomous Region,China	44°59′58″N 116°6′19″E	857.04	Adult	38.44	20230610
LB7	Lasiopodomys brandtii	female	East Ujimqin County,Inner Mongolia Autonomous Region,China	44°59′58″N 116°6′19″E	857.04	Adult	41.32	20230610
LB8	Lasiopodomys brandtii	female	East Ujimqin County,Inner Mongolia Autonomous Region,China	44°59′58″N 116°6′19″E	857.04	Adult	43.21	20230610
LB9	Lasiopodomys brandtii	male	East Ujimqin County,Inner Mongolia Autonomous Region,China	44°59′58″N 116°6′19″E	857.04	Adult	39.12	20230610
LB10	Lasiopodomys brandtii	male	East Ujimqin County,Inner Mongolia Autonomous Region,China	44°59′58″N 116°6′19″E	857.04	Adult	31.64	20230610
LB11	Lasiopodomys brandtii	female	East Ujimqin County,Inner Mongolia Autonomous Region,China	44°59′58″N 116°6′19″E	857.04	Adult	29.96	20230610
LB12	Lasiopodomys brandtii	female	East Ujimqin County,Inner Mongolia Autonomous Region,China	44°59′58″N 116°6′19″E	857.04	Adult	43.21	20230610
LB13	Lasiopodomys brandtii	male	East Ujimqin County,Inner Mongolia Autonomous Region,China	44°59′58″N 116°6′19″E	857.04	Adult	37.21	20230610
LB14	Lasiopodomys brandtii	male	East Ujimqin County,Inner Mongolia Autonomous Region,China	44°59′58″N 116°6′19″E	857.04	Adult	40.02	20230610
LB15	Lasiopodomys brandtii	male	East Ujimqin County,Inner Mongolia Autonomous Region,China	44°59′58″N 116°6′19″E	857.04	Adult	30.93	20230610
LB16	Lasiopodomys brandtii	female	East Ujimqin County,Inner Mongolia Autonomous Region,China	44°59′58″N 116°6′19″E	857.04	Adult	41.29	20230610
LB17	Lasiopodomys brandtii	male	East Ujimqin County,Inner Mongolia Autonomous Region,China	44°59′58″N 116°6′19″E	857.04	Adult	36.91	20230610
LB18	Lasiopodomys brandtii	male	East Ujimqin County,Inner Mongolia Autonomous Region,China	44°59′58″N 116°6′19″E	857.04	Adult	33.56	20230610
LB19	Lasiopodomys brandtii	female	East Ujimqin County,Inner Mongolia Autonomous Region,China	44°59′58″N 116°6′19″E	857.04	Adult	31.42	20230610
LB20	Lasiopodomys brandtii	male	East Ujimqin County,Inner Mongolia Autonomous Region,China	44°59′58″N 116°6′19″E	857.04	Adult	42.31	20230610
LB21	Lasiopodomys brandtii	female	East Ujimqin County,Inner Mongolia Autonomous Region,China	44°59′58″N 116°6′19″E	857.04	Adult	35.25	20230610
LB22	Lasiopodomys brandtii	female	East Ujimqin County,Inner Mongolia Autonomous Region,China	44°59′58″N 116°6′19″E	857.04	Adult	37.31	20230610
LB23	Lasiopodomys brandtii	female	East Ujimqin County,Inner Mongolia Autonomous Region,China	44°59′58″N 116°6′19″E	857.04	Adult	36.22	20230610
LB24	Lasiopodomys brandtii	female	East Ujimqin County,Inner Mongolia Autonomous Region,China	44°59′58″N 116°6′19″E	857.04	Adult	34.32	20230610
LB25	Lasiopodomys brandtii	female	East Ujimqin County,Inner Mongolia Autonomous Region,China	44°59′58″N 116°6′20″E	857.04	Adult	37.23	20230610
LB26	Lasiopodomys brandtii	male	East Ujimqin County,Inner Mongolia Autonomous Region,China	44°59′58″N 116°6′19″E	857.04	Adult	30.12	20230610
AA1	Apodemus agrarius	female	Yueyang City,Hunan,China	29°28'35''N 112°46'29''E	35	Adult	30.81	20230827
AA2	Apodemus agrarius	female	Yueyang City,Hunan,China	29°28'35''N 112°46'29''E	35	Adult	19.83	20230827
AA3	Apodemus agrarius	male	Yueyang City,Hunan,China	29°28'35''N 112°46'29''E	35	Adult	36.92	20230827
AA4	Apodemus agrarius	male	Yueyang City,Hunan,China	29°28'35''N 112°46'29''E	35	Adult	34.67	20230827
AA5	Apodemus agrarius	male	Yueyang City,Hunan,China	29°28'35''N 112°46'29''E	35	Adult	29.86	20230827
AA6	Apodemus agrarius	male	Yueyang City,Hunan,China	29°28'35''N 112°46'29''E	35	Adult	21.73	20230827
AA7	Apodemus agrarius	male	Yueyang City,Hunan,China	29°28'35''N 112°46'29''E	35	Adult	38.97	20230827
AA8	Apodemus agrarius	female	Yueyang City,Hunan,China	29°28'35''N 112°46'29''E	35	Adult	29.63	20230827
AA9	Apodemus agrarius	female	Yueyang City,Hunan,China	29°28'35''N 112°46'29''E	35	Adult	29.85	20230827
AA10	Apodemus agrarius	female	Yueyang City,Hunan,China	29°28'35''N 112°46'29''E	35	Adult	31.72	20230827
AA11	Apodemus agrarius	female	Yueyang City,Hunan,China	29°28'35''N 112°46'29''E	35	Adult	31.28	20230827
AA12	Apodemus agrarius	male	Yueyang City,Hunan,China	29°28'35''N 112°46'29''E	35	Adult	32.61	20230827
AA13	Apodemus agrarius	male	Yueyang City,Hunan,China	29°28'35''N 112°46'29''E	35	Adult	26.98	20230827
AA14	Apodemus agrarius	female	Yueyang City,Hunan,China	29°28'35''N 112°46'29''E	35	Adult	35.18	20230827
AA15	Apodemus agrarius	female	Yueyang City,Hunan,China	29°28'35''N 112°46'29''E	35	Adult	33.75	20230827
AA16	Apodemus agrarius	male	Yueyang City,Hunan,China	29°28'35''N 112°46'29''E	35	Adult	41.08	20230827
AA17	Apodemus agrarius	male	Yueyang City,Hunan,China	29°28'35''N 112°46'29''E	35	Adult	38.53	20230827
AA18	Apodemus agrarius	male	Yueyang City,Hunan,China	29°28'35''N 112°46'29''E	35	Adult	34.36	20230827
AA19	Apodemus agrarius	male	Yueyang City,Hunan,China	29°28'35''N 112°46'29''E	35	Adult	32.12	20230827
AA20	Apodemus agrarius	male	Yueyang City,Hunan,China	29°28'35''N 112°46'29''E	35	Adult	31.56	20230827
MF1	Microtus fortis	female	Yueyang City,Hunan,China	29°28'35''N 112°46'29''E	35	Adult	67.52	20230827
MF2	Microtus fortis	female	Yueyang City,Hunan,China	29°28'35''N 112°46'29''E	35	Adult	68.21	20230827
MF3	Microtus fortis	male	Yueyang City,Hunan,China	29°28'35''N 112°46'29''E	35	Adult	82.91	20230827
MF4	Microtus fortis	male	Yueyang City,Hunan,China	29°28'35''N 112°46'29''E	35	Adult	94.31	20230827
MF5	Microtus fortis	male	Yueyang City,Hunan,China	29°28'35''N 112°46'29''E	35	Adult	86.52	20230827
MF6	Microtus fortis	male	Yueyang City,Hunan,China	29°28'35''N 112°46'29''E	35	Adult	71.65	20230827
MF7	Microtus fortis	male	Yueyang City,Hunan,China	29°28'35''N 112°46'29''E	35	Adult	89.31	20230827
MF8	Microtus fortis	female	Yueyang City,Hunan,China	29°28'35''N 112°46'29''E	35	Adult	73.01	20230827
MF9	Microtus fortis	female	Yueyang City,Hunan,China	29°28'35''N 112°46'29''E	35	Adult	72.82	20230827
MF10	Microtus fortis	female	Yueyang City,Hunan,China	29°28'35''N 112°46'29''E	35	Adult	62.32	20230827
MF11	Microtus fortis	female	Yueyang City,Hunan,China	29°28'35''N 112°46'29''E	35	Adult	64.05	20230827
MF12	Microtus fortis	male	Yueyang City,Hunan,China	29°28'35''N 112°46'29''E	35	Adult	105.6	20230827
MF13	Microtus fortis	male	Yueyang City,Hunan,China	29°28'35''N 112°46'29''E	35	Adult	97.87	20230827
MF14	Microtus fortis	female	Yueyang City,Hunan,China	29°28'35''N 112°46'29''E	35	Adult	68.27	20230827
MF15	Microtus fortis	female	Yueyang City,Hunan,China	29°28'35''N 112°46'29''E	35	Adult	71.33	20230827
MF16	Microtus fortis	male	Yueyang City,Hunan,China	29°28'35''N 112°46'29''E	35	Adult	90.21	20230827
MF17	Microtus fortis	male	Yueyang City,Hunan,China	29°28'35''N 112°46'29''E	35	Adult	103.7	20230827
MF18	Microtus fortis	male	Yueyang City,Hunan,China	29°28'35''N 112°46'29''E	35	Adult	81.22	20230827
MF19	Microtus fortis	male	Yueyang City,Hunan,China	29°28'35''N 112°46'29''E	35	Adult	82.33	20230827
MF20	Microtus fortis	male	Yueyang City,Hunan,China	29°28'35''N 112°46'29''E	35	Adult	90.21	20230827
CT1	C57BL/6J	male	Qingdao City,Shandong,China	36°19'14''N 120°23'12''E	12.2	Adult	21.11	20230910
CT2	C57BL/6J	male	Qingdao City,Shandong,China	36°19'14''N 120°23'12''E	12.2	Adult	20.31	20230910
CT3	C57BL/6J	female	Qingdao City,Shandong,China	36°19'14''N 120°23'12''E	12.2	Adult	21.45	20230910
CT4	C57BL/6J	female	Qingdao City,Shandong,China	36°19'14''N 120°23'12''E	12.2	Adult	19.31	20230910
CT5	C57BL/6J	male	Qingdao City,Shandong,China	36°19'14''N 120°23'12''E	12.2	Adult	19.46	20230910
CT6	C57BL/6J	male	Qingdao City,Shandong,China	36°19'14''N 120°23'12''E	12.2	Adult	20.33	20230910
CT7	C57BL/6J	male	Qingdao City,Shandong,China	36°19'14''N 120°23'12''E	12.2	Adult	21.67	20230910
CT8	C57BL/6J	male	Qingdao City,Shandong,China	36°19'14''N 120°23'12''E	12.2	Adult	19.98	20230910
CT9	C57BL/6J	female	Qingdao City,Shandong,China	36°19'14''N 120°23'12''E	12.2	Adult	21.32	20230910
CT10	C57BL/6J	female	Qingdao City,Shandong,China	36°19'14''N 120°23'12''E	12.2	Adult	20.88	20230910
CT11	C57BL/6J	male	Qingdao City,Shandong,China	36°19'14''N 120°23'12''E	12.2	Adult	22.01	20230910
CT12	C57BL/6J	male	Qingdao City,Shandong,China	36°19'14''N 120°23'12''E	12.2	Adult	21.76	20230910
CT13	C57BL/6J	male	Qingdao City,Shandong,China	36°19'14''N 120°23'12''E	12.2	Adult	21.45	20230910
CT14	C57BL/6J	male	Qingdao City,Shandong,China	36°19'14''N 120°23'12''E	12.2	Adult	22.03	20230910
CT15	C57BL/6J	female	Qingdao City,Shandong,China	36°19'14''N 120°23'12''E	12.2	Adult	19.21	20230910
