# Supplementary material for: Investigation of the genetic diversity of gut mycobiota of the wild and laboratory mice
Source: Microbiol Spectr. 2025 Mar 31;13(5):e02840-24. doi: 10.1128/spectrum.02840-24 (PMC12054021; doi:10.1128/spectrum.02840-24)
Supplement: Table S2 — Information about the culture media. [file spectrum.02840-24-s0004.xlsx]

## Sheet: Supplementary Table 2
Supplementary Table 2: Information about the culture media.
Name of medium	Ingredient
BHI	Peptone 10.0g/L, dehydrated calf brain extract 12.5g/L, dehydrated buffalo heart extract 5.0g/L, sodium chloride 5.0g/L, glucose 2.0g/L, disodium hydrogen phosphate 2.5g/L
YPD	Peptone 10.0g/L, glucose 20.0g/L, yeast extract powder 5.0g/L, AGAR 14.0g/L
RBA	Peptone 5.0g/L, dextrose 10.0g/L, potassium dihydrogen phosphate 1.0g/L, magnesium sulfate 0.5g/L, AGAR 15.0g/L, Bengal red 0.03g/L, chloramphenicol 0.1g/L
MTB	Peptone 5.0g/L, dipotassium hydrogen phosphate 1.0g/L, magnesium sulfate 0.5g/L, yeast extract powder 2.0g/L, glucose 20.0g/L
OSA	Orange juice extract 10.0g/L, yeast extract 3.0g/L, tryptone 10.0g/L, glucose 4.0g/L, dipotassium hydrogen phosphate 2.5g/L, AGAR 17.0g/L
CMM	Corn dip powder 7.0g/L, AGAR 15.0g/L
FM	Peptone 5.0g/L, glucose 20.0g/L, yeast powder 2.0g/L, dipotassium hydrogen phosphate 1.0g/L, magnesium sulfate 0.5g/L
SCDA	Nitrate 2.0g/L, dipotassium hydrogen phosphate 1.0g/L, magnesium sulfate 0.5g/L, potassium chloride 0.5g/L, ferrous sulfate 0. 01g/L, sucrose 30.0g/L, sodium chloride 60.0g/L, AGAR 15.0g/L
TTC-SM	Tryptone 7.5g/L, peptone 7.5g/L, glucose 40.0g/L, TTC 0.01g/L, AGAR 15.0g/L
PDA	Potato starch 11.0g/L, glucose 20.0g/L, AGAR 15.0g/L
