# Supplementary material for: Investigation of the genetic diversity of gut mycobiota of the wild and laboratory mice
Source: Microbiol Spectr. 2025 Mar 31;13(5):e02840-24. doi: 10.1128/spectrum.02840-24 (PMC12054021; doi:10.1128/spectrum.02840-24)
Supplement: Table S4 — Fungus dominant phylum and genus percentage. [file spectrum.02840-24-s0006.xlsx]

## Sheet: Supplementary Table 4
Supplementary Table 4: fungi dominant phylum and genus percentage document
Phylum_level	LB	CT	MF	AA		Order_level	LB	CT	MF	AA		Genus_level	LB	CT	MF	AA
p_Ascomycota	0.717155	0.989833	0.980462	0.978121		o_Chaetosphaeriales	0.000729086	3.02714e-06	0.0772436	8.4407e-05		g_Acrostalagmus	0.104497	0	0	0
p_Basidiobolomycota	0	0	0	0.000608207		o_Eurotiales	0.139648	0.526532	0.168603	0.0192744		g_Aspergillus	0.100129	0.451044	0.0671057	0.00558123
p_Basidiomycota	0.0512177	0.000311072	0.0169106	0.00971723		o_Glomerellales	0.104838	0.000349438	0.00245403	0.0601572		g_Circinella	0.167965	0.000454065	0	0
p_Chytridiomycota	0.00160348	0	0.000393107	0.000766		o_Hypocreales	0.0683269	0.0128041	0.0799895	0.212206		g_Microascus	0.000815364	0.384491	7.05942e-05	6.43503e-06
p_Glomeromycota	0.00181512	0	2.40067e-06	5.25066e-05		o_Microascales	0.0145124	0.385782	0.00793448	0.00125398		g_Nigrospora	0	0.000145529	0.098607	0.149251
p_Kickxellomycota	0.000346273	0	0	0		o_Mucorales	0.218385	0.00983808	0.000103138	0.00100657		g_Paraphaeosphaeria	0.000842164	1.21111e-05	0.141724	0.247976
p_Mortierellomycota	0.00817319	7.56953e-06	0.000274668	0.000578469		o_Pleosporales	0.129791	0.00041234	0.262455	0.421049		g_Podospora	0.025369	1.59874e-05	0.240174	0.000102361
p_Mucoromycota	0.218394	0.00983808	0.000103138	0.00101227		o_Saccharomycetales	0.0135324	0.0619173	0.00126819	0.0379182		g_Pseudopithomyces	0	9.66296e-05	0.102308	0.0322468
p_Rozellomycota	0.00108616	1.05984e-05	0.0018333	0.00899793		o_Sordariales	0.127921	9.20623e-05	0.260101	0.0174583		g_Talaromyces	0.0138534	0.0445155	0.0721397	0.00715905
p_Zoopagomycota	0.000197951	0	0	4.3301e-05		o_Trichosphaeriales	0	0.000145529	0.098607	0.149251		g_Other	0.458909	0.118772	0.245652	0.536249
p_Other	1.14605e-05	0	2.05893e-05	0.000103585		o_Other	0.182316	0.00212374	0.0412408	0.0803414		g_unidentified	0.12762	0.000452913	0.0322191	0.0214282
