# Supplementary material for: Investigation of the genetic diversity of gut mycobiota of the wild and laboratory mice
Source: Microbiol Spectr. 2025 Mar 31;13(5):e02840-24. doi: 10.1128/spectrum.02840-24 (PMC12054021; doi:10.1128/spectrum.02840-24)
Supplement: Table S5 — Fungus dominant phylum, order, and genus Wilcox test. [file spectrum.02840-24-s0007.xlsx]

## Sheet: Supplementary Table 5
Supplementary Table 5:Fungi dominant phylum,order and genus Wilcox test
Wilcox test
Fungi					Fungi					Fungi
Phylum	Group1	Group2	p_value		Order	Group1	Group2	p_value		Genus	Group1	Group2	p_value
p_Ascomycota	CT	MF	0.0473302		o_Agaricales	AA	LB	0.0216047		g_Acaulium	MF	LB	0.000449444
p_Ascomycota	CT	LB	1.74854e-07		o_Agaricales	CT	AA	0.00919414		g_Acaulium	CT	LB	0.000163037
p_Ascomycota	AA	LB	1.37768e-08		o_Agaricales	CT	MF	0.00142266		g_Acaulium	AA	LB	2.07e-05
p_Ascomycota	MF	LB	1.20525e-08		o_Agaricales	CT	LB	1.12961e-05		g_Acremonium	CT	MF	0.0118613
p_Basidiomycota	MF	AA	0.0179386		o_Agaricostilbales	MF	LB	0.0109989		g_Acremonium	CT	LB	0.000989919
p_Basidiomycota	AA	LB	0.0164647		o_Agaricostilbales	CT	LB	0.010461		g_Acremonium	MF	AA	0.000282492
p_Basidiomycota	CT	MF	7.2732e-06		o_Agaricostilbales	AA	LB	0.00342899		g_Acremonium	CT	AA	6.65e-07
p_Basidiomycota	CT	AA	6.21669e-06		o_Archaeorhizomycetales	MF	AA	0.00143208		g_Acremonium	AA	LB	2.56e-07
p_Basidiomycota	CT	LB	2.33991e-07		o_Atheliales	CT	MF	0.0427278		g_Acrocalymma	CT	LB	0.0173341
p_Chytridiomycota	CT	AA	0.023917		o_Atheliales	MF	LB	0.00945125		g_Acrocalymma	MF	LB	0.00643396
p_Chytridiomycota	CT	LB	0.00203764		o_Atractiellales	CT	LB	0.0173557		g_Acrocalymma	AA	LB	0.00643396
p_Glomeromycota	AA	LB	2.09369e-05		o_Atractiellales	MF	LB	0.00644183		g_Acrostalagmus	CT	LB	1.11e-05
p_Glomeromycota	CT	LB	1.77615e-05		o_Atractiellales	AA	LB	0.00644183		g_Acrostalagmus	MF	LB	2.04e-07
p_Glomeromycota	MF	LB	4.3544e-06		o_Branch06	CT	LB	0.0282581		g_Acrostalagmus	AA	LB	2.04e-07
p_Kickxellomycota	CT	LB	0.0173449		o_Branch06	MF	LB	0.0118465		g_Albifimbria	AA	LB	0.0141036
p_Kickxellomycota	MF	LB	0.0064379		o_Branch06	AA	LB	0.0118465		g_Albifimbria	CT	LB	0.0107465
p_Kickxellomycota	AA	LB	0.0064379		o_Cantharellales	MF	LB	0.0414333		g_Albifimbria	MF	LB	0.00262777
p_Mortierellomycota	CT	LB	0.0166231		o_Cantharellales	CT	LB	0.0282581		g_Alternaria	AA	LB	0.00155572
p_Mortierellomycota	CT	AA	0.00419866		o_Capnodiales	AA	LB	0.0493513		g_Alternaria	MF	LB	6.38e-05
p_Mortierellomycota	CT	MF	0.000477938		o_Capnodiales	CT	MF	0.0163124		g_Alternaria	CT	MF	4.05e-05
p_Mucoromycota	CT	MF	0.0416842		o_Capnodiales	CT	LB	0.00124611		g_Alternaria	MF	AA	1.1e-05
p_Mucoromycota	CT	LB	0.0149817		o_Chaetosphaeriales	MF	LB	5.66514e-05		g_Alternaria	CT	AA	8.7e-07
p_Mucoromycota	AA	LB	2.04079e-06		o_Chaetosphaeriales	MF	AA	1.76246e-05		g_Alternaria	CT	LB	2.33e-07
p_Mucoromycota	MF	LB	5.66005e-08		o_Chaetosphaeriales	CT	MF	2.88171e-06		g_Angustimassarina	CT	LB	0.0453713
p_Rozellomycota	AA	LB	0.0213076		o_Chaetothyriales	AA	LB	0.0477841		g_Angustimassarina	MF	LB	0.0214318
p_Rozellomycota	MF	LB	0.00425989		o_Chaetothyriales	MF	LB	0.022539		g_Angustimassarina	AA	LB	0.0214318
p_Rozellomycota	CT	AA	0.00189318		o_Chaetothyriales	CT	LB	0.0171882		g_Apiotrichum	CT	LB	0.0104745
p_Rozellomycota	CT	MF	0.000321577		o_Coniochaetales	CT	MF	0.0426886		g_Apiotrichum	MF	LB	0.00343335
p_Zoopagomycota	CT	LB	0.0280895		o_Conioscyphales	MF	AA	0.0401613		g_Apiotrichum	AA	LB	0.00343335
p_Zoopagomycota	MF	LB	0.0117765		o_Cystobasidiomycetes_ord_Incertae_sedis	CT	LB	9.80522e-06		g_Archaeorhizomyces	MF	AA	0.00143208
					o_Cystobasidiomycetes_ord_Incertae_sedis	MF	LB	1.48324e-06		g_Arcopilus	MF	LB	0.00944336
					o_Cystobasidiomycetes_ord_Incertae_sedis	AA	LB	7.15432e-08		g_Arthrinium	MF	AA	0.0498977
					o_Cystofilobasidiales	CT	MF	0.00842367		g_Arthrinium	MF	LB	0.0137417
					o_Cystofilobasidiales	MF	LB	0.00261764		g_Arthrinium	CT	MF	0.00700959
					o_Cystofilobasidiales	CT	AA	0.000628707		g_Arthrinium	CT	AA	0.0001925
					o_Cystofilobasidiales	AA	LB	9.74577e-05		g_Arthrinium	AA	LB	5.59e-05
					o_Diaporthales	CT	LB	0.0282075		g_Ascochyta	MF	LB	0.0214441
					o_Diaporthales	CT	AA	0.0131008		g_Ascochyta	AA	LB	0.0214441
					o_Diaporthales	MF	LB	0.0118254		g_Aspergillus	MF	AA	0.000795012
					o_Diaporthales	MF	AA	0.00452775		g_Aspergillus	AA	LB	4.13e-05
					o_Dothideales	MF	AA	0.00677892		g_Aspergillus	CT	MF	2.87e-05
					o_Dothideales	CT	MF	0.000510998		g_Aspergillus	CT	AA	7.41e-07
					o_Dothideales	MF	LB	3.26364e-05		g_Aspergillus	CT	LB	4.27e-07
					o_Dothideales	CT	LB	2.79612e-06		g_Atractiella	CT	LB	0.0173557
					o_Dothideales	AA	LB	1.40324e-07		g_Atractiella	MF	LB	0.00644183
					o_Dothideomycetes_ord_Incertae_sedis	AA	LB	0.0125784		g_Atractiella	AA	LB	0.00644183
					o_Dothideomycetes_ord_Incertae_sedis	MF	LB	0.00342899		g_Aureobasidium	MF	AA	0.00677892
					o_Erysiphales	CT	LB	2.14695e-05		g_Aureobasidium	CT	MF	0.000510998
					o_Erysiphales	MF	LB	3.55109e-07		g_Aureobasidium	MF	LB	0.000143904
					o_Erysiphales	AA	LB	2.04235e-07		g_Aureobasidium	CT	LB	4.97e-06
					o_Eurotiales	CT	MF	0.00102587		g_Aureobasidium	AA	LB	5.23e-07
					o_Eurotiales	MF	LB	1.66501e-05		g_Backusella	MF	LB	0.0219938
					o_Eurotiales	MF	AA	3.0691e-06		g_Beauveria	CT	AA	2.54e-06
					o_Eurotiales	CT	AA	8.80303e-07		g_Beauveria	CT	MF	8.96e-07
					o_Eurotiales	CT	LB	6.59847e-07		g_Beauveria	AA	LB	6.03e-07
					o_Filobasidiales	CT	LB	1.76231e-07		g_Beauveria	MF	LB	4.77e-08
					o_Filobasidiales	AA	LB	1.23831e-08		g_Bionectria	CT	LB	0.00359546
					o_Filobasidiales	MF	LB	1.04482e-08		g_Bionectria	MF	LB	0.00262777
					o_Geastrales	AA	LB	0.0261573		g_Bionectria	AA	LB	0.00262777
					o_Geastrales	CT	LB	0.0173019		g_Blumeria	CT	LB	2.15e-05
					o_Geastrales	MF	LB	0.00642215		g_Blumeria	MF	LB	2.04e-07
					o_Geminibasidiales	CT	MF	0.0214542		g_Blumeria	AA	LB	2.04e-07
					o_Geminibasidiales	MF	AA	0.0198058		g_Boeremia	CT	LB	0.0236007
					o_Geminibasidiales	MF	LB	0.000649541		g_Botryotrichum	AA	LB	0.0219938
					o_Glomerellales	AA	LB	0.0180432		g_Botryotrichum	MF	LB	0.000648939
					o_Glomerellales	CT	LB	0.00378953		g_Botryotrichum	CT	LB	0.000241986
					o_Glomerellales	MF	LB	0.00154349		g_Byssochlamys	MF	AA	0.022719
					o_Glomerellales	CT	AA	2.28135e-05		g_Byssochlamys	MF	LB	0.000647135
					o_Glomerellales	MF	AA	5.84409e-06		g_Camarosporidiella	MF	LB	0.0382401
					o_GS11	MF	LB	0.0382615		g_Camarosporidiella	AA	LB	0.0382401
					o_GS11	AA	LB	0.0382615		g_Candida	CT	AA	0.000288898
					o_Helotiales	CT	LB	0.0483623		g_Candida	CT	MF	9.85e-05
					o_Helotiales	MF	AA	0.0174171		g_Candida	CT	LB	1.69e-05
					o_Helotiales	CT	MF	0.00215613		g_Cephalotrichum	CT	LB	0.0379855
					o_Hypocreales	MF	AA	0.000338195		g_Cephalotrichum	CT	AA	0.0268321
					o_Hypocreales	CT	MF	0.000103034		g_Cephalotrichum	MF	LB	0.000474813
					o_Hypocreales	MF	LB	7.17681e-06		g_Cephalotrichum	MF	AA	0.000290823
					o_Hypocreales	CT	AA	1.45976e-06		g_Cephalotrichum	CT	MF	3.33e-05
					o_Hypocreales	AA	LB	5.10185e-08		g_Ceratocystis	AA	LB	0.0396798
					o_Kickxellales	CT	LB	0.0453975		g_Ceratocystis	CT	LB	0.0281906
					o_Kickxellales	MF	LB	0.0214441		g_Ceratocystis	MF	LB	0.0118185
					o_Kickxellales	AA	LB	0.0214441		g_Chaetomium	AA	LB	0.034992
					o_Lichenostigmatales	MF	LB	0.0118254		g_Chaetomium	MF	AA	0.00328469
					o_Lichenostigmatales	AA	LB	0.0118254		g_Chaetomium	CT	LB	0.00204066
					o_Malasseziales	CT	LB	0.0266121		g_Chaetomium	CT	AA	0.000424438
					o_Malasseziales	AA	LB	0.0120965		g_Chaetosphaeria	CT	AA	0.0238257
					o_Malasseziales	MF	LB	0.00190772		g_Chaetosphaeria	MF	AA	1.2e-05
					o_Melanosporales	CT	MF	0.044995		g_Chaetosphaeria	CT	MF	1.89e-06
					o_Melanosporales	CT	AA	0.023917		g_Chaetosphaeria	MF	LB	4.52e-08
					o_Melanosporales	CT	LB	0.00257599		g_Circinella	CT	MF	0.00252583
					o_Microascales	MF	AA	0.00168766		g_Circinella	CT	AA	0.00252583
					o_Microascales	AA	LB	0.00167878		g_Circinella	CT	LB	3.1e-06
					o_Microascales	CT	MF	0.00108646		g_Circinella	MF	LB	2.43e-09
					o_Microascales	CT	LB	0.000102829		g_Circinella	AA	LB	2.43e-09
					o_Microascales	CT	AA	5.07229e-05		g_Cirrenalia	CT	AA	0.000898434
					o_Microbotryales	CT	AA	0.00701693		g_Cirrenalia	MF	AA	0.000166605
					o_Microbotryales	MF	AA	0.00208508		g_Cirrenalia	AA	LB	3.33e-05
					o_Microbotryales	AA	LB	0.000650143		g_Cladophialophora	CT	LB	0.0301745
					o_Mortierellales	CT	LB	0.00881085		g_Cladophialophora	AA	LB	0.0115081
					o_Mortierellales	CT	AA	0.00749953		g_Cladophialophora	MF	LB	0.00342899
					o_Mortierellales	CT	MF	0.000477938		g_Clavaria	CT	LB	0.0453975
					o_Mucorales	CT	LB	0.0100927		g_Clavaria	MF	LB	0.0214441
					o_Mucorales	AA	LB	6.41694e-07		g_Clavaria	AA	LB	0.0214441
					o_Mucorales	MF	LB	1.86852e-08		g_Clonostachys	CT	LB	0.00112546
					o_Myrmecridiales	CT	LB	0.0453451		g_Clonostachys	MF	LB	0.000647292
					o_Myrmecridiales	MF	LB	0.00264605		g_Clonostachys	AA	LB	0.000614635
					o_Myrmecridiales	MF	AA	0.000495722		g_Collariella	CT	LB	3.48e-06
					o_Myrmecridiales	CT	MF	0.000422234		g_Collariella	MF	LB	2.71e-07
					o_Myrmecridiales	CT	AA	6.47077e-07		g_Collariella	AA	LB	7.86e-09
					o_Myrmecridiales	AA	LB	5.65208e-08		g_Coniochaeta	CT	MF	0.0426886
					o_Onygenales	AA	LB	0.0015788		g_Conioscypha	MF	AA	0.0401613
					o_Onygenales	MF	LB	2.75904e-06		g_Coprinellus	MF	LB	0.0131458
					o_Onygenales	CT	LB	2.62411e-06		g_Coprinopsis	AA	LB	0.0472525
					o_Pezizales	CT	AA	0.00527494		g_Coprinopsis	CT	LB	0.0104542
					o_Pezizales	CT	MF	0.00210706		g_Coprinopsis	MF	LB	0.00342681
					o_Phallales	CT	AA	0.0129747		g_Curvularia	MF	LB	0.0302042
					o_Phallales	MF	LB	0.00380007		g_Curvularia	AA	LB	0.00324221
					o_Phallales	AA	LB	0.000241825		g_Curvularia	CT	MF	2.95e-05
					o_Phomatosporales	CT	MF	0.0131139		g_Curvularia	CT	LB	1.58e-05
					o_Phomatosporales	MF	LB	0.00580372		g_Curvularia	CT	AA	8.79e-06
					o_Phomatosporales	CT	AA	0.00364832		g_Cutaneotrichosporon	CT	LB	4.99e-06
					o_Phomatosporales	AA	LB	0.000928244		g_Cutaneotrichosporon	MF	LB	7.15e-08
					o_Pleosporales	MF	AA	0.00978649		g_Cutaneotrichosporon	AA	LB	7.15e-08
					o_Pleosporales	MF	LB	9.87688e-06		g_Cyberlindnera	CT	AA	0.00552969
					o_Pleosporales	CT	MF	3.58135e-06		g_Cyberlindnera	MF	AA	0.00432186
					o_Pleosporales	CT	LB	1.54249e-06		g_Cyberlindnera	AA	LB	9.31e-05
					o_Pleosporales	CT	AA	7.39495e-07		g_Cystofilobasidium	CT	AA	0.0101286
					o_Pleosporales	AA	LB	8.49164e-08		g_Cystofilobasidium	MF	AA	0.00695379
					o_Polyporales	MF	AA	0.0389495		g_Cystofilobasidium	AA	LB	0.000250157
					o_Polyporales	MF	LB	0.0309964		g_Debaryomyces	MF	LB	0.0363824
					o_Polyporales	CT	AA	0.00698757		g_Debaryomyces	CT	LB	0.0173341
					o_Polyporales	CT	LB	0.00619882		g_Debaryomyces	AA	LB	0.00643396
					o_Russulales	CT	MF	0.0170773		g_Diaporthe	CT	LB	0.0282075
					o_Russulales	CT	LB	0.00786577		g_Diaporthe	CT	AA	0.0131139
					o_Sebacinales	MF	LB	0.00162765		g_Diaporthe	MF	LB	0.0118255
					o_Sordariales	CT	AA	0.000193478		g_Diaporthe	MF	AA	0.00453206
					o_Sordariales	MF	LB	1.03913e-05		g_Dichotomopilus	CT	LB	0.0104677
					o_Sordariales	MF	AA	7.56993e-06		g_Dichotomopilus	AA	LB	0.00343117
					o_Sordariales	CT	MF	5.68484e-06		g_Didymella	CT	LB	0.0301879
					o_Sordariales	CT	LB	3.23917e-06		g_Didymella	MF	AA	0.0197815
					o_Sporidiobolales	CT	LB	0.0173341		g_Didymella	MF	LB	0.00343117
					o_Sporidiobolales	AA	LB	0.00737994		g_Dioszegia	MF	AA	0.0285453
					o_Sporidiobolales	CT	MF	0.00183545		g_Dioszegia	CT	MF	0.017004
					o_Sporidiobolales	CT	AA	8.23493e-05		g_Dioszegia	CT	LB	0.00294312
					o_Taphrinales	CT	LB	0.000852647		g_Dioszegia	AA	LB	0.000178349
					o_Taphrinales	MF	LB	8.84841e-06		g_Dioszegia	MF	LB	2.16e-06
					o_Taphrinales	AA	LB	8.84841e-06		g_Dipodascus	AA	LB	0.0106387
					o_Thelebolales	CT	MF	0.0471622		g_Dipodascus	MF	LB	0.00554816
					o_Thelebolales	MF	LB	0.00010558		g_Emericellopsis	CT	AA	9.77e-07
					o_Thelebolales	CT	LB	2.05947e-06		g_Emericellopsis	MF	AA	4.64e-08
					o_Thelebolales	AA	LB	4.82828e-08		g_Emericellopsis	AA	LB	1.69e-09
					o_Thelephorales	MF	LB	0.00316636		g_Epicoccum	CT	AA	0.023917
					o_Thelephorales	MF	AA	0.00295182		g_Epicoccum	AA	LB	0.014523
					o_Thelephorales	CT	MF	0.00150229		g_Eremomyces	CT	LB	0.0173557
					o_Trechisporales	CT	LB	0.0329854		g_Eremomyces	MF	LB	0.00644183
					o_Trechisporales	AA	LB	0.0169814		g_Eremomyces	AA	LB	0.00644183
					o_Trechisporales	MF	LB	0.0136947		g_Erythrobasidium	MF	LB	0.0487669
					o_Tremellales	MF	LB	0.0266964		g_Erythrobasidium	AA	LB	0.0118465
					o_Tremellales	CT	AA	0.0137032		g_Exophiala	CT	LB	0.00619464
					o_Tremellales	MF	AA	0.000334507		g_Exophiala	MF	LB	0.00178844
					o_Tremellales	AA	LB	0.000106861		g_Exophiala	AA	LB	0.00178844
					o_Tremellales	CT	MF	1.29526e-05		g_Filobasidium	CT	MF	0.0428895
					o_Tremellales	CT	LB	3.91489e-06		g_Filobasidium	CT	LB	1.09e-05
					o_Trichosphaeriales	CT	MF	7.80643e-06		g_Filobasidium	AA	LB	9.36e-08
					o_Trichosphaeriales	CT	AA	8.67995e-07		g_Filobasidium	MF	LB	2.43e-08
					o_Trichosphaeriales	CT	LB	1.02824e-08		g_Fusarium	MF	LB	0.00567447
					o_Trichosphaeriales	MF	LB	3.8432e-10		g_Fusarium	MF	AA	0.00463081
					o_Trichosphaeriales	AA	LB	3.8432e-10		g_Gamsia	AA	LB	5.28e-05
					o_Trichosporonales	MF	LB	2.00904e-05		g_Gamsia	CT	LB	3.85e-05
					o_Trichosporonales	CT	LB	1.6286e-06		g_Gamsia	MF	LB	3.64e-06
					o_Trichosporonales	AA	LB	2.42701e-08		g_Ganoderma	AA	LB	0.0366245
					o_unidentified	MF	LB	0.0408236		g_Ganoderma	CT	LB	0.0104677
					o_unidentified	CT	MF	0.00237929		g_Ganoderma	MF	LB	0.00343117
					o_unidentified	AA	LB	0.00225914		g_Geastrum	AA	LB	0.0261573
					o_unidentified	CT	AA	0.000122897		g_Geastrum	CT	LB	0.0173019
					o_Ustilaginales	AA	LB	0.0459587		g_Geastrum	MF	LB	0.00642215
					o_Ustilaginales	CT	AA	0.0119722		g_Geminibasidium	CT	MF	0.0214542
					o_Wallemiales	MF	LB	0.0466915		g_Geminibasidium	MF	AA	0.0198058
					o_Xylariales	MF	AA	0.0291461		g_Geminibasidium	MF	LB	0.000649541
					o_Xylariales	CT	LB	0.0102321		g_Gibberella	MF	AA	0.0401613
					o_Xylariales	CT	MF	0.00520887		g_Gibberella	AA	LB	0.0220117
					o_Xylariales	AA	LB	0.000776654		g_Gliocladiopsis	CT	LB	0.0104677
					o_Xylariales	CT	AA	6.84299e-05		g_Gliocladiopsis	MF	LB	0.00343117
										g_Gliocladiopsis	AA	LB	0.00343117
										g_Gymnoascus	CT	LB	8.03e-05
										g_Gymnoascus	MF	LB	8.81e-06
										g_Gymnoascus	AA	LB	8.81e-06
										g_Hannaella	CT	AA	0.0238713
										g_Hannaella	CT	MF	0.0131008
										g_Harzia	CT	MF	0.044995
										g_Harzia	CT	AA	0.00670924
										g_Harzia	CT	LB	0.00257599
										g_Hebeloma	CT	MF	8.19e-05
										g_Hebeloma	MF	AA	8.18e-05
										g_Hebeloma	MF	LB	1.16e-06
										g_Idriella	CT	AA	0.00184401
										g_Idriella	MF	AA	0.00130761
										g_Idriella	AA	LB	0.000295641
										g_Iodophanus	MF	LB	0.0381761
										g_Iodophanus	AA	LB	0.0381761
										g_Issatchenkia	CT	MF	0.0381527
										g_Issatchenkia	MF	AA	0.00953035
										g_Issatchenkia	CT	LB	7.82e-06
										g_Issatchenkia	AA	LB	5.25e-06
										g_Issatchenkia	MF	LB	7.39e-09
										g_Kazachstania	AA	LB	0.0453544
										g_Kazachstania	CT	LB	0.00172898
										g_Kazachstania	CT	MF	0.000217074
										g_Kazachstania	CT	AA	1.97e-05
										g_Keissleriella	CT	LB	0.010461
										g_Keissleriella	MF	LB	0.00342899
										g_Keissleriella	AA	LB	0.00342899
										g_Kernia	MF	LB	0.0251061
										g_Kernia	CT	LB	0.0173449
										g_Kernia	AA	LB	0.0064379
										g_Kluyveromyces	CT	LB	0.023632
										g_Kluyveromyces	MF	LB	0.000647736
										g_Kluyveromyces	AA	LB	0.000247991
										g_Kondoa	CT	LB	0.0453713
										g_Kondoa	MF	LB	0.0214318
										g_Kondoa	AA	LB	0.0214318
										g_Lecanicillium	MF	AA	0.0319969
										g_Lecanicillium	CT	AA	0.0238941
										g_Lecanicillium	AA	LB	0.00397429
										g_Lectera	AA	LB	0.0219938
										g_Lectera	MF	LB	0.00944336
										g_Leptosphaeria	AA	LB	0.0382401
										g_Leptoxyphium	CT	AA	0.0427278
										g_Leptoxyphium	AA	LB	0.00945125
										g_Lophotrichus	MF	LB	0.00375551
										g_Lophotrichus	CT	LB	0.00050725
										g_Lophotrichus	AA	LB	0.000490919
										g_Lycoperdon	CT	LB	0.0453713
										g_Lycoperdon	MF	LB	0.0214318
										g_Lycoperdon	AA	LB	0.0214318
										g_Malassezia	CT	LB	0.0266027
										g_Malassezia	MF	LB	0.00190674
										g_Malassezia	AA	LB	0.00087594
										g_Mariannaea	CT	LB	0.0173557
										g_Mariannaea	MF	LB	0.00644183
										g_Mariannaea	AA	LB	0.00644183
										g_Metarhizium	CT	LB	0.00619882
										g_Metarhizium	CT	AA	0.00184401
										g_Metarhizium	MF	LB	0.00178962
										g_Metarhizium	MF	AA	0.000401357
										g_Metschnikowia	CT	LB	0.00714821
										g_Metschnikowia	MF	LB	0.000218694
										g_Metschnikowia	AA	LB	0.000218694
										g_Microascus	MF	LB	0.0285985
										g_Microascus	AA	LB	0.002498
										g_Microascus	CT	MF	4.44e-06
										g_Microascus	CT	LB	2.71e-06
										g_Microascus	CT	AA	4.75e-07
										g_Microbotryum	CT	AA	0.00701693
										g_Microbotryum	MF	AA	0.00208508
										g_Microbotryum	AA	LB	0.000650143
										g_Moesziomyces	CT	AA	0.0123914
										g_Moesziomyces	MF	LB	0.00967247
										g_Moesziomyces	AA	LB	0.000732803
										g_Monascus	CT	MF	0.00386024
										g_Monascus	MF	AA	0.00362446
										g_Monascus	MF	LB	1.71e-05
										g_Mortierella	CT	LB	0.0267094
										g_Mortierella	CT	AA	0.00751069
										g_Mortierella	CT	MF	0.00292691
										g_Mucor	CT	LB	0.0383369
										g_Mucor	MF	AA	0.000271956
										g_Mucor	MF	LB	4.56e-05
										g_Mycosphaerella	CT	LB	0.00028992
										g_Mycosphaerella	MF	LB	3.47e-05
										g_Mycosphaerella	AA	LB	4.38e-06
										g_Myrmecridium	CT	LB	0.0453451
										g_Myrmecridium	MF	LB	0.00264605
										g_Myrmecridium	MF	AA	0.000495722
										g_Myrmecridium	CT	MF	0.000422234
										g_Myrmecridium	CT	AA	6.47e-07
										g_Myrmecridium	AA	LB	5.65e-08
										g_Naganishia	CT	LB	2.78e-07
										g_Naganishia	MF	LB	3.95e-08
										g_Naganishia	AA	LB	2.96e-08
										g_Neoascochyta	CT	LB	0.0116394
										g_Neoascochyta	MF	LB	0.00158369
										g_Neoascochyta	AA	LB	0.00021853
										g_Neocamarosporium	MF	LB	0.0382401
										g_Neocamarosporium	AA	LB	0.0382401
										g_Neocosmospora	CT	MF	0.034746
										g_Neocosmospora	MF	LB	0.0312256
										g_Neocosmospora	AA	LB	0.0271592
										g_Neocosmospora	CT	LB	0.000880036
										g_Neodidymelliopsis	CT	LB	1.78e-05
										g_Neodidymelliopsis	MF	LB	1.44e-06
										g_Neodidymelliopsis	AA	LB	1.44e-06
										g_Nigrospora	CT	MF	7.81e-06
										g_Nigrospora	CT	AA	8.68e-07
										g_Nigrospora	CT	LB	1.03e-08
										g_Nigrospora	MF	LB	3.84e-10
										g_Nigrospora	AA	LB	3.84e-10
										g_Nothopassalora	CT	MF	0.0428277
										g_Nothopassalora	CT	AA	0.0428277
										g_Nothopassalora	CT	LB	0.0236007
										g_Panaeolus	MF	LB	0.0382401
										g_Panaeolus	AA	LB	0.0382401
										g_Papulaspora	CT	LB	0.0282412
										g_Papulaspora	MF	LB	0.0118394
										g_Papulaspora	AA	LB	0.0118394
										g_Paracremonium	CT	LB	0.00618628
										g_Paracremonium	MF	LB	0.00178608
										g_Paracremonium	AA	LB	0.00178608
										g_Paraphaeosphaeria	MF	AA	0.0274834
										g_Paraphaeosphaeria	CT	MF	1.9e-06
										g_Paraphaeosphaeria	CT	AA	4.14e-07
										g_Paraphaeosphaeria	MF	LB	1.8e-07
										g_Paraphaeosphaeria	AA	LB	9.12e-09
										g_Paraphoma	AA	LB	0.0194028
										g_Paraphoma	MF	AA	0.0181957
										g_Paraphoma	CT	AA	0.0131139
										g_Parasarocladium	CT	AA	0.0427278
										g_Parasarocladium	AA	LB	0.00945125
										g_Parastagonospora	AA	LB	0.0261877
										g_Parastagonospora	CT	LB	0.0173341
										g_Parastagonospora	MF	LB	0.00643396
										g_Penicillium	CT	MF	0.0491899
										g_Penicillium	MF	AA	0.0166688
										g_Penicillium	MF	LB	0.0027675
										g_Peniophora	CT	MF	0.0428277
										g_Peniophora	CT	LB	0.0236007
										g_Periconia	CT	AA	5.27e-06
										g_Periconia	CT	MF	1.9e-06
										g_Periconia	AA	LB	8.19e-07
										g_Periconia	MF	LB	4.56e-08
										g_Phaeococcomyces	MF	LB	0.0118254
										g_Phaeococcomyces	AA	LB	0.0118254
										g_Phallus	CT	AA	0.0129747
										g_Phallus	MF	LB	0.000648939
										g_Phallus	AA	LB	3.3e-05
										g_Phialocephala	CT	MF	0.0427278
										g_Phialocephala	MF	LB	0.0424098
										g_Phialophora	CT	LB	0.0282412
										g_Phialophora	MF	LB	0.0118394
										g_Phomatospora	CT	MF	0.0131139
										g_Phomatospora	MF	LB	0.00580372
										g_Phomatospora	CT	AA	0.00364832
										g_Phomatospora	AA	LB	0.000928244
										g_Pirella	CT	LB	2.18e-07
										g_Pirella	MF	LB	7.85e-09
										g_Pirella	AA	LB	7.85e-09
										g_Pithoascus	CT	AA	0.042571
										g_Pithoascus	CT	LB	0.0173557
										g_Pithoascus	CT	MF	0.0130485
										g_Plectosphaerella	CT	LB	9.39e-05
										g_Plectosphaerella	MF	LB	1.63e-05
										g_Plectosphaerella	AA	LB	3.71e-06
										g_Pleuroascus	CT	LB	0.000605721
										g_Pleuroascus	MF	LB	0.000102366
										g_Pleuroascus	AA	LB	0.000102366
										g_Podospora	AA	LB	0.0457973
										g_Podospora	CT	LB	0.00476844
										g_Podospora	CT	MF	1.91e-06
										g_Podospora	MF	LB	6.24e-07
										g_Podospora	MF	AA	4.52e-07
										g_Preussia	CT	LB	8.02e-06
										g_Preussia	AA	LB	2.62e-06
										g_Preussia	MF	LB	2.06e-06
										g_Pseudogymnoascus	CT	MF	0.0392131
										g_Pseudogymnoascus	AA	LB	0.000660076
										g_Pseudogymnoascus	CT	LB	0.000356302
										g_Pseudopithomyces	MF	AA	0.0123447
										g_Pseudopithomyces	CT	LB	6.88e-05
										g_Pseudopithomyces	CT	MF	4.32e-06
										g_Pseudopithomyces	CT	AA	1.02e-06
										g_Pseudopithomyces	MF	LB	1.69e-09
										g_Pseudopithomyces	AA	LB	3.84e-10
										g_Purpureocillium	MF	LB	0.0351358
										g_Purpureocillium	CT	LB	0.0324228
										g_Purpureocillium	MF	AA	0.00503482
										g_Purpureocillium	CT	AA	0.00405544
										g_Purpureocillium	AA	LB	9.71e-07
										g_Pyrenochaetopsis	CT	MF	0.00184401
										g_Pyrenochaetopsis	MF	LB	0.000394731
										g_Pyrenochaetopsis	MF	AA	6.24e-05
										g_Pyrenochaetopsis	CT	AA	1.9e-06
										g_Pyrenochaetopsis	AA	LB	1.55e-08
										g_Ramicandelaber	CT	LB	0.0453975
										g_Ramicandelaber	MF	LB	0.0214441
										g_Ramicandelaber	AA	LB	0.0214441
										g_Rhizopus	CT	LB	0.00201381
										g_Rhizopus	CT	MF	0.00111756
										g_Rhizopus	CT	AA	0.000323904
										g_Rhodotorula	CT	MF	0.0426494
										g_Rhodotorula	CT	LB	0.0173341
										g_Rhodotorula	CT	AA	0.000894023
										g_Saccharomyces	MF	LB	0.00944336
										g_Saitozyma	MF	LB	0.0388046
										g_Saitozyma	MF	AA	0.0030965
										g_Saitozyma	CT	MF	0.000218451
										g_Saitozyma	AA	LB	0.000108362
										g_Saitozyma	CT	LB	1.56e-05
										g_Sarocladium	MF	AA	0.017457
										g_Sarocladium	CT	MF	0.000360938
										g_Sarocladium	MF	LB	0.000274302
										g_Sarocladium	CT	AA	4.06e-06
										g_Sarocladium	AA	LB	2.26e-07
										g_Schizophyllum	CT	LB	0.0428428
										g_Schizophyllum	CT	MF	0.00491835
										g_Schizophyllum	AA	LB	0.000121078
										g_Schizophyllum	MF	LB	2.82e-06
										g_Scopulariopsis	CT	MF	0.045945
										g_Scopulariopsis	MF	LB	0.0300426
										g_Scytalidium	MF	LB	0.012998
										g_Scytalidium	AA	LB	0.012998
										g_Scytalidium	CT	LB	0.00619046
										g_Sebacina	MF	LB	0.00944336
										g_Sporobolomyces	CT	MF	0.023917
										g_Sporobolomyces	CT	AA	0.00701693
										g_Sporobolomyces	MF	LB	0.00397772
										g_Sporobolomyces	AA	LB	0.000650143
										g_Sporormiella	CT	LB	2.49e-05
										g_Sporormiella	AA	LB	1.17e-06
										g_Sporormiella	MF	LB	1.17e-07
										g_Stachybotrys	CT	AA	0.0427278
										g_Stachybotrys	MF	AA	0.019799
										g_Stachybotrys	AA	LB	0.00945125
										g_Stachylidium	CT	MF	0.0131139
										g_Stachylidium	MF	AA	1.61e-06
										g_Stachylidium	CT	AA	6.47e-07
										g_Stachylidium	AA	LB	4.8e-08
										g_Stropharia	CT	LB	0.0282581
										g_Stropharia	MF	LB	0.0118465
										g_Stropharia	AA	LB	0.0118465
										g_Symmetrospora	CT	LB	9.81e-06
										g_Symmetrospora	MF	LB	1.48e-06
										g_Symmetrospora	AA	LB	7.15e-08
										g_Talaromyces	CT	AA	0.0118175
										g_Talaromyces	CT	LB	0.00192564
										g_Talaromyces	MF	AA	1.25e-05
										g_Talaromyces	MF	LB	2.29e-07
										g_Taphrina	CT	LB	0.000852647
										g_Taphrina	MF	LB	8.85e-06
										g_Taphrina	AA	LB	8.85e-06
										g_Tausonia	AA	LB	0.0440558
										g_Tausonia	MF	LB	0.0171201
										g_Tausonia	CT	AA	0.0120328
										g_Tausonia	CT	MF	0.0101369
										g_Thelebolus	CT	LB	2.13e-06
										g_Thelebolus	AA	LB	4.76e-09
										g_Thelebolus	MF	LB	3.1e-09
										g_Tomentella	MF	AA	0.03014
										g_Tomentella	CT	MF	0.0131008
										g_Tomentella	MF	LB	0.00163057
										g_Torula	CT	AA	0.00184401
										g_Torula	MF	AA	0.00147313
										g_Torula	AA	LB	9.32e-05
										g_Torulaspora	CT	MF	0.0427278
										g_Torulaspora	MF	AA	0.019799
										g_Torulaspora	MF	LB	0.00945125
										g_Trichocladium	CT	LB	0.0104677
										g_Trichocladium	MF	LB	0.00343117
										g_Trichocladium	AA	LB	0.00343117
										g_Trichoderma	CT	AA	0.0386037
										g_Trichoderma	MF	AA	0.00742015
										g_Trichothecium	MF	LB	0.00342246
										g_Trichothecium	AA	LB	0.00342246
										g_Triodiomyces	AA	LB	0.0220117
										g_Udeniomyces	MF	AA	0.0401613
										g_Udeniomyces	MF	LB	0.0220117
										g_unidentified	CT	MF	0.000233461
										g_unidentified	CT	AA	7.76e-06
										g_unidentified	CT	LB	3.08e-06
										g_Vishniacozyma	CT	AA	0.00627433
										g_Vishniacozyma	MF	LB	0.00471232
										g_Vishniacozyma	MF	AA	0.00154554
										g_Vishniacozyma	CT	LB	0.000225085
										g_Vishniacozyma	CT	MF	2.72e-05
										g_Wallemia	MF	LB	0.0466915
										g_Westerdykella	MF	LB	0.0224955
										g_Westerdykella	CT	AA	0.00701693
										g_Westerdykella	CT	LB	0.00112897
										g_Wickerhamomyces	AA	LB	0.0219938
										g_Wickerhamomyces	MF	LB	0.00397087
										g_Wilcoxina	CT	AA	0.00974837
										g_Wilcoxina	CT	MF	0.00346382
										g_Wilcoxina	AA	LB	3.29e-05
										g_Wilcoxina	MF	LB	1.13e-05
										g_Zymoseptoria	CT	MF	0.0427278
										g_Zymoseptoria	MF	LB	0.0424098
