# Supplementary material for: Investigation of the genetic diversity of gut mycobiota of the wild and laboratory mice
Source: Microbiol Spectr. 2025 Mar 31;13(5):e02840-24. doi: 10.1128/spectrum.02840-24 (PMC12054021; doi:10.1128/spectrum.02840-24)
Supplement: Table S6 — Information of 257 fungal isolates, including ITS1 gene sequences and taxonomy. [file spectrum.02840-24-s0008.xlsx]

## Sheet: Supplementary Table 6
Supplementary Table 6:Information of 257 fungal isolates, including ITS1 gene sequences and taxonomy.
Isolate ID	ITS1 gene sequence	BLAST best hit	Identity(100%)	Phylum	Class	Order	Family	Genus	Species
DF1	GTGTCTCATGTCTAGTATAGCACTTTATACTGTGAAACTGCGAATGGCTCATTAAATCAGTTATCGTTTATTTGATAGTACCTTACTACATGGATACCTGTGGTAATTCTAGAGCTAATACATGCTAAAAACCCCGACTTCGGAAGGGGTGTATTTATTAGATAAAAAACCAATGCCCTTCGGGGCTCCTTGGTGATTCATAATAACTTAACGAATCGCATGGCCTTGCGCCGGCGATGGTTCATTCAAATTTCTGCCCTATCAACTTTCGATGGTAGGATAGTGGCCTACCATGGTGGCAACGGGTAACGGGGAATTAGGGTTCGATTCCGGAGAGGGAGCCTGAGAAACGGCTACCACATCCAAGGAAGGCAGCAGGCGCGCAAATTACCCAATCCC…	Aspergillus terreus	98.467	p_Ascomycota	c_Eurotiomycetes	o_Eurotiales	f_Aspergillaceae	g_Aspergillus	s_Aspergillus terreus
DF10	GTACTGACTGTCTAGTATAAGCAATTATACCGCGAAACTGCGAATGGCTCATTATATAAGTTATCGTTTATTTGATAGTACCTTACTACTTGGATAACCGTGGTAATTCTAGAGCTAATACATGCTAAAAATCCCGACTTCGGAAGGGATGTATTTATTAGATTAAAAACCAATGCCCTTCGGGGCTCACTGGTGATTCATGATAACTCCTCGAATCGCATGGCCTTGTGCCGGCGATGGTTCATTCAAATTTCTTCCCTATCAACTTTCGATGTTTGGGTATTGGCCAAACATGGTTGCAACGGGTAACGGAGGGTTAGGGCTCGACCCCGGAGAAGGAGCCTGAGAAACGGCTACTACATCCAAGGAAGGCAGCAGGCGCGCAAATTACCCAATCCC…	Gliocephalotrichum bulbilium	98.567	p_Ascomycota	c_Sordariomycetes	o_Hypocreales	f_Nectriaceae	g_Gliocephalotrichum	s_Gliocephalotrichum bulbilium
DF11	TAAATGTCTAGTATAAGCACTTTATACTGTGAAACTGCGAATGGCTCATTAAATCAGTTATCGTTTATTTGATAGTACCTTACTACATGGATACCTGTGGTAATTCTAGAGCTAATACATGCTGAAAACCTCGACTTCGGAAGGGGTGTATTTATTAGATAAAAAACCAATGCCCTTCGGGGCTCCTTGGTGAATCATAATAACTTAACGAATCGCATGGCCTTGCGCCGGCGATGGTTCATTCAAATTTCTGCCCTATCAACTTTCGATGGTAGGATAGTGGCCTACCATGGTGGCAACGGGTAACGGGGAATTAGGGTTCGATTCCGGAGAGGGAGCCTGAGAAACGGCTACCACATCCAAGGAAGGCAGCAGGCGCGCAAATTACCCAATCCCGAC…	Aspergillus niger	99.393	p_Ascomycota	c_Eurotiomycetes	o_Eurotiales	f_Aspergillaceae	g_Aspergillus	s_Aspergillus niger
DF12	GAATACGATGTCTAGTACTAGCATTAATACTGTGAAACTGCGAATGGCTCATTAAATCAGTTATGATCTATTTGGCATTCTTACTGCTTTGCTGCTGGATAACCGCGGTAATTCTGGAGCTAATACATGTGGATTAAAGGGTCGATACCCTTGCGTATATTAGATAAAAACCAACCGGGGGTAAAACCCTGTCTTTGGTCGTTCATAGTATCCAGGCCGGTCTTCAGTTTAATCTGGAGCCAGTTCATTCGATTTTCTGCCCTATCATTGCTTAAGATTGCACGATCGAGGCGTGTGATGGCTACAACGGGTAACGGGGAATAAGGGTTCGATTCCGGAGAGGGAGCCTGAGAGACGGCTACCACATCCAAGGAAGGCAGCAGGCGCGCAAATTACCCA…	Thamnostylum piriforme	99.122	p_Mucoromycota	c_Mucoromycetes	o_Mucorales	f_Lichtheimiaceae	g_Thamnostylum	s_Thamnostylum piriforme
DF12_1	GTTTTCTTTACATGATCTATCTACTAGCATTATACTGTGAAACTGCGAATGGCTCATTAAATCAGTTATGATCTATTTGGCATTCTTACTGCTTTGCTGCTGGATAACCGCGGTAATTCTGGAGCTAATACATGTGGATTAAAGGGTCGATACCCTTGCGTATATTAGATAAAAACCAACCGGGGGTAAAACCCTGTCTTTGGTCGTTCATAGTATCCAGGCCGGTCTTCAGTTTAATCTGGAGCCAGTTCATTCGATTTTCTGCCCTATCATTGCTTAAGATTGCACGATCGAGGCGTGTGATGGCTACAACGGGTAACGGGGAATAAGGGTTCGATTCCGGAGAGGGAGCCTGAGAGACGGCTACCACATCCAAGGAAGGCAGCAGGCGCGCAAATT…	Thamnostylum piriforme	97.148	p_Mucoromycota	c_Mucoromycetes	o_Mucorales	f_Lichtheimiaceae	g_Thamnostylum	s_Thamnostylum piriforme
DF13	TCTAGTATAAGCACTTTATACTGTGAAACTGCGAATGGCTCATTAAATCAGTTATCGTTTATTTGATAGTACCTTACTACATGGATACCTGTGGTAATTCTAGAGCTAATACATGCTAAAAACCCCGACTTCGGAAGGGGTGTATTTATTAGATAAAAAACCAATGCCCTTCGGGGCTCCTTGGTGATTCATAATAACTTAACGAATCGCATGGCCTTGCGCCGGCGATGGTTCATTCAAATTTCTGCCCTATCAACTTTCGATGGTAGGATAGTGGCCTACCATGGTGGCAACGGGTAACGGGGAATTAGGGTTCGATTCCGGAGAGGGAGCCTGAGAAACGGCTACCACATCCAAGGAAGGCAGCAGGCGCGCAAATTACCCAATCCCGACACGGGG…	Aspergillus terreus	99.37	p_Ascomycota	c_Eurotiomycetes	o_Eurotiales	f_Aspergillaceae	g_Aspergillus	s_Aspergillus terreus
DF16	GAAATGTCTAGTATAAGCACTCTTTTACTGTGAAACTGCGAATGGCTCATTAAATCAGTTATCGTTTATTTGATAGTACCCTACTACATGGATACCTGTGGTAATTCTAGAGCTAATACATGCGCAAAACCCCGACTTCGGAAGGGGTGTATTTATTAGATAAAAAACCAATGCCCTTCGGGGCTCCTTGGTGATTCATAATAACTTCACGAATCGCATGGCCTTGCGCCGGCGATGGTTCATTCAAATTTCTGCCCTATCAACTTTCGATGGTAGGATAGTGGCCTACCATGGTGGCAACGGGTAACGGGGAATTAGGGTTCGATTCCGGAGAGGGAGCCTGAGAAACGGCTACCACATCCAAGGAAGGCAGCAGGCGCGCAAATTACCCAATCCCGA…	Talaromyces aerugineus	98.737	p_Ascomycota	c_Eurotiomycetes	o_Eurotiales	f_Trichocomaceae	g_Talaromyces	s_Talaromyces aerugineus
DF17	AGTAAGAATGTCTAGTATAAGCACTTTATACTGTGAAACTGCGAATGGCTCATTAAATCAGTTATCGTTTATTTGATAGTACCTTACTACATGGATACCTGTGGTAATTCTAGAGCTAATACATGCTGAAAACCTCGACTTCGGAAGGGGTGTATTTATTAGATAAAAAACCAATGCCCTTCGGGGCTCCTTGGTGAATCATAATAACTTAACGAATCGCATGGCCTTGCGCCGGCGATGGTTCATTCAAATTTCTGCCCTATCAACTTTCGATGGTAGGATAGTGGCCTACCATGGTGGCAACGGGTAACGGGGAATTAGGGTTCGATTCCGGAGAGGGAGCCTGAGAAACGGCTACCACATCCAAGGAAGGCAGCAGGCGCGCAAATTACCCAATCC…	Aspergillus niger	99.241	p_Ascomycota	c_Eurotiomycetes	o_Eurotiales	f_Aspergillaceae	g_Aspergillus	s_Aspergillus niger
DF18	GTACTGAATGTCTAGTATAAGCAATTATACCGCGAAACTGCGAATGGCTCATTATATAAGTTATCGTTTATTTGATAGTACCTTACTACTTGGATAACCGTGGTAATTCTAGAGCTAATACATGCTAAAAATCCCGACTTCGGAAGGGATGTATTTATTAGATTAAAAACCAATGCCCTTCGGGGCTCACTGGTGATTCATGATAACTCCTCGAATCGCATGGCCTTGTGCCGGCGATGGTTCATTCAAATTTCTTCCCTATCAACTTTCGATGTTTGGGTATTGGCCAAACATGGTTGCAACGGGTAACGGAGGGTTAGGGCTCGACCCCGGAGAAGGAGCCTGAGAAACGGCTACTACATCCAAGGAAGGCAGCAGGCGCGCAAATTACCCAATCCC…	Gliocephalotrichum bulbilium	98.108	p_Ascomycota	c_Sordariomycetes	o_Hypocreales	f_Nectriaceae	g_Gliocephalotrichum	s_Gliocephalotrichum bulbilium
DF18_1	GCGTCTCTGTCTAGTATAGCATTATACCGCGAAACTGCGAATGGCTCATTATATAAGTTATCGTTTATTTGATAGTACCTTACTACTTGGATAACCGTGGTAATTCTAGAGCTAATACATGCTAAAAATCCCGACTTCGGAAGGGATGTATTTATTAGATTAAAAACCAATGCCCTTCGGGGCTCACTGGTGATTCATGATAACTCCTCGAATCGCATGGCCTTGTGCCGGCGATGGTTCATTCAAATTTCTTCCCTATCAACTTTCGATGTTTGGGTATTGGCCAAACATGGTTGCAACGGGTAACGGAGGGTTAGGGCTCGACCCCGGAGAAGGAGCCTGAGAAACGGCTACTACATCCAAGGAAGGCAGCAGGCGCGCAAATTACCCAATCCCGAC…	Albifimbria verrucaria	97.987	p_Ascomycota	c_Sordariomycetes	o_Hypocreales	f_Stachybotryaceae	g_Albifimbria	s_Albifimbria verrucaria
DF19	GCGTCGCTGTCTAGTATAGCATTATACCGTGAAACTGCGAATGGCTCATTAAATCAGTTATCGTTTATTTGATAGTACCTTACTACTTGGATAACCGTGGTAATTCTAGAGCTAATACATGCTAAAAACCCCAACTTCGGGAGGGGTGTATTTATTAGATAAAAAACCAATGCCCTTCGGGGCTCCTTGGTGATTCATGATAACTTCTCAGATCGCATGGCTTTACGCCGGCGACGGTTCATTCAAATTTCTGCCCTATCAACTTTCGATGGTAAGGTATTGGCTTACCATGGTTTCAACGGGTAACGGGGAATTAGGGTTCGATTCCGGAGAGGGAGCCTGAGAAACGGCTACCACATCCAAGGAAGGCAGCAGGCGCGCAAATTACCCAATTCCGAT…	Didymosphaeria variabile	98.556	p_Ascomycota	c_Dothideomycetes	o_Pleosporales	f_Didymosphaeriaceae	g_Didymosphaeria	s_Didymosphaeria variabile
DF20	GTACTGATGTCTAGTATAGCAATTATACAGCGAAACTGCGAATGGCTCATTATATAAGTTATCGTTTATTTGATAGTACCTTACTACTTGGATAACCGTGGTAATTCTAGAGCTAATACATGCTAAAAATCCCGACTTCGGAAGGGATGTATTTATTAGATTAAAAACCAATGCCCTTCGGGGCTCACTGGTGATTCATGATAACTCCTCGAATCGCATGGCCTTGTGCCGGCGATGGTTCATTCAAATTTCTTCCCTATCAACTTTCGATGTTTGGGTATTGGCCAAACATGGTTGCAACGGGTAACGGAGGGTTAGGGCTCGACCCCGGAGAAGGAGCCTGAGAAACGGCTACTACATCCAAGGAAGGCAGCAGGCGCGCAAATTACCCAATCCCGA…	Gliocephalotrichum bulbilium	98.292	p_Ascomycota	c_Sordariomycetes	o_Hypocreales	f_Nectriaceae	g_Gliocephalotrichum	s_Gliocephalotrichum bulbilium
DF21	ACGATGTCTAGTAAAGCAATTTTTACAGCGAAACTGCGAATGGCTCATTAAATCAGTTATGATCTACATGGCAATGTATTTTTTACTATTGGATAACCGTGGTAATTCTAGAGCTAATACATGCAAAAAAGGGGTGCTTTACGGCACTCTGCACTTATTAGATCAAAGCCAACAGCCTGGAAACAGGTTTCTTTTGGTGAATCATAATAATTAAGCGGATCGCATGGCCTTGTGCCGGCGACGGTTCATTCGATTTTCTGCCCTATCAGGCTTTTGATGGTAAGGTAGTGGCTTACCATGGCTATCACGGGTGACGGGGAATAAGGGTTCGATTCCGGAGAGGGAGCCTGAGAAACGGCTACCACATCCAAGGAAGGCAGCAGGCGCGCAAATTACCCA…	Gongronella koreana	98.732	p_Mucoromycota	c_Mucoromycetes	o_Mucorales	f_Cunninghamellaceae	g_Gongronella	s_Gongronella koreana
DF23	GAACTGATGTCTAGTATAGCAATTATACCGCGAAACTGCGAATGGCTCATTATATAAGTTATCGTTTATTTGATAGTACCTTACTACTTGGATAACCGTGGTAATTCTAGAGCTAATACATGCTAAAAATCCCGACTTCGGAAGGGATGTATTTATTAGATTAAAAACCAATGCCCTTCGGGGCTCACTGGTGATTCATGATAACTCCTCGAATCGCATGGCCTTGTGCCGGCGATGGTTCATTCAAATTTCTTCCCTATCAACTTTCGATGTTTGGGTATTGGCCAAACATGGTTGCAACGGGTAACGGAGGGTTAGGGCTCGACCCCGGAGAAGGAGCCTGAGAAACGGCTACTACATCCAAGGAAGGCAGCAGGCGCGCAAATTACCCAATCCCGA…	Gliocephalotrichum bulbilium	98.387	p_Ascomycota	c_Sordariomycetes	o_Hypocreales	f_Nectriaceae	g_Gliocephalotrichum	s_Gliocephalotrichum bulbilium
DF24	GAAAATGTCTAGTATAGCAATTATACCGCGAAACTGCGAATGGCTCATTATATAAGTTATCGTTTATTTGATAGTACCTTACTACTTGGATAACCGTGGTAATTCTAGAGCTAATACATGCTAAAAATCCCGACTTCGGAAGGGATGTATTTATTAGATTAAAAACCAATGCCCTTCGGGGCTCACTGGTGATTCATGATAACTCCTCGAATCGCATGGCCTTGTGCCGGCGATGGTTCATTCAAATTTCTTCCCTATCAACTTTCGATGTTTGGGTATTGGCCAAACATGGTTGCAACGGGTAACGGAGGGTTAGGGCTCGACCCCGGAGAAGGAGCCTGAGAAACGGCTACTACATCCAAGGAAGGCAGCAGGCGCGCAAATTACCCAATCCCGACA…	Gliocephalotrichum bulbilium	98.18	p_Ascomycota	c_Sordariomycetes	o_Hypocreales	f_Nectriaceae	g_Gliocephalotrichum	s_Gliocephalotrichum bulbilium
DF26	ATACGACTGTCTAGTATAAGCACTTTATACTGTGAAACTGCGAATGGCTCATTAAATCAGTTATCGTTTATTTGATAGTACCTTACTACATGGATACCTGTGGTAATTCTAGAGCTAATACATGCTACAAACCCCGACTTCAGGAAGGGGTGTATTTATTAGATAAAAAACCAACGCCCTTCGGGGCTCCTTGGTGAATCATAATAACTTAACGAATCGCATGGCCTTGCGCCGGCGATGGTTCATTCAAATTTCTGCCCTATCAACTTTCGATGGTAGGATAGTGGCCTACCATGGTGGCAACGGGTAACGGGGAATTAGGGTTCGATTCCGGAGAGGGAGCCTGAGAAACGGCTACCACATCCAAGGAAGGCAGCAGGCGCGCAAATTACCCAATCC…	Penicillium limosum	98.682	p_Ascomycota	c_Eurotiomycetes	o_Eurotiales	f_Aspergillaceae	g_Penicillium	s_Penicillium limosum
DF27	AATACGATGTCTAGTATAGCATTATACAGCGAAACTGCGAATGGCTCATTAAATCAGTTATCGTTTATTTGATAGTACCTTACTACATGGATAACCGTGGTAATTCTAGAGCTAATACATGCTTAAAAGCCCGACTTCGGAAGGGTTGTATTTATTAGATTAAAAACCAATGCCCTTCGGGGCTCTCTGGTGATTCATAATAACTTCTCGAATCGCACGGCCTTGCGCCGGCGATGGTTCATTCAAATTTCTGCCCTATCAACTTTCGATGGCTGGGTCTTGGCCAGCCATGGTAACAACGGGTAACGGAGGGTTAGGGCTCGACCCCGGAGAAGGAGCCTGAGAAACGGCTACTACATCCAAGGAAGGCAGCAGGCGCGCAAATTACCCAATCCCGAC…	Thermothelomyces hinnuleus	97.652	p_Ascomycota	c_Sordariomycetes	o_Sordariales	f_Chaetomiaceae	g_Thermothelomyces	s_Thermothelomyces hinnuleus
DF29	TGTGTCGCATGTCTAGTATAAGCACTCTTTTACTGTGAAACTGCGAATGGCTCATTAAATCAGTTATCGTTTATTTGATAGTACCCTACTACATGGATACCTGTGGTAATTCTAGAGCTAATACATGCGCAAAACCCCGACTTCGGAAGGGGTGTATTTATTAGATAAAAAACCAATGCCCTTCGGGGCTCCTTGGTGATTCATAATAACTTCACGAATCGCATGGCCTTGCGCCGGCGATGGTTCATTCAAATTTCTGCCCTATCAACTTTCGATGGTAGGATAGTGGCCTACCATGGTGGCAACGGGTAACGGGGAATTAGGGTTCGATTCCGGAGAGGGAGCCTGAGAAACGGCTACCACATCCAAGGAAGGCAGCAGGCGCGCAAATTACCCAAT…	Talaromyces aerugineus	98.903	p_Ascomycota	c_Eurotiomycetes	o_Eurotiales	f_Trichocomaceae	g_Talaromyces	s_Talaromyces aerugineus
DF3	AGATCGAAGTCTAGTATAAGCAATTATACGGCGAAACTGCGAATGGCTCATTATATAAGTTATCGTTTATTTGATAGCACCTTACTACTTGGATAACCGTGGTAATTCTAGAGCTAATACATGCTAAAAATCCCGACTTCGGAAGGGATGTATTTATTAGATTAAAAACCAATGCCCTCTGGGCTCTCTGGTGATTCATGATAACTTCTCGAATCGCATGGCCTTGCGCCGGCGATGGTTCATTCAAATTTCTTCCCTATCAACTTTCGATGTTTGGGTAGTGGCCAAACATGGTTGCAACGGGTAACGGAGGGTTAGGGCTCGACCCCGGAGAAGGAGCCTGAGAAACGGCTACTACATCCAAGGAAGGCAGCAGGCGCGCAAATTACCCAATCCCGA…	Purpureocillium lilacinum	98.991	p_Ascomycota	c_Sordariomycetes	o_Hypocreales	f_Ophiocordycipitaceae	g_Purpureocillium	s_Purpureocillium lilacinum
DF30	ATGAAATGTCTAGTATAGCACTTTATACTGTGAAACTGCGAATGGCTCATTAAATCAGTTATCGTTTATTTGATAGTACCTTACTACATGGATACCTGTGGTAATTCTAGAGCTAATACATGCTACAAACCCCGACTTCAGGAAGGGGTGTATTTATTAGATAAAAAACCAACGCCCTTCGGGGCTCCTTGGTGAATCATAATAACTTAACGAATCGCATGGCCTTGCGCCGGCGATGGTTCATTCAAATTTCTGCCCTATCAACTTTCGATGGTAGGATAGTGGCCTACCATGGTGGCAACGGGTAACGGGGAATTAGGGTTCGATTCCGGAGAGGGAGCCTGAGAAACGGCTACCACATCCAAGGAAGGCAGCAGGCGCGCAAATTACCCAATCCCG…	Penicillium limosum	98.565	p_Ascomycota	c_Eurotiomycetes	o_Eurotiales	f_Aspergillaceae	g_Penicillium	s_Penicillium limosum
DF31	ATTTTGTCTAAGTATAGCACTTTATACTGTGAAACTGCGAATGGCTCATTAAATCAGTTATCGTTTATTTGATAGTACCTTACTACATGGATACCTGTGGTAATTCTAGAGCTAATACATGCTAAAAACCCCGACTTCGGAAGGGGTGTATTTATTAGATAAAAAACCAATGCCCTTCGGGGCTCCTTGGTGATTCATAATAACTTAACGAATCGCATGGCCTTGCGCCGGCGATGGTTCATTCAAATTTCTGCCCTATCAACTTTCGATGGTAGGATAGTGGCCTACCATGGTGGCAACGGGTAACGGGGAATTAGGGTTCGATTCCGGAGAGGGAGCCTGAGAAACGGCTACCACATCCAAGGAAGGCAGCAGGCGCGCAAATTACCCAATCCCGAC…	Aspergillus terreus	99.612	p_Ascomycota	c_Eurotiomycetes	o_Eurotiales	f_Aspergillaceae	g_Aspergillus	s_Aspergillus terreus
DF32	GGGGTCGCATGTCTAGTATAGCATTATACAGCGAAACTGCGAATGGCTCATTATATAAGTTATCGTTTATTTGATAGCACCTTACTACTTGGATAACCGTGGTAATTCTAGAGCTAATACATGCTAAAAATCCCGACTTCGGAAGGGATGTATTTATTAGATACAAAACCAATGCCCTTCGGGGCTCACTGGTGATTCATGATAACTTCGCGAATCGCACAGCCTTGCGCTGGCGATGGTTCATTCAAATTTCTTCCCTATCAACTTTCGATGTTTGGATATGGGCCAAACATGGTTGCAACGGGTAACGGAGGGTTAGGGCTCGACCCCGGAGAAGGAGCCTGAGAAACGGCTACTACATCCAAGGAAGGCAGCAGGCGCGCAAATTACCCAATCCCG…	Bulbithecium hyalosporum	90.37	p_Ascomycota	c_Sordariomycetes	o_Hypocreales	f_	g_Bulbithecium	s_Bulbithecium hyalosporum
DF33	ATCGATGCTCTAGTATAAGCAATTATACAGCGAAACTGCGAATGGCTCATTATATAAGTTATCGTTTATTTGATAGCACCTTACTACTTGGATAACCGTGGTAATTCTAGAGCTAATACATGCTAAAAATCCCGACTTCGGAAGGGATGTATTTATTAGATACAAAACCAATGCCCTTCGGGGCTCACTGGTGATTCATGATAACTTCGCGAATCGCACAGCCTTGCGCTGGCGATGGTTCATTCAAATTTCTTCCCTATCAACTTTCGATGTTTGGATATGGGCCAAACATGGTTGCAACGGGTAACGGAGGGTTAGGGCTCGACCCCGGAGAAGGAGCCTGAGAAACGGCTACTACATCCAAGGAAGGCAGCAGGCGCGCAAATTACCCAATCCCGA…	Hapsidospora flava	97.758	p_Ascomycota	c_Sordariomycetes	o_Hypocreales	f_	g_Hapsidospora	s_Hapsidospora flava
DF34	GGATACTGCTGTCTAGTATAAGCAATTTATACAGTGAAACTGCGAATGGCTCATTAAATCAGTTATCGTTTATTTGATAGTACCTTTACTACTTGGATAACCGTGGTAATTCTAGAGCTAATACATGCTAAAAATCCCGACTGTTTGGAAGGGATGTATTTATTAGATAAAAAATCAATGCTCTTTGAGCTCTTTGATGATTCATAATAACTTTTCGAATCGCATGGCCTTGTGCTGGCGATGGTTCATTCAAATTTCTGCCCTATCAACTTTCGATGGTAGGATAGTGGCCTACCATGGTTTCAACGGGTAACGGGGAATAAGGGTTCGATTCCGGAGAGGGAGCCTGAGAAACGGCTACCACATCCAAGGAAGGCAGCAGGCGCGCAAATTACCCAA…	Meyerozyma guilliermondii	99.224	p_Ascomycota	c_Saccharomycetes	o_Saccharomycetales	f_Debaryomycetaceae	g_Meyerozyma	s_Meyerozyma guilliermondii
DF36	CAGGAACGATGTCTAGTATAGCACTTTATACTGTGAAACTGCGAATGGCTCATTAAATCAGTTATCGTTTATTTGATAGTACCTTACTACATGGATACCTGTGGTAATTCTAGAGCTAATACATGCTAAAAACCTCGACTTCGGAAGGGGTGTATTTATTAGATAAAAAACCAATGCCCTTCGGGGCTCCTTGGTGATTCATAATAACTTAACGAATCGCATGGCCTTGCGCCGGCGATGGTTCATTCAAATTTCTGCCCTATCAACTTTCGATGGTAGGATAGTGGCCTACCATGGTGGCAACGGGTAACGGGGAATTAGGGTTCGATTCCGGAGAGGGAGCCTGAGAAACGGCTACCACATCCAAGGAAGGCAGCAGGCGCGCAAATTACCCAATCC…	Aspergillus proliferans	99.22	p_Ascomycota	c_Eurotiomycetes	o_Eurotiales	f_Aspergillaceae	g_Aspergillus	s_Aspergillus proliferans
DF37	GATGTATGTCTAAGTATAAGCACTTTATACTGTGAAACTGCGAATGGCTCATTAAATCAGTTATCGTTTATTTGATAGTACCTTACTACATGGATACCTGTGGTAATTCTAGAGCTAATACATGCTAAAAACCCCGACTTCAGGAAGGGGTGTATTTATTAGATAAAAAACCAACGCCCTTCGGGGCTCCTTGGTGAATCATAATAACTTAACGAATCGCATGGCCTTGCGCCGGCGATGGTTCATTCAAATTTCTGCCCTATCAACTTTCGATGGTAGGATAGTGGCCTACCATGGTGGCAACGGGTAACGGGGAATTAGGGTTCGATTCCGGAGAGGGAGCCTGAGAAACGGCTACCACATCCAAGGAAGGCAGCAGGCGCGCAAATTACCCAATCC…	Penicillium limosum	98.869	p_Ascomycota	c_Eurotiomycetes	o_Eurotiales	f_Aspergillaceae	g_Penicillium	s_Penicillium limosum
DF38	GGTACGAATGTCTAGTATAAGCACTTTATACTGTGAAACTGCGAATGGCTCATTAAATCAGTTATCGTTTATTTGATAGTACCTTACTACATGGATACCTGTGGTAATTCTAGAGCTAATACATGCTAAAAACCCCGACTTCAGGAAGGGGTGTATTTATTAGATAAAAAACCAACGCCCTTCGGGGCTCCTTGGTGAATCATAATAACTTAACGAATCGCATGGCCTTGCGCCGGCGATGGTTCATTCAAATTTCTGCCCTATCAACTTTCGATGGTAGGATAGTGGCCTACCATGGTGGCAACGGGTAACGGGGAATTAGGGTTCGATTCCGGAGAGGGAGCCTGAGAAACGGCTACCACATCCAAGGAAGGCAGCAGGCGCGCAAATTACCCAATC…	Penicillium limosum	99.516	p_Ascomycota	c_Eurotiomycetes	o_Eurotiales	f_Aspergillaceae	g_Penicillium	s_Penicillium limosum
DF39	GATACTGCTGTCTAGTATAAGCACTTTATACTGTGAAACTGCGAATGGCTCATTAAATCAGTTATCGTTTATTTGATAGTACCTTACTACATGGATACCTGTGGTAATTCTAGAGCTAATACATGCTAAAAACCCCGACTTCGGAAGGGGTGTATTTATTAGATAAAAAACCAATGCCCTTCGGGGCTCCTTGGTGATTCATAATAACTTAACGAATCGCATGGCCTTGCGCCGGCGATGGTTCATTCAAATTTCTGCCCTATCAACTTTCGATGGTAGGATAGTGGCCTACCATGGTGGCAACGGGTAACGGGGAATTAGGGTTCGATTCCGGAGAGGGAGCCTGAGAAACGGCTACCACATCCAAGGAAGGCAGCAGGCGCGCAAATTACCCAATCC…	Aspergillus terreus	98.968	p_Ascomycota	c_Eurotiomycetes	o_Eurotiales	f_Aspergillaceae	g_Aspergillus	s_Aspergillus terreus
DF4	GGGTCGCATGTCTAGTATAGCACTTTATACTGTGAAACTGCGAATGGCTCATTAAATCAGTTATCGTTTATTTGATAGTACCTTACTACATGGATACCTGTGGTAATTCTAGAGCTAATACATGCTAAAAACCCCGACTTCAGGAAGGGGTGTATTTATTAGATAAAAAACCAACGCCCTTCGGGGCTCCTTGGTGAATCATAATAACTTAACGAATCGCATGGCCTTGCGCCGGCGATGGTTCATTCAAATTTCTGCCCTATCAACTTTCGATGGTAGGATAGTGGCCTACCATGGTGGCAACGGGTAACGGGGAATTAGGGTTCGATTCCGGAGAGGGAGCCTGAGAAACGGCTACCACATCCAAGGAAGGCAGCAGGCGCGCAAATTACCCAATCC…	Penicillium limosum	98.628	p_Ascomycota	c_Eurotiomycetes	o_Eurotiales	f_Aspergillaceae	g_Penicillium	s_Penicillium limosum
DF40	ACGATGCTCTAGTATAAGCACTTTATACTGTGAAACTGCGAATGGCTCATTAAATCAGTTATCGTTTATTTGATAGTACCTTACTACATGGATACCTGTGGTAATTCTAGAGCTAATACATGCTAAAAACCTCGACTTCGGAAGGGGTGTATTTATTAGATAAAAAACCAATGCCCTTCGGGGCTCCTTGGTGATTCATAATAACTTAACGAATCGCATGGCCTTGCGCCGGCGATGGTTCATTCAAATTTCTGCCCTATCAACTTTCGATGGTAGGATAGTGGCCTACCATGGTGGCAACGGGTAACGGGGAATTAGGGTTCGATTCCGGAGAGGGAGCCTGAGAAACGGCTACCACATCCAAGGAAGGCAGCAGGCGCGCAAATTACCCAATCCCGA…	Aspergillus proliferans	99.027	p_Ascomycota	c_Eurotiomycetes	o_Eurotiales	f_Aspergillaceae	g_Aspergillus	s_Aspergillus proliferans
DF42	AGTACGGATGTCTAGTATAAGCAATTATACGGCGAAACTGCGAATGGCTCATTATATAAGTTATCGTTTATTTGATAGCACCTTACTACTTGGATAACCGTGGTAATTCTAGAGCTAATACATGCTAAAAATCCCGACTTCGGAAGGGATGTATTTATTAGATTAAAAACCAATGCCCTCTGGGCTCTCTGGTGATTCATGATAACTTCTCGAATCGCATGGCCTTGCGCCGGCGATGGTTCATTCAAATTTCTTCCCTATCAACTTTCGATGTTTGGGTAGTGGCCAAACATGGTTGCAACGGGTAACGGAGGGTTAGGGCTCGACCCCGGAGAAGGAGCCTGAGAAACGGCTACTACATCCAAGGAAGGCAGCAGGCGCGCAAATTACCCAATCCCG…	Purpureocillium lilacinum	99.606	p_Ascomycota	c_Sordariomycetes	o_Hypocreales	f_Ophiocordycipitaceae	g_Purpureocillium	s_Purpureocillium lilacinum
DF5	GTGGTCTCTGTCTAGTATAGCACTTTATACTGTGAAACTGCGAATGGCTCATTAAATCAGTTATCGTTTATTTGATAGTACCTTACTACATGGATACCTGTGGTAATTCTAGAGCTAATACATGCTAAAAACCTCGACTTCGGAAGGGGTGTATTTATTAGATAAAAAACCAATGCCCTTCGGGGCTCCTTGGTGATTCATAATAACTTAACGAATCGCATGGCCTTGCGCCGGCGATGGTTCATTCAAATTTCTGCCCTATCAACTTTCGATGGTAGGATAGTGGCCTACCATGGTGGCAACGGGTAACGGGGAATTAGGGTTCGATTCCGGAGAGGGAGCCTGAGAAACGGCTACCACATCCAAGGAAGGCAGCAGGCGCGCAAATTACCCAATCCC…	Aspergillus proliferans	98.706	p_Ascomycota	c_Eurotiomycetes	o_Eurotiales	f_Aspergillaceae	g_Aspergillus	s_Aspergillus proliferans
DF8	AAATGTCTAAGTATAAGCACTTTATACTGTGAAACTGCGAATGGCTCATTAAATCAGTTATCGTTTATTTGATAGTACCTTACTACATGGATACCTGTGGTAATTCTAGAGCTAATACATGCTAAAAACCCCGACTTCGGAAGGGGTGTATTTATTAGATAAAAAACCAATGCCCTTCGGGGCTCCTTGGTGATTCATAATAACTTAACGAATCGCATGGCCTTGCGCCGGCGATGGTTCATTCAAATTTCTGCCCTATCAACTTTCGATGGTAGGATAGTGGCCTACCATGGTGGCAACGGGTAACGGGGAATTAGGGTTCGATTCCGGAGAGGGAGCCTGAGAAACGGCTACCACATCCAAGGAAGGCAGCAGGCGCGCAAATTACCCAATCCCGAC…	Aspergillus terreus	99.486	p_Ascomycota	c_Eurotiomycetes	o_Eurotiales	f_Aspergillaceae	g_Aspergillus	s_Aspergillus terreus
DF9	TGCATGTCTAGTATAAGCACTTTATACTGTGAAACTGCGAATGGCTCATTAAATCAGTTATCGTTTATTTGATAGTACCTTACTACATGGATACCTGTGGTAATTCTAGAGCTAATACATGCTAAAAACCCCGACTTCAGGAAGGGGTGTATTTATTAGATAAAAAACCAACGCCCTTCGGGGCTCCTTGGTGAATCATAATAACTTAACGAATCGCATGGCCTTGCGCCGGCGATGGTTCATTCAAATTTCTGCCCTATCAACTTTCGATGGTAGGATAGTGGCCTACCATGGTGGCAACGGGTAACGGGGAATTAGGGTTCGATTCCGGAGAGGGAGCCTGAGAAACGGCTACCACATCCAAGGAAGGCAGCAGGCGCGCAAATTACCCAATCCCGA…	Penicillium limosum	99.603	p_Ascomycota	c_Eurotiomycetes	o_Eurotiales	f_Aspergillaceae	g_Penicillium	s_Penicillium limosum
DY10	TGAAATGTCTAAGTATAAGCACTTTATACTGTGAAACTGCGAATGGCTCATTAAATCAGTTATCGTTTATTTGATAGTACCTTACTACATGGATACCTGTGGTAATTCTAGAGCTAATACATGCTAAAAACCCCGACTTCGGAAGGGGTGTATTTATTAGATAAAAAACCAATGCCCTTCGGGGCTCCTTGGTGATTCATAATAACTTAACGAATCGCATGGCCTTGCGCCGGCGATGGTTCATTCAAATTTCTGCCCTATCAACTTTCGATGGTAGGATAGTGGCCTACCATGGTGGCAACGGGTAACGGGGAATTAGGGTTCGATTCCGGAGAGGGAGCCTGAGAAACGGCTACCACATCCAAGGAAGGCAGCAGGCGCGCAAATTACCCAATCCCG…	Aspergillus terreus	99.611	p_Ascomycota	c_Eurotiomycetes	o_Eurotiales	f_Aspergillaceae	g_Aspergillus	s_Aspergillus terreus
DY11	AGTCTGACTGTCTAGTATAAGCAATTTATACAGTGAAACTGCGAATGGCTCATTAAATCAGTTATCGTTTATTTGATAGTTCCTTTACTACATGGTATAACTGTGGTAATTCTAGAGCTAATACATGCTTAAAATCTCGACCTTTTGGAAGAGATGTATTTATTAGATAAAAAATCAATGCCTTCGGGCTCTTTGATGATTCATAATAACTTTTCGAATCGCATGGCCTCGTGCCGGCGATGGTTCATTCAAATTTCTGCCCTATCAACTTTCGATGGTAGGATAGTGGCCTACCATGGTTTCAACGGGTAACGGGGAATAAGGGTTCGATTCCGGAGAGGGAGCCTGAGAAACGGCTACCACATCCAAGGAAGGCAGCAGGCGCGCAAATTACCCAAT…	Kazachstania telluris	98.742	p_Ascomycota	c_Saccharomycetes	o_Saccharomycetales	f_Saccharomycetaceae	g_Kazachstania	s_Kazachstania telluris
DY15	TGAATGTCTAGTATAGCACTTTGTACTGTGAAACTGCGAATGGCTCATTAAATCAGTTATCGTTTATTTGATAGTACCCTACTACATGGATACCTGTGGTAATTCTAGAGCTAATACATGCGCAAAACCTCGACTTCGGAAGGGGTGTATTTATTAGATAAAAAACCAATGCCCTTCGGGGCTCCTTGGTGATTCATAATAACTTAACGAATCGCATGGCCTTGCGCCGGCGATGGTTCATTCAAATTTCTGCCCTATCAACTTTCGATGGTAGGATAGTGGCCTACCATGGTGGCAACGGGTAACGGGGAATTAGGGTTCGATTCCGGAGAGGGAGCCTGAGAAACGGCTACCACATCCAAGGAAGGCAGCAGGCGCGCAAATTACCCAATCCCGATC…	Talaromyces islandicus	99.002	p_Ascomycota	c_Eurotiomycetes	o_Eurotiales	f_Trichocomaceae	g_Talaromyces	s_Talaromyces islandicus
DY16	TACTGATGTCTAGTATAAGCAATTTATACAGTGAAACTGCGAATGGCTCATTAAATCAGTTATCGTTTATTTGATAGTACCTTTACTACTTGGTATAACCGTGGTAATTCTAGAGCTAATACATGCTAAAAACCCCGACTGTTTGGAAGGGGTGTATTTATTAGATAAAAAATCAATGCTCTTCTGAGCTCTTTGATGATTCATAATAACTTTTCGAATCGCATGACTTCGTGTCGGCGATGGTTCATTCAAATTTCTGCCCTATCAACTTTCGATGGTAGGATAGTGGCCTACCATGGTTTCAACGGGTAACGGGGAATAAGGGTTCGATTCCGGAGAGGGAGCCTGAGAAACGGCTACCACATCCAAGGAAGGCAGCAGGCGCGCAAATTACCCAAT…	Wickerhamomyces anomalus	99.211	p_Ascomycota	c_Saccharomycetes	o_Saccharomycetales	f_Phaffomycetaceae	g_Wickerhamomyces	s_Wickerhamomyces anomalus
DY17	TGACATGTCTAGTATAGCAATTTATACAGTGAAACTGCGAATGGCTCATTAAATCAGTTATCGTTTATTTGATAGTACCTTTACTACTTGGTATAACCGTGGTAATTCTAGAGCTAATACATGCTAAAAACCCCGACTGTTTGGAAGGGGTGTATTTATTAGATAAAAAATCAATGCTCTTCTGAGCTCTTTGATGATTCATAATAACTTTTCGAATCGCATGACTTCGTGTCGGCGATGGTTCATTCAAATTTCTGCCCTATCAACTTTCGATGGTAGGATAGTGGCCTACCATGGTTTCAACGGGTAACGGGGAATAAGGGTTCGATTCCGGAGAGGGAGCCTGAGAAACGGCTACCACATCCAAGGAAGGCAGCAGGCGCGCAAATTACCCAATCC…	Wickerhamomyces anomalus	99.504	p_Ascomycota	c_Saccharomycetes	o_Saccharomycetales	f_Phaffomycetaceae	g_Wickerhamomyces	s_Wickerhamomyces anomalus
DY18	CAGAAATGTCTAGTATAAGCAATTTATACAGTGAAACTGCGAATGGCTCATTAAATCAGTTATCGTTTATTTGATAGTACCTTTACTACTTGGTATAACCGTGGTAATTCTAGAGCTAATACATGCTAAAAACCCCGACTGTTTGGAAGGGGTGTATTTATTAGATAAAAAATCAATGCTCTTCTGAGCTCTTTGATGATTCATAATAACTTTTCGAATCGCATGACTTCGTGTCGGCGATGGTTCATTCAAATTTCTGCCCTATCAACTTTCGATGGTAGGATAGTGGCCTACCATGGTTTCAACGGGTAACGGGGAATAAGGGTTCGATTCCGGAGAGGGAGCCTGAGAAACGGCTACCACATCCAAGGAAGGCAGCAGGCGCGCAAATTACCCAAT…	Wickerhamomyces anomalus	99.031	p_Ascomycota	c_Saccharomycetes	o_Saccharomycetales	f_Phaffomycetaceae	g_Wickerhamomyces	s_Wickerhamomyces anomalus
DY19	AACATGTCTAGTATAAGCAATTTATACAGTGAAACTGCGAATGGCTCATTAAATCAGTTATCGTTTATTTGATAGTACCTTTACTACTTGGTATAACCGTGGTAATTCTAGAGCTAATACATGCTAAAAACCCCGACTGTTTGGAAGGGGTGTATTTATTAGATAAAAAATCAATGCTCTTCTGAGCTCTTTGATGATTCATAATAACTTTTCGAATCGCATGACTTCGTGTCGGCGATGGTTCATTCAAATTTCTGCCCTATCAACTTTCGATGGTAGGATAGTGGCCTACCATGGTTTCAACGGGTAACGGGGAATAAGGGTTCGATTCCGGAGAGGGAGCCTGAGAAACGGCTACCACATCCAAGGAAGGCAGCAGGCGCGCAAATTACCCAATCC…	Wickerhamomyces anomalus	99.413	p_Ascomycota	c_Saccharomycetes	o_Saccharomycetales	f_Phaffomycetaceae	g_Wickerhamomyces	s_Wickerhamomyces anomalus
DY20	AATACTGATGTCTAGTATAAGCACTTTATACTGTGAAACTGCGAATGGCTCATTAAATCAGTTATCGTTTATTTGATAGTACCTTACTACATGGATACCTGTGGTAATTCTAGAGCTAATACATGCTAAAAACCCCGACTTCAGGAAGGGGTGTATTTATTAGATAAAAAACCAACGCCCTTCGGGGCTCCTTGGTGAATCATAATAACTTAACGAATCGCATGGCCTTGCGCCGGCGATGGTTCATTCAAATTTCTGCCCTATCAACTTTCGATGGTAGGATAGTGGCCTACCATGGTGGCAACGGGTAACGGGGAATTAGGGTTCGATTCCGGAGAGGGAGCCTGAGAAACGGCTACCACATCCAAGGAAGGCAGCAGGCGCGCAAATTACCCAATC…	Penicillium limosum	99.222	p_Ascomycota	c_Eurotiomycetes	o_Eurotiales	f_Aspergillaceae	g_Penicillium	s_Penicillium limosum
DY21	GGCAAGTTCTAGTATAAGCACTCTTTTACTGTGAAACTGCGAATGGCTCATTAAATCAGTTATCGTTTATTTGATAGTACCCTACTACATGGATACCTGTGGTAATTCTAGAGCTAATACATGCGCAAAACCCCGACTTCGGAAGGGGTGTATTTATTAGATAAAAAACCAATGCCCTTCGGGGCTCCTTGGTGATTCATAATAACTTCACGAATCGCATGGCCTTGCGCCGGCGATGGTTCATTCAAATTTCTGCCCTATCAACTTTCGATGGTAGGATAGTGGCCTACCATGGTGGCAACGGGTAACGGGGAATTAGGGTTCGATTCCGGAGAGGGAGCCTGAGAAACGGCTACCACATCCAAGGAAGGCAGCAGGCGCGCAAATTACCCAATCCCG…	Talaromyces aerugineus	98.022	p_Ascomycota	c_Eurotiomycetes	o_Eurotiales	f_Trichocomaceae	g_Talaromyces	s_Talaromyces aerugineus
DY24	GCTGACTGTCTAGTATAGCACTTTATACTGTGAAACTGCGAATGGCTCATTAAATCAGTTATCGTTTATTTGATAGTACCTTACTACATGGATACCTGTGGTAATTCTAGAGCTAATACATGCTAAAAACCTCGACTTCGGAAGGGGTGTATTTATTAGATAAAAAACCAATGCCCTTCGGGGCTCCTTGGTGATTCATAATAACTTAACGAATCGCATGGCCTTGCGCCGGCGATGGTTCATTCAAATTTCTGCCCTATCAACTTTCGATGGTAGGATAGTGGCCTACCATGGTGGCAACGGGTAACGGGGAATTAGGGTTCGATTCCGGAGAGGGAGCCTGAGAAACGGCTACCACATCCAAGGAAGGCAGCAGGCGCGCAAATTACCCAATCCCGA…	Aspergillus proliferans	99.025	p_Ascomycota	c_Eurotiomycetes	o_Eurotiales	f_Aspergillaceae	g_Aspergillus	s_Aspergillus proliferans
DY26	TGAATGTCTAGTATAAATAACTTTATATTGTGAAACTGCGAATGGCTCATTAAATCAGTTATGATCTACGTGACAAATTCTTTACTACTTGGATAACCGTGGTAATTCTAGAGCTAATACATGCAAAAAAGCCCTGACTTCGGAAGGGGTGCACTTATTAGATAAAACCAACGCTGGGTAAAACCAGTTTTTTTGGTGATTCATAATAATTAAGCGGATCGCATGGCCTTGTGCTGGCGACGGTCCACTCGATTTTCTGCCCTATCATGGTGGAGATTGTAAGGTAGTGGCTTACAATGCCTACAACGGGTAACGGGGAATTAGGGTTCGATTCCGGAGAGGGAGCCTGAGAAACGGCTACCACATCCAAGGAAGGCAGCAGGCGCGCAAATTACCCAA…	Backusella variabilis	98.844	p_Mucoromycota	c_Mucoromycetes	o_Mucorales	f_Backusellaceae	g_Backusella	s_Backusella variabilis
DY27	ATTAATGTCTAGTATAGCACTTTATACTGTGAAACTGCGAATGGCTCATTAAATCAGTTATCGTTTATTTGATAGTACCTTACTACATGGATACCTGTGGTAATTCTAGAGCTAATACATGCTAAAAACCTCGACTTCGGAAGGGGTGTATTTATTAGATAAAAAACCAATGCCCTTCGGGGCTCCTTGGTGATTCATAATAACTTAACGAATCGCATGGCCTTGCGCCGGCGATGGTTCATTCAAATTTCTGCCCTATCAACTTTCGATGGTAGGATAGTGGCCTACCATGGTGGCAACGGGTAACGGGGAATTAGGGTTCGATTCCGGAGAGGGAGCCTGAGAAACGGCTACCACATCCAAGGAAGGCAGCAGGCGCGCAAATTACCCAATCCCGAC…	Aspergillus proliferans	99.124	p_Ascomycota	c_Eurotiomycetes	o_Eurotiales	f_Aspergillaceae	g_Aspergillus	s_Aspergillus proliferans
DY30	GGGTCGCATGTCTAGTATAGCACTCTTTTACTGTGAAACTGCGAATGGCTCATTAAATCAGTTATCGTTTATTTGATAGTACCCTACTACATGGATACCTGTGGTAATTCTAGAGCTAATACATGCGCAAAACCCCGACTTCGGAAGGGGTGTATTTATTAGATAAAAAACCAATGCCCTTCGGGGCTCCTTGGTGATTCATAATAACTTCACGAATCGCATGGCCTTGCGCCGGCGATGGTTCATTCAAATTTCTGCCCTATCAACTTTCGATGGTAGGATAGTGGCCTACCATGGTGGCAACGGGTAACGGGGAATTAGGGTTCGATTCCGGAGAGGGAGCCTGAGAAACGGCTACCACATCCAAGGAAGGCAGCAGGCGCGCAAATTACCCAATCC…	Talaromyces aerugineus	98.811	p_Ascomycota	c_Eurotiomycetes	o_Eurotiales	f_Trichocomaceae	g_Talaromyces	s_Talaromyces aerugineus
DY32	ACTGTTCTAGTATAAGCACTTTATACTGTGAAACTGCGAATGGCTCATTAAATCAGTTATCGTTTATTCCGATAGTACCTTACTACATGGATACCTGTGGTAATTCTAGAGCTAATACATGCTGAAAACCTCGACTTCGGAAGGGGTGTATTTATTAGATAAAAAACCAATGCCCTTCGGGGCTCCTTGGTGAATCATAATAACTTAACGAATCGCATGGCCTTGCGCCGGCGATGGTTCATTCAAATTTCTGCCCTATCAACTTTCGATGGTAGGATAGTGGCCTACCATGGTGGCAACGGGTAACGGGGAATTAGGGTTCGATTCCGGAGAGGGAGCCTGAGAAACGGCTACCACATCCAAGGAAGGCAGCAGGCGCGCAAATTACCCAATCCCGAC…	Aspergillus niger	98.867	p_Ascomycota	c_Eurotiomycetes	o_Eurotiales	f_Aspergillaceae	g_Aspergillus	s_Aspergillus niger
DY33	TGACTGTCTAGTATAAGCACTTTATACTGTGAAACTGCGAATGGCTCATTAAATCAGTTATCGTTTATTTGATAGTACCTTACTACATGGATACCTGTGGTAATTCTAGAGCTAATACATGCTAAAAACCCCGACTTCGGAAGGGGTGTATTTATTAGATAAAAAACCAATGCCCTTCGGGGCTCCTTGGTGATTCATAATAACTTAACGAATCGCATGGCCTTGCGCCGGCGATGGTTCATTCAAATTTCTGCCCTATCAACTTTCGATGGTAGGATAGTGGCCTACCATGGTGGCAACGGGTAACGGGGAATTAGGGTTCGATTCCGGAGAGGGAGCCTGAGAAACGGCTACCACATCCAAGGAAGGCAGCAGGCGCGCAAATTACCCAATCCCGAC…	Aspergillus terreus	99.513	p_Ascomycota	c_Eurotiomycetes	o_Eurotiales	f_Aspergillaceae	g_Aspergillus	s_Aspergillus terreus
DY36	TACTGACTGTCTAGTATAGCACTTTATACTGTGAAACTGCGAATGGCTCATTAAATCAGTTATCGTTTATTCCCATAGTACCTTACTACATGGATACCTGTGGTAATTCTAGAGCTAATACATGCTGAAAACCTCGACTTCGGAAGGGGTGTATTTATTAGATAAAAAACCAATGCCCTTCGGGGCTCCTTGGTGAATCATAATAACTTAACGAATCGCATGGCCTTGCGCCGGCGATGGTTCATTCAAATTTCTGCCCTATCAACTTTCGATGGTAGGATAGTGGCCTACCATGGTGGCAACGGGTAACGGGGAATTAGGGTTCGATTCCGGAGAGGGAGCCTGAGAAACGGCTACCACATCCAAGGAAGGCAGCAGGCGCGCAAATTACCCAATCCC…	Aspergillus niger	98.683	p_Ascomycota	c_Eurotiomycetes	o_Eurotiales	f_Aspergillaceae	g_Aspergillus	s_Aspergillus niger
DY36_1	GTGGTCGCATGTCTAGTATAGCACTTTATACTGTGAAACTGCGAATGGCTCATTAAATCAGTTATCGTTTATTTGATAGTACCTTACTACATGGATACCTGTGGTAATTCTAGAGCTAATACATGCTGAAAACCTCGACTTCGGAAGGGGTGTATTTATTAGATAAAAAACCAATGCCCTTCGGGGCTCCTTGGTGAATCATAATAACTTAACGAATCGCATGGCCTTGCGCCGGCGATGGTTCATTCAAATTTCTGCCCTATCAACTTTCGATGGTAGGATAGTGGCCTACCATGGTGGCAACGGGTAACGGGGAATTAGGGTTCGATTCCGGAGAGGGAGCCTGAGAAACGGCTACCACATCCAAGGAAGGCAGCAGGCGCGCAAATTACCCAATCC…	Aspergillus niger	98.9	p_Ascomycota	c_Eurotiomycetes	o_Eurotiales	f_Aspergillaceae	g_Aspergillus	s_Aspergillus niger
DY38	ATACTGATGTCTAGTATAAGCACTTTATACTGTGAAACTGCGAATGGCTCATTAAATCAGTTATCGTTTATTTGATAGTACCTTACTACATGGATACCTGTGGTAATTCTAGAGCTAATACATGCTAAAAACCCCGACTTCGGAAGGGGTGTATTTATTAGATAAAAAACCAATGCCCTTCGGGGCTCCTTGGTGATTCATAATAACTTAACGAATCGCATGGCCTTGCGCCGGCGATGGTTCATTCAAATTTCTGCCCTATCAACTTTCGATGGTAGGATAGTGGCCTACCATGGTGGCAACGGGTAACGGGGAATTAGGGTTCGATTCCGGAGAGGGAGCCTGAGAAACGGCTACCACATCCAAGGAAGGCAGCAGGCGCGCAAATTACCCAATCCC…	Aspergillus terreus	99.224	p_Ascomycota	c_Eurotiomycetes	o_Eurotiales	f_Aspergillaceae	g_Aspergillus	s_Aspergillus terreus
DY39	CTGGTTCTAGTATAAGCACTTTATACTGTGAACTGCGAATGGCTCATTAAATCAGTTATCGTTTATTTGATAGTACCTTACTACATGGATACCTGTGGTAATTCTAGAGCTAATACATGCTAAAAACCCCGACTTCGGAAGGGGTGTATTTATTAGATAAAAAACCAATGCCCTTCGGGGCTCCTTGGTGATTCATAATAACTTAACGAATCGCATGGCCTTGCGCCGGCGATGGTTCATTCAAATTTCTGCCCTATCAACTTTCGATGGTAGGATAGTGGCCTACCATGGTGGCAACGGGTAACGGGGAATTAGGGTTCGATTCCGGAGAGGGAGCCTGAGAAACGGCTACCACATCCAAGGAAGGCAGCAGGCGCGCAAATTACCCAATCCCGACAC…	Aspergillus terreus	99.438	p_Ascomycota	c_Eurotiomycetes	o_Eurotiales	f_Aspergillaceae	g_Aspergillus	s_Aspergillus terreus
DY4	TTACTGACTGTCTAGTATAAGCAATTATACAGCGAAACTGCGAATGGCTCATTATATAAGTTATCGTTTATTTGATAGCACCTTACTACTTGGATAACCGTGGTAATTCTAGAGCTAATACATGCTAAAAATCCCGACTTCGGAAGGGATGTATTTATTAGATACAAAACCAATGCCCTTCGGGGCTCACTGGTGATTCATGATAACTTCGCGAATCGCACAGCCTTGCGCTGGCGATGGTTCATTCAAATTTCTTCCCTATCAACTTTCGATGTTTGGATATGGGCCAAACATGGTTGCAACGGGTAACGGAGGGTTAGGGCTCGACCCCGGAGAAGGAGCCTGAGAAACGGCTACTACATCCAAGGAAGGCAGCAGGCGCGCAAATTACCCAATCCC…	Bulbithecium hyalosporum	91.609	p_Ascomycota	c_Sordariomycetes	o_Hypocreales	f_	g_Bulbithecium	s_Bulbithecium hyalosporum
DY40	ATCCTGAATGTCTAGTATAAGCACTTTATACTGTGAAACTGCGAATGGCTCATTAAATCAGTTATCGTTTATTTGATAGTACCTTACTACATGGATACCTGTGGTAATTCTAGAGCTAATACATGCTAAAAACCCCGACTTCGGAAGGGGTGTATTTATTAGATAAAAAACCAATGCCCTTCGGGGCTCCTTGGTGATTCATAATAACTTAACGAATCGCATGGCCTTGCGCCGGCGATGGTTCATTCAAATTTCTGCCCTATCAACTTTCGATGGTAGGATAGTGGCCTACCATGGTGGCAACGGGTAACGGGGAATTAGGGTTCGATTCCGGAGAGGGAGCCTGAGAAACGGCTACCACATCCAAGGAAGGCAGCAGGCGCGCAAATTACCCAATCC…	Aspergillus terreus	99.223	p_Ascomycota	c_Eurotiomycetes	o_Eurotiales	f_Aspergillaceae	g_Aspergillus	s_Aspergillus terreus
DY41	AATACTGCTGTCTAGTATAGCACTTTATACTGTGAAACTGCGAATGGCTCATTAAATCAGTTATCGTTTATTTGATAGTACCTTACTACATGGATACCTGTGGTAATTCTAGAGCTAATACATGCTAAAAACCCCGACTTCGGAAGGGGTGTATTTATTAGATAAAAAACCAATGCCCTTCGGGGCTCCTTGGTGATTCATAATAACTTAACGAATCGCATGGCCTTGCGCCGGCGATGGTTCATTCAAATTTCTGCCCTATCAACTTTCGATGGTAGGATAGTGGCCTACCATGGTGGCAACGGGTAACGGGGAATTAGGGTTCGATTCCGGAGAGGGAGCCTGAGAAACGGCTACCACATCCAAGGAAGGCAGCAGGCGCGCAAATTACCCAATCCC…	Aspergillus terreus	99.419	p_Ascomycota	c_Eurotiomycetes	o_Eurotiales	f_Aspergillaceae	g_Aspergillus	s_Aspergillus terreus
DY42	TTACTGACTGTCTAGTATAAGCACTTTATACTGTGAAACTGCGAATGGCTCATTAAATCAGTTATCGTTTATTTGATAGTACCTTACTACATGGATACCTGTGGTAATTCTAGAGCTAATACATGCTAAAAACCCCGACTTCGGAAGGGGTGTATTTATTAGATAAAAAACCAATGCCCTTCGGGGCTCCTTGGTGATTCATAATAACTTAACGAATCGCATGGCCTTGCGCCGGCGATGGTTCATTCAAATTTCTGCCCTATCAACTTTCGATGGTAGGATAGTGGCCTACCATGGTGGCAACGGGTAACGGGGAATTAGGGTTCGATTCCGGAGAGGGAGCCTGAGAAACGGCTACCACATCCAAGGAAGGCAGCAGGCGCGCAAATTACCCAATCC…	Aspergillus terreus	99.61	p_Ascomycota	c_Eurotiomycetes	o_Eurotiales	f_Aspergillaceae	g_Aspergillus	s_Aspergillus terreus
DY43_1	GGTTCGCATGTCTAGTATAGCACTTTATACCGTGAAACTGCGAATGGCTCATTAAATCAGTTATCGTTTATTTGATAGTACCTTACTACATGGATACCTGTGGTAATTCTAGAGCTAATACATGCTAAAAACCCCGACTTCGGAAGGGGTGTATTTATTAGATAAAAAACCAATGCCCTTCGGGGCTCCTTGGTGATTCATAATAACTTAACGAATCGCATGGCCTTGCGCCGGCGATGGTTCATTCAAATTTCTGCCCTATCAACTTTCGATGGTAGGATAGTGGCCTACCATGGTGGCAACGGGTAACGGGGAATTAGGGTTCGATTCCGGAGAGGGAGCCTGAGAAACGGCTACCACATCCAAGGAAGGCAGCAGGCGCGCAAATTACCCAATCCC…	Aspergillus flavipes	98.333	p_Ascomycota	c_Eurotiomycetes	o_Eurotiales	f_Aspergillaceae	g_Aspergillus	s_Aspergillus flavipes
DY43	CTGAATGTCTAGTATAGCACTTTATACCGTGAAACTGCGAATGGCTCATTAAATCAGTTATCGTTTATTTGATAGTACCTTACTACATGGATACCTGTGGTAATTCTAGAGCTAATACATGCTAAAAACCCCGACTTCGGAAGGGGTGTATTTATTAGATAAAAAACCAATGCCCTTCGGGGCTCCTTGGTGATTCATAATAACTTAACGAATCGCATGGCCTTGCGCCGGCGATGGTTCATTCAAATTTCTGCCCTATCAACTTTCGATGGTAGGATAGTGGCCTACCATGGTGGCAACGGGTAACGGGGAATTAGGGTTCGATTCCGGAGAGGGAGCCTGAGAAACGGCTACCACATCCAAGGAAGGCAGCAGGCGCGCAAATTACCCAATCCCGAC…	Aspergillus flavipes	99.026	p_Ascomycota	c_Eurotiomycetes	o_Eurotiales	f_Aspergillaceae	g_Aspergillus	s_Aspergillus flavipes
DY44	GAATGTCTAAGTATAAGCACTTTATACTGTGAAACTGCGAATGGCTCATTAAATCAGTTATCGTTTATTTGATAGTACCTTACTACATGGATACCTGTGGTAATTCTAGAGCTAATACATGCTAAAAACCCCGACTTCGGAAGGGGTGTATTTATTAGATAAAAAACCAATGCCCTTCGGGGCTCCTTGGTGATTCATAATAACTTAACGAATCGCATGGCCTTGCGCCGGCGATGGTTCATTCAAATTTCTGCCCTATCAACTTTCGATGGTAGGATAGTGGCCTACCATGGTGGCAACGGGTAACGGGGAATTAGGGTTCGATTCCGGAGAGGGAGCCTGAGAAACGGCTACCACATCCAAGGAAGGCAGCAGGCGCGCAAATTACCCAATCCCGAC…	Aspergillus terreus	99.515	p_Ascomycota	c_Eurotiomycetes	o_Eurotiales	f_Aspergillaceae	g_Aspergillus	s_Aspergillus terreus
DY45	GATCTGATGTCTAGTATAAGCACTTTATACTGTGAAACTGCGAATGGCTCATTAAATCAGTTATCGTTTATTTGATAGTACCTTACTACATGGATACCTGTGGTAATTCTAGAGCTAATACATGCTGAAAACCTCGACTTCGGAAGGGGTGTATTTATTAGATAAAAAACCAATGCCCTTCGGGGCTCCTTGGTGAATCATAATAACTTAACGAATCGCATGGCCTTGCGCCGGCGATGGTTCATTCAAATTTCTGCCCTATCAACTTTCGATGGTAGGATAGTGGCCTACCATGGTGGCAACGGGTAACGGGGAATTAGGGTTCGATTCCGGAGAGGGAGCCTGAGAAACGGCTACCACATCCAAGGAAGGCAGCAGGCGCGCAAATTACCCAATCCC…	Aspergillus niger	99.408	p_Ascomycota	c_Eurotiomycetes	o_Eurotiales	f_Aspergillaceae	g_Aspergillus	s_Aspergillus niger
DY46	GTACTGACTGTCTAGTATAAGCACTTTATACTGTGAAACTGCGAATGGCTCATTAAATCAGTTATCGTTTATTTGATAGTACCTTACTACATGGATACCTGTGGTAATTCTAGAGCTAATACATGCTGAAAACCTCGACTTCGGAAGGGGTGTATTTATTAGATAAAAAACCAATGCCCTTCGGGGCTCCTTGGTGAATCATAATAACTTAACGAATCGCATGGCCTTGCGCCGGCGATGGTTCATTCAAATTTCTGCCCTATCAACTTTCGATGGTAGGATAGTGGCCTACCATGGTGGCAACGGGTAACGGGGAATTAGGGTTCGATTCCGGAGAGGGAGCCTGAGAAACGGCTACCACATCCAAGGAAGGCAGCAGGCGCGCAAATTACCCAATCC…	Aspergillus niger	99.309	p_Ascomycota	c_Eurotiomycetes	o_Eurotiales	f_Aspergillaceae	g_Aspergillus	s_Aspergillus niger
DY47	ACTGCATGTCTAGTATAGCACTTTATACTGTGAAACTGCGAATGGCTCATTAAATCAGTTATCGTTTATTTGATAGTACCTTACTACATGGATACCTGTGGTAATTCTAGAGCTAATACATGCTAAAAACCCCGACTTCAGGAAGGGGTGTATTTATTAGATAAAAAACCAACGCCCTTCGGGGCTCCTTGGTGAATCATAATAACTTAACGAATCGCATGGCCTTGCGCCGGCGATGGTTCATTCAAATTTCTGCCCTATCAACTTTCGATGGTAGGATAGTGGCCTACCATGGTGGCAACGGGTAACGGGGAATTAGGGTTCGATTCCGGAGAGGGAGCCTGAGAAACGGCTACCACATCCAAGGAAGGCAGCAGGCGCGCAAATTACCCAATCCCG…	Penicillium limosum	99.514	p_Ascomycota	c_Eurotiomycetes	o_Eurotiales	f_Aspergillaceae	g_Penicillium	s_Penicillium limosum
DY48	TGCAATGTCTAGTATAAGCACTTTATACTGTGAAACTGCGAATGGCTCATTAAATCAGTTATCGTTTATTTGATAGTACCTTACTACATGGATACCTGTGGTAATTCTAGAGCTAATACATGCTAAAAACCCCGACTTCGGAAGGGGTGTATTTATTAGATAAAAAACCAATGCCCTTCGGGGCTCCTTGGTGATTCATAATAACTTAACGAATCGCATGGCCTTGCGCCGGCGATGGTTCATTCAAATTTCTGCCCTATCAACTTTCGATGGTAGGATAGTGGCCTACCATGGTGGCAACGGGTAACGGGGAATTAGGGTTCGATTCCGGAGAGGGAGCCTGAGAAACGGCTACCACATCCAAGGAAGGCAGCAGGCGCGCAAATTACCCAATCCCGA…	Aspergillus terreus	99.42	p_Ascomycota	c_Eurotiomycetes	o_Eurotiales	f_Aspergillaceae	g_Aspergillus	s_Aspergillus terreus
DY49	GTACTGAATGTCTAGTATAAATAACTTTATATTGTGAAACTGCGAATGGCTCATTAAATCAGTTATGATCTACGTGACAAATTCTTTACTACTTGGATAACCGTGGTAATTCTAGAGCTAATACATGCAAAAAAGCCCTGACTTCGGAAGGGGTGCACTTATTAGATAAAACCAACGCTGGGTAAAACCAGTTTTTTTGGTGATTCATAATAATTAAGCGGATCGCATGGCCTTGTGCTGGCGACGGTCCACTCGATTTTCTGCCCTATCATGGTGGAGATTGTAAGGTAGTGGCTTACAATGCCTACAACGGGTAACGGGGAATTAGGGTTCGATTCCGGAGAGGGAGCCTGAGAAACGGCTACCACATCCAAGGAAGGCAGCAGGCGCGCAAATTAC…	Backusella variabilis	98.837	p_Mucoromycota	c_Mucoromycetes	o_Mucorales	f_Backusellaceae	g_Backusella	s_Backusella variabilis
DY5	AATCTGATGTCTAGTATAAGCATTTATACAGTGAAACTGCGAATGGCTCATTAAATCAGTTATCGTTTATTTGATAGTACCTTTACTACTTGGATAACCGTGGTAATTCTAGAGCTAATACATGCTAAAAATCCCGACTGTTTGGAAGGGATGTATTTATTAGATAAAAAATCAATGCTCTTTGAGCTCTTTGATGATTCATAATAACTTTTCGAATCGCATGGCCTTGTGCTGGCGATGGTTCATTCAAATTTCTGCCCTATCAACTTTCGATGGTAGGATAGTGGCCTACCATGGTTTCAACGGGTAACGGGGAATAAGGGTTCGATTCCGGAGAGGGAGCCTGAGAAACGGCTACCACATCCAAGGAAGGCAGCAGGCGCGCAAATTACCCAATCC…	Meyerozyma guilliermondii	98.921	p_Ascomycota	c_Saccharomycetes	o_Saccharomycetales	f_Debaryomycetaceae	g_Meyerozyma	s_Meyerozyma guilliermondii
DY50_1	GCGGTCGTCTGTCTAGTATAATAAATTTATATTGTGAAACTGCGAATGGCTCATTAAATCAGTTATGATCTACGTGACATATTCTTTACTACTTGGATAACCGTGGTAATTCTAGAGCTAATACATGCAAAAAAACCCTGACTTCGGAAGGGGTGCACTTATTAGATAAAACCAACGCGGGGTAAAACCTGTCTTCTTGGTGATTCATAATAATTAAGCGGATCGCATGGCCTTGTGCTGGCGACGGTCCACTCGATTTTCTGCCCTATCATGGTTGAGATTGTAAGATAGAGGCTTACAATGCCTACAACGGGTAACGGGGAATTAGGGTTCGATTCCGGAGAGGGAGCCTGAGAAACGGCTACCACATCCAAGGAAGGCAGCAGGCGCGCAAATTAC…	Mucor merdicola	98.817	p_Mucoromycota	c_Mucoromycetes	o_Mucorales	f_Mucoraceae	g_Mucor	s_Mucor merdicola
DY50	AGTCTGACTGTCTAGTATAATAAATTTATATTGTGAAACTGCGAATGGCTCATTAAATCAGTTATGATCTACGTGACATATTCTTTACTACTTGGATAACCGTGGTAATTCTAGAGCTAATACATGCAAAAAAACCCTGACTTCGGAAGGGGTGCACTTATTAGATAAAACCAACGCGGGGTAAAACCTGTCTTCTTGGTGATTCATAATAATTAAGCGGATCGCATGGCCTTGTGCTGGCGACGGTCCACTCGATTTTCTGCCCTATCATGGTTGAGATTGTAAGATAGAGGCTTACAATGCCTACAACGGGTAACGGGGAATTAGGGTTCGATTCCGGAGAGGGAGCCTGAGAAACGGCTACCACATCCAAGGAAGGCAGCAGGCGCGCAAATTACC…	Mucor merdicola	99.397	p_Mucoromycota	c_Mucoromycetes	o_Mucorales	f_Mucoraceae	g_Mucor	s_Mucor merdicola
DY51_1	TCGATCTCCATGTCTAGTATAATAACTTTATATTGTGAACTGCGAATGGCTCATTAAATCAGTTATGATCTACGTGACAAATTCTTTACTACTTGGATAACCGTGGTAATTCTAGAGCTAATACATGCAAAAAAGCCCTGACTTCGGAAGGGGTGCACTTATTAGATAAAACCAACGCTGGGTAAAACCAGTTTTTTTGGTGATTCATAATAATTAAGCGGATCGCATGGCCTTGTGCTGGCGACGGTCCACTCGATTTTCTGCCCTATCATGGTGGAGATTGTAAGGTAGTGGCTTACAATGCCTACAACGGGTAACGGGGAATTAGGGTTCGATTCCGGAGAGGGAGCCTGAGAAACGGCTACCACATCCAAGGAAGGCAGCAGGCGCGCAAATTAC…	Backusella variabilis	98.878	p_Mucoromycota	c_Mucoromycetes	o_Mucorales	f_Backusellaceae	g_Backusella	s_Backusella variabilis
DY51	GTACTGATGTCTAGTATAAATAACTTTATATTGTGAAACTGCGAATGGCTCATTAAATCAGTTATGATCTACGTGACAAATTCTTTACTACTTGGATAACCGTGGTAATTCTAGAGCTAATACATGCAAAAAAGCCCTGACTTCGGAAGGGGTGCACTTATTAGATAAAACCAACGCTGGGTAAAACCAGTTTTTTTGGTGATTCATAATAATTAAGCGGATCGCATGGCCTTGTGCTGGCGACGGTCCACTCGATTTTCTGCCCTATCATGGTGGAGATTGTAAGGTAGTGGCTTACAATGCCTACAACGGGTAACGGGGAATTAGGGTTCGATTCCGGAGAGGGAGCCTGAGAAACGGCTACCACATCCAAGGAAGGCAGCAGGCGCGCAAATTACC…	Backusella variabilis	98.507	p_Mucoromycota	c_Mucoromycetes	o_Mucorales	f_Backusellaceae	g_Backusella	s_Backusella variabilis
DY53	AGTACTGATGTCTAGTATAAGCACTTTATACTGTGAAACTGCGAATGGCTCATTAAATCAGTTATCGTTTATTTGATAGTACCTTACTACATGGATACCTGTGGTAATTCTAGAGCTAATACATGCTGAAAACCTCGACTTCGGAAGGGGTGTATTTATTAGATAAAAAACCAATGCCCTTCGGGGCTCCTTGGTGAATCATAATAACTTAACGAATCGCATGGCCTTGCGCCGGCGATGGTTCATTCAAATTTCTGCCCTATCAACTTTCGATGGTAGGATAGTGGCCTACCATGGTGGCAACGGGTAACGGGGAATTAGGGTTCGATTCCGGAGAGGGAGCCTGAGAAACGGCTACCACATCCAAGGAAGGCAGCAGGCGCGCAAATTACCCAATCC…	Aspergillus niger	99.409	p_Ascomycota	c_Eurotiomycetes	o_Eurotiales	f_Aspergillaceae	g_Aspergillus	s_Aspergillus niger
DY56	ATACTGACTGTCTAGTATAAGCACTTTATACTGTGAAACTGCGAATGGCTCATTAAATCAGTTATCGTTTATTTGATAGTACCTTACTACATGGATACCTGTGGTAATTCTAGAGCTAATACATGCTAAAAACCTCGACTTCGGAAGGGGTGTATTTATTAGATAAAAAACCAATGCCCTTCGGGGCTCCTTGGTGATTCATAATAACTTAACGAATCGCATGGCCTTGCGCCGGCGATGGTTCATTCAAATTTCTGCCCTATCAACTTTCGATGGTAGGATAGTGGCCTACCATGGTGGCAACGGGTAACGGGGAATTAGGGTTCGATTCCGGAGAGGGAGCCTGAGAAACGGCTACCACATCCAAGGAAGGCAGCAGGCGCGCAAATTACCCAATCC…	Aspergillus proliferans	99.112	p_Ascomycota	c_Eurotiomycetes	o_Eurotiales	f_Aspergillaceae	g_Aspergillus	s_Aspergillus proliferans
DY57	AGAACTGATGTCTAGTATAGCACTTTATACTGTGAAACTGCGAATGGCTCATTAAATCAGTTATCGTTTATTTGATAGTACCTTACTACATGGATACCTGTGGTAATTCTAGAGCTAATACATGCTAAAAACCTCGACTTCGGAAGGGGTGTATTTATTAGATAAAAAACCAATGCCCTTCGGGGCTCCTTGGTGATTCATAATAACTTAACGAATCGCATGGCCTTGCGCCGGCGATGGTTCATTCAAATTTCTGCCCTATCAACTTTCGATGGTAGGATAGTGGCCTACCATGGTGGCAACGGGTAACGGGGAATTAGGGTTCGATTCCGGAGAGGGAGCCTGAGAAACGGCTACCACATCCAAGGAAGGCAGCAGGCGCGCAAATTACCCAATCCC…	Aspergillus proliferans	98.734	p_Ascomycota	c_Eurotiomycetes	o_Eurotiales	f_Aspergillaceae	g_Aspergillus	s_Aspergillus proliferans
DY58	GCTGAATGTCTAGTATAGCACTTTATACTGTGAAACTGCGAATGGCTCATTAAATCAGTTATCGTTTATTTGATAGTACCTTACTACATGGATACCTGTGGTAATTCTAGAGCTAATACATGCTGAAAACCTCGACTTCGGAAGGGGTGTATTTATTAGATAAAAAACCAATGCCCTTCGGGGCTCCTTGGTGAATCATAATAACTTAACGAATCGCATGGCCTTGCGCCGGCGATGGTTCATTCAAATTTCTGCCCTATCAACTTTCGATGGTAGGATAGTGGCCTACCATGGTGGCAACGGGTAACGGGGAATTAGGGTTCGATTCCGGAGAGGGAGCCTGAGAAACGGCTACCACATCCAAGGAAGGCAGCAGGCGCGCAAATTACCCAATCCCGA…	Aspergillus niger	98.771	p_Ascomycota	c_Eurotiomycetes	o_Eurotiales	f_Aspergillaceae	g_Aspergillus	s_Aspergillus niger
DY59	ACTGAATGTCTAGTATAGCACTTTATACTGTGAAACTGCGAATGGCTCATTAAATCAGTTATCGTTTATTTGATAGTACCTTACTACATGGATACCTGTGGTAATTCTAGAGCTAATACATGCTAAAAACCCCGACTTCGGAAGGGGTGTATTTATTAGATAAAAAACCAATGCCCTTCGGGGCTCCTTGGTGATTCATAATAACTTAACGAATCGCATGGCCTTGCGCCGGCGATGGTTCATTCAAATTTCTGCCCTATCAACTTTCGATGGTAGGATAGTGGCCTACCATGGTGGCAACGGGTAACGGGGAATTAGGGTTCGATTCCGGAGAGGGAGCCTGAGAAACGGCTACCACATCCAAGGAAGGCAGCAGGCGCGCAAATTACCCAATCCCGA…	Aspergillus terreus	99.126	p_Ascomycota	c_Eurotiomycetes	o_Eurotiales	f_Aspergillaceae	g_Aspergillus	s_Aspergillus terreus
DY6	ATACTGAATGTCTAGTATAAGCACTTTATACTGTGAAACTGCGAATGGCTCATTAAATCAGTTATCGTTTATTTGATAGTACCTTACTACATGGATACCTGTGGTAATTCTAGAGCTAATACATGCTAAAAACCCCGACTTCAGGAAGGGGTGTATTTATTAGATAAAAAACCAACGCCCTTCGGGGCTCCTTGGTGAATCATAATAACTTAACGAATCGCATGGCCTTGCGCCGGCGATGGTTCATTCAAATTTCTGCCCTATCAACTTTCGATGGTAGGATAGTGGCCTACCATGGTGGCAACGGGTAACGGGGAATTAGGGTTCGATTCCGGAGAGGGAGCCTGAGAAACGGCTACCACATCCAAGGAAGGCAGCAGGCGCGCAAATTACCCAATC…	Penicillium limosum	99.226	p_Ascomycota	c_Eurotiomycetes	o_Eurotiales	f_Aspergillaceae	g_Penicillium	s_Penicillium limosum
DY60	TTCTAGTTATAAGCACTTTATACTGTGAAACTGCGAATGGCTCATTAAATCAGTTATCGTTTATTTGATAGTACCTTACTACATGGATACCTGTGGTAATTCTAGAGCTAATACATGCTAAAAACCCCGACTTCGGAAGGGGTGTATTTATTAGATAAAAAACCAATGCCCTTCGGGGCTCCTTGGTGATTCATAATAACTTAACGAATCGCATGGCCTTGCGCCGGCGATGGTTCATTCAAATTTCTGCCCTATCAACTTTCGATGGTAGGATAGTGGCCTACCATGGTGGCAACGGGTAACGGGGAATTAGGGTTCGATTCCGGAGAGGGAGCCTGAGAAACGGCTACCACATCCAAGGAAGGCAGCAGGCGCGCAAATTACCCAATCCCGACACGG…	Aspergillus terreus	98.535	p_Ascomycota	c_Eurotiomycetes	o_Eurotiales	f_Aspergillaceae	g_Aspergillus	s_Aspergillus terreus
DY61	GAATGGTCTAGTATAAGCACTTTATACTGTGAAACTGCGAATGGCTCATTAAATCAGTTATCGTTTATTCCGATAGTACCTTACTACATGGATACCTGTGGTAATTCTAGAGCTAATACATGCTAAAAACCTCGACTTCGGAAGGGGTGTATTTATTAGATAAAAAACCAATGCCCTTCGGGGCTCCTTGGTGATTCATAATAACTTAACGAATCGCATGGCCTTGCGCCGGCGATGGTTCATTCAAATTTCTGCCCTATCAACTTTCGATGGTAGGATAGTGGCCTACCATGGTGGCAACGGGTAACGGGGAATTAGGGTTCGATTCCGGAGAGGGAGCCTGAGAAACGGCTACCACATCCAAGGAAGGCAGCAGGCGCGCAAATTACCCAATCCCGA…	Aspergillus proliferans	98.882	p_Ascomycota	c_Eurotiomycetes	o_Eurotiales	f_Aspergillaceae	g_Aspergillus	s_Aspergillus proliferans
DY62	CTGAATGTCTAGTATAAGCACTTTATACTGTGAACTGCGAATGGCTCATTAAATCAGTTATCGTTTATTTGATAGTACCTTACTACATGGATACCTGTGGTAATTCTAGAGCTAATACATGCTAAAAACCCCAACTTCGGAAGGGGTGTATTTATTAGATAAAAAACCAATGCCCTTCGGGGCTCCTTGGTGATTCATAATAACTTAACGAATCGCATGGCCTTGCGCCGGCGATGGTTCATTCAAATTTCTGCCCTATCAACTTTCGATGGTAGGATAGTGGCCTACCATGGTGGCAACGGGTAACGGGGAATTAGGGTTCGATTCCGGAGAGGGAGCCTGAGAAACGGCTACCACATCCAAGGAAGGCAGCAGGCGCGCAAATTACCCAATCCCGAC…	Aspergillus terreus	98.867	p_Ascomycota	c_Eurotiomycetes	o_Eurotiales	f_Aspergillaceae	g_Aspergillus	s_Aspergillus terreus
DY63	GTACTGAATGTCTAGTATAAGCACTTTATACTGTGAAACTGCGAATGGCTCATTAAATCAGTTATCGTTTATTTGATAGTACCTTACTACATGGATACCTGTGGTAATTCTAGAGCTAATACATGCTAAAAACCCCGACTTCGGAAGGGGTGTATTTATTAGATAAAAAACCAATGCCCTTCGGGGCTCCTTGGTGATTCATAATAACTTAACGAATCGCATGGCCTTGCGCCGGCGATGGTTCATTCAAATTTCTGCCCTATCAACTTTCGATGGTAGGATAGTGGCCTACCATGGTGGCAACGGGTAACGGGGAATTAGGGTTCGATTCCGGAGAGGGAGCCTGAGAAACGGCTACCACATCCAAGGAAGGCAGCAGGCGCGCAAATTACCCAATCC…	Aspergillus terreus	98.688	p_Ascomycota	c_Eurotiomycetes	o_Eurotiales	f_Aspergillaceae	g_Aspergillus	s_Aspergillus terreus
DY63_1	GAAAAATGACTGCATGCTCTAGTATAGCACTTTATACTGTGAAACTGCGAATGGCTCATTAAATCAGTTATCGTTTATTTGATAGTACCTTACTACATGGATACCTGTGGTAATTCTAGAGCTAATACATGCTAAAAACCCCGACTTCGGAAGGGGTGTATTTATTAGATAAAAAACCAATGCCCTTCGGGGCTCCTTGGTGATTCATAATAACTTAACGAATCGCATGGCCTTGCGCCGGCGATGGTTCATTCAAATTTCTGCCCTATCAACTTTCGATGGTAGGATAGTGGCCTACCATGGTGGCAACGGGTAACGGGGAATTAGGGTTCGATTCCGGAGAGGGAGCCTGAGAAACGGCTACCACATCCAAGGAAGGCAGCAGGCGCGCAAATTACC…	Aspergillus terreus	98.718	p_Ascomycota	c_Eurotiomycetes	o_Eurotiales	f_Aspergillaceae	g_Aspergillus	s_Aspergillus terreus
DY64	TCATCGCTGTCTAGTATAGCACTTTATACTGTGAAACTGCGAATGGCTCATTAAATCAGTTATCGTTTATTTGATAGTACCTTACTACATGGATACCTGTGGTAATTCTAGAGCTAATACATGCTGAAAACCTCGACTTCGGAAGGGGTGTATTTATTAGATAAAAAACCAATGCCCTTCGGGGCTCCTTGGTGAATCATAATAACTTAACGAATCGCATGGCCTTGCGCCGGCGATGGTTCATTCAAATTTCTGCCCTATCAACTTTCGATGGTAGGATAGTGGCCTACCATGGTGGCAACGGGTAACGGGGAATTAGGGTTCGATTCCGGAGAGGGAGCCTGAGAAACGGCTACCACATCCAAGGAAGGCAGCAGGCGCGCAAATTACCCAATCCCG…	Aspergillus niger	99.051	p_Ascomycota	c_Eurotiomycetes	o_Eurotiales	f_Aspergillaceae	g_Aspergillus	s_Aspergillus niger
DY67	CGAATGTCTAGTATAAGCACTTTATACTGTGAAACTGCGAATGGCTCATTAAATCAGTTATCGTTTATTTGATAGTACCTTACTACATGGATACCTGTGGTAATTCTAGAGCTAATACATGCTAAAAACCTCGACTTCGGAAGGGGTGTATTTATTAGATAAAAAACCAATGCCCTTCGGGGCTCCTTGGTGATTCATAATAACTTAACGAATCGCATGGCCTTGCGCCGGCGATGGTTCATTCAAATTTCTGCCCTATCAACTTTCGATGGTAGGATAGTGGCCTACCATGGTGGCAACGGGTAACGGGGAATTAGGGTTCGATTCCGGAGAGGGAGCCTGAGAAACGGCTACCACATCCAAGGAAGGCAGCAGGCGCGCAAATTACCCAATCCCGAC…	Aspergillus proliferans	99.057	p_Ascomycota	c_Eurotiomycetes	o_Eurotiales	f_Aspergillaceae	g_Aspergillus	s_Aspergillus proliferans
DY68	GGTCGATGTCTAGTATAGCATTATACCGCGAAACTGCGAATGGCTCATTATATAAGTTATCGTTTATTTGATAATACTTTACTACTTGGATAACCGTGGTAATTCTAGAGCTAATACATGCTGAAAATCCCGACTTCGGAAGGGATGTATTTATTAGATTAAAAACCAATGCCCCTCGGGGCTCTCTGGTGAATCATGATAACTAGTCGAATCGACAGGCCTTGTGCCGGCGATGGCTCATTCAAATTTCTTCCCTATCAACTTTCGATGTTTGGGTATTGGCCAAACATGGTGGCAACGGGTAACGGAGGGTTAGGGCTCGACCCCGGAGAAGGAGCCTGAGAAACGGCTACTACATCCAAGGAAGGCAGCAGGCGCGCAAATTACCCAATCCCGACA…	Trichoderma amazonicum	99.701	p_Ascomycota	c_Sordariomycetes	o_Hypocreales	f_Hypocreaceae	g_Trichoderma	s_Trichoderma amazonicum
DY69	TGTCGCTGTCTAGTATAGCACTTTATACTGTGAAACTGCGAATGGCTCATTAAATCAGTTATCGTTTATTTGATAGTACCTTACTACATGGATACCTGTGGTAATTCTAGAGCTAATACATGCTGAAAACCTCGACTTCGGAAGGGGTGTATTTATTAGATAAAAAACCAATGCCCTTCGGGGCTCCTTGGTGAATCATAATAACTTAACGAATCGCATGGCCTTGCGCCGGCGATGGTTCATTCAAATTTCTGCCCTATCAACTTTCGATGGTAGGATAGTGGCCTACCATGGTGGCAACGGGTAACGGGGAATTAGGGTTCGATTCCGGAGAGGGAGCCTGAGAAACGGCTACCACATCCAAGGAAGGCAGCAGGCGCGCAAATTACCCAATCCCGA…	Aspergillus niger	99.06	p_Ascomycota	c_Eurotiomycetes	o_Eurotiales	f_Aspergillaceae	g_Aspergillus	s_Aspergillus niger
DY74	TAGTACTGATGTCTAGTATAGCACTTTATACTGTGAAACTGCGAATGGCTCATTAAATCAGTTATCGTTTATTTGATAGTACCTTACTACATGGATACCTGTGGTAATTCTAGAGCTAATACATGCTAAAAACCCCGACTTCGGAAGGGGTGTATTTATTAGATAAAAAACCAATGCCCTTCGGGGCTCCTTGGTGATTCATAATAACTTAACGAATCGCATGGCCTTGCGCCGGCGATGGTTCATTCAAATTTCTGCCCTATCAACTTTCGATGGTAGGATAGTGGCCTACCATGGTGGCAACGGGTAACGGGGAATTAGGGTTCGATTCCGGAGAGGGAGCCTGAGAAACGGCTACCACATCCAAGGAAGGCAGCAGGCGCGCAAATTACCCAATCC…	Aspergillus terreus	99.127	p_Ascomycota	c_Eurotiomycetes	o_Eurotiales	f_Aspergillaceae	g_Aspergillus	s_Aspergillus terreus
DY75	GAATGTCTAGTATAGCACTTTATACTGTGAAACTGCGAATGGCTCATTAAATCAGTTATCGTTTATTTGATAGTACCTTACTACATGGATACCTGTGGTAATTCTAGAGCTAATACATGCTAAAAACCCCGACTTCGGAAGGGGTGTATTTATTAGATAAAAAACCAATGCCCTTCGGGGCTCCTTGGTGATTCATAATAACTTAACGAATCGCATGGCCTTGCGCCGGCGATGGTTCATTCAAATTTCTGCCCTATCAACTTTCGATGGTAGGATAGTGGCCTACCATGGTGGCAACGGGTAACGGGGAATTAGGGTTCGATTCCGGAGAGGGAGCCTGAGAAACGGCTACCACATCCAAGGAAGGCAGCAGGCGCGCAAATTACCCAATCCCGACAC…	Aspergillus terreus	98.743	p_Ascomycota	c_Eurotiomycetes	o_Eurotiales	f_Aspergillaceae	g_Aspergillus	s_Aspergillus terreus
DY78	AGGTCGAATGTCTAGTATAAGCACTTTATACTGTGAAACTGCGAATGGCTCATTAAATCAGTTATCGTTTATTTGATAGTACCTTACTACATGGATACCTGTGGTAATTCTAGAGCTAATACATGCTAAAAACCCCGACTTCAGGAAGGGGTGTATTTATTAGATAAAAAACCAACGCCCTTCGGGGCTCCTTGGTGAATCATAATAACTTAACGAATCGCATGGCCTTGCGCCGGCGATGGTTCATTCAAATTTCTGCCCTATCAACTTTCGATGGTAGGATAGTGGCCTACCATGGTGGCAACGGGTAACGGGGAATTAGGGTTCGATTCCGGAGAGGGAGCCTGAGAAACGGCTACCACATCCAAGGAAGGCAGCAGGCGCGCAAATTACCCAATC…	Penicillium limosum	99.057	p_Ascomycota	c_Eurotiomycetes	o_Eurotiales	f_Aspergillaceae	g_Penicillium	s_Penicillium limosum
DY79	GGGTACGAATGTCTAGTATAAGCACTTTATACTGTGAAACTGCGAATGGCTCATTAAATCAGTTATCGTTTATTTGATAGTACCTTACTACATGGATACCTGTGGTAATTCTAGAGCTAATACATGCTAAAAACCCCGACTTCGGAAGGGGTGTATTTATTAGATAAAAAACCAATGCCCTTCGGGGCTCCTTGGTGATTCATAATAACTTAACGAATCGCATGGCCTTGCGCCGGCGATGGTTCATTCAAATTTCTGCCCTATCAACTTTCGATGGTAGGATAGTGGCCTACCATGGTGGCAACGGGTAACGGGGAATTAGGGTTCGATTCCGGAGAGGGAGCCTGAGAAACGGCTACCACATCCAAGGAAGGCAGCAGGCGCGCAAATTACCCAATC…	Aspergillus terreus	99.612	p_Ascomycota	c_Eurotiomycetes	o_Eurotiales	f_Aspergillaceae	g_Aspergillus	s_Aspergillus terreus
DY8	TTACTGTCTAGTATAAGCACTTTATACTGTGAAACTGCGAATGGCTCATTAAATCAGTTATCGTTTATTTGATAGTACCTTACTACATGGATACCTGTGGTAATTCTAGAGCTAATACATGCTAAAAACCCCGACTTCAGGAAGGGGTGTATTTATTAGATAAAAAACCAACGCCCTTCGGGGCTCCTTGGTGAATCATAATAACTTAACGAATCGCATGGCCTTGCGCCGGCGATGGTTCATTCAAATTTCTGCCCTATCAACTTTCGATGGTAGGATAGTGGCCTACCATGGTGGCAACGGGTAACGGGGAATTAGGGTTCGATTCCGGAGAGGGAGCCTGAGAAACGGCTACCACATCCAAGGAAGGCAGCAGGCGCGCAAATTACCCAATCCCGA…	Penicillium limosum	99.125	p_Ascomycota	c_Eurotiomycetes	o_Eurotiales	f_Aspergillaceae	g_Penicillium	s_Penicillium limosum
DY80	ACGCTGTCTAGTATAGCATTATACCGTGAAACTGCGAATGGCTCATTAAATCAGTTATCGTTTATTTGATAGTACCTTACTACTTGGATAACCGTGGTAATTCTAGAGCTAATACATGCTAAAAACCCCGACTTCGGGAGGGGTGTATTTATTAGATAAAAAACCAATGCCCTTCGGGGCTCTTTGGTGATTCATGATAACTTAACGGATCGCATGGCCTTGCGCCGGCGACGGTTCATTCAAATTTCTGCCCTATCAACTTTCGATGGTAAGGTATTGGCTTACCATGGTTTCAACGGGTAACGGGGAATTAGGGTTCGATTCCGGAGAGGGAGCCTGAGAAACGGCTACCACATCCAAGGAAGGCAGCAGGCGCGCAAATTACCCAATCCCGACACG…	Westerdykella angulata	99.408	p_Ascomycota	c_Dothideomycetes	o_Pleosporales	f_Sporormiaceae	g_Westerdykella	s_Westerdykella angulata
DY80_1	GAAAACGTCGCATGTCTAGTATAGCACTTTATACTGTGAAACTGCGAATGGCTCATTAAATCAGTTATCGTTTATTTGATAGTACCTTACTACATGGATACCTGTGGTAATTCTAGAGCTAATACATGCTAAAAACCCCGACTTCGGAAGGGGTGTATTTATTAGATAAAAAACCAATGCCCTTCGGGGCTCCTTGGTGATTCATAATAACTTAACGAATCGCATGGCCTTGCGCCGGCGATGGTTCATTCAAATTTCTGCCCTATCAACTTTCGATGGTAGGATAGTGGCCTACCATGGTGGCAACGGGTAACGGGGAATTAGGGTTCGATTCCGGAGAGGGAGCCTGAGAAACGGCTACCACATCCAAGGAAGGCAGCAGGCGCGCAAATTACCCAA…	Aspergillus terreus	98.828	p_Ascomycota	c_Eurotiomycetes	o_Eurotiales	f_Aspergillaceae	g_Aspergillus	s_Aspergillus terreus
DY81	TCATACTGCTGTCTAGTATAGCACTTTATACTGTGAAACTGCGAATGGCTCATTAAATCAGTTATCGTTTATTTGATAGTACCTTACTACATGGATACCTGTGGTAATTCTAGAGCTAATACATGCTAAAAACCTCGACTTCGGAAGGGGTGTATTTATTAGATAAAAAACCAATGCCCTTCGGGGCTCCTTGGTGATTCATAATAACTTAACGAATCGCATGGCCTTGCGCCGGCGATGGTTCATTCAAATTTCTGCCCTATCAACTTTCGATGGTAGGATAGTGGCCTACCATGGTGGCAACGGGTAACGGGGAATTAGGGTTCGATTCCGGAGAGGGAGCCTGAGAAACGGCTACCACATCCAAGGAAGGCAGCAGGCGCGCAAATTACCCAATCC…	Aspergillus proliferans	98.313	p_Ascomycota	c_Eurotiomycetes	o_Eurotiales	f_Aspergillaceae	g_Aspergillus	s_Aspergillus proliferans
H1008	GTATAAGCAATTTATACAGTGAAACTGCGAATGGCTCATTAAATCAGTTATCGTTTATTTGATAGTACCTTTACTACTTGGATAACCGTGGTAATTCTAGAGCTAATACATGCTAAAAATCCCGACTGTTTGGAAGGGATGTATTTATTAGATAAAAAATCAATGCTCTTTGAGCTCTTTGATGATTCATAATAACTTTTCGAATCGCATGGCCTTGTGCTGGCGATGGTTCATTCAAATTTCTGCCCTATCAACTTTCGATGGTAGGATAGTGGCCTACCATGGTTTCAACGGGTAACGGGGAATAAGGGTTCGATTCCGGAGAGGGAGCCTGAGAAACGGCTACCACATCCAAGGAAGGCAGCAGGCGCGCAAATTACCCAATCCCGACACGGGGAG…	Meyerozyma guilliermondii	100	p_Ascomycota	c_Saccharomycetes	o_Saccharomycetales	f_Debaryomycetaceae	g_Meyerozyma	s_Meyerozyma guilliermondii
H1019	TATAAGCAATTTATACAGTGAAACTGCGAATGGCTCATTAAATCAGTTATCGTTTATTTGATAGTACCTTTACTACTTGGATAACCGTGGTAATTCTAGAGCTAATACATGCTAAAAATCCCGACTGTTTGGAAGGGATGTATTTATTAGATAAAAAATCAATGCTCTTTGAGCTCTTTGATGATTCATAATAACTTTTCGAATCGCATGGCCTTGTGCTGGCGATGGTTCATTCAAATTTCTGCCCTATCAACTTTCGATGGTAGGATAGTGGCCTACCATGGTTTCAACGGGTAACGGGGAATAAGGGTTCGATTCCGGAGAGGGAGCCTGAGAAACGGCTACCACATCCAAGGAAGGCAGCAGGCGCGCAAATTACCCAATCCCGACACGGGGAGG…	Meyerozyma guilliermondii	100	p_Ascomycota	c_Saccharomycetes	o_Saccharomycetales	f_Debaryomycetaceae	g_Meyerozyma	s_Meyerozyma guilliermondii
H1028	TCCCGTCGCTACTCCCCCAGACCCAAAGACTTTGATTTCTCGTAAGGTGCCGAGTGCGTCAAAAAAAGAACAACACCCGATCCCTAGTCGGCATAGTTTATGGTTAAGACTACGACGGTATCTGATCATCTTCGATCCCCTAACTTTCGTTCTTGATTAATGAAAACGTCCTTGGCAAATGCTTTCGCAGTAGTTAGTCTTCAGTAAATCTAAGAATTTCACCTCTGACAACTGAATACTGATGCCCCCGACCGTCCCTATTAATCATTACGATGGTCCTAGAAACCAACAAAATAGAACCATAACGTCCTATTCTATTATTCCATGCTAATATATTCGAGCAAAGGCCTGCTTTGAACACTCTAATTTTTTCAAAGTAAAAGTCCTGGTTCGCCAAAC…	Meyerozyma guilliermondii	99.533	p_Ascomycota	c_Saccharomycetes	o_Saccharomycetales	f_Debaryomycetaceae	g_Meyerozyma	s_Meyerozyma guilliermondii
H1029	TCCCCCCAGACCCAAAGACTTTGATTTCTCGTAAGGTGCCGAGTGCGTCAAAAAAAGAACAACACCCGATCCCTAGTCGGCATAGTTTATGGTTAAGACTACGACGGTATCTGATCATCTTCGATCCCCTAACTTTCGTTCTTGATTAATGAAAACGTCCTTGGCAAATGCTTTCGCAGTAGTTAGTCTTCAGTAAATCTAAGAATTTCACCTCTGACAACTGAATACTGATGCCCCCGACCGTCCCTATTAATCATTACGATGGTCCTAGAAACCAACAAAATAGAACCATAACGTCCTATTCTATTATTCCATGCTAATATATTCGAGCAAAGGCCTGCTTTGAACACTCTAATTTTTTCAAAGTAAAAGTCCTGGTTCGCCAAACACCACAAGGGC…	Meyerozyma guilliermondii	99.81	p_Ascomycota	c_Saccharomycetes	o_Saccharomycetales	f_Debaryomycetaceae	g_Meyerozyma	s_Meyerozyma guilliermondii
H1030	GCTGTGGGCATACTCCCCCAGATCCAAGACTTTGATTTCTCGTAAGGTGCCGAGTGCGTCAAAAAAAGAACAACACCCGATCCCTAGTCGGCATAGTTTATGGTTAAGACTACGACGGTATCTGATCATCTTCGATCCCCTAACTTTCGTTCTTGATTAATGAAAACGTCCTTGGCAAATGCTTTCGCAGTAGTTAGTCTTCAGTAAATCTAAGAATTTCACCTCTGACAACTGAATACTGATGCCCCCGACCGTCCCTATTAATCATTACGATGGTCCTAGAAACCAACAAAATAGAACCATAACGTCCTATTCTATTATTCCATGCTAATATATTCGAGCAAAGGCCTGCTTTGAACACTCTAATTTTTTCAAAGTAAAAGTCCTGGTTCGCCAAAC…	Meyerozyma guilliermondii	99.531	p_Ascomycota	c_Saccharomycetes	o_Saccharomycetales	f_Debaryomycetaceae	g_Meyerozyma	s_Meyerozyma guilliermondii
H1033	TATAAGCAATTTATACAGTGAAACTGCGAATGGCTCATTAAATCAGTTATCGTTTATTTGATAGTACCTTTACTACTTGGATAACCGTGGTAATTCTAGAGCTAATACATGCTAAAAATCCCGACTGTTTGGAAGGGATGTATTTATTAGATAAAAAATCAATGCTCTTTGAGCTCTTTGATGATTCATAATAACTTTTCGAATCGCATGGCCTTGTGCTGGCGATGGTTCATTCAAATTTCTGCCCTATCAACTTTCGATGGTAGGATAGTGGCCTACCATGGTTTCAACGGGTAACGGGGAATAAGGGTTCGATTCCGGAGAGGGAGCCTGAGAAACGGCTACCACATCCAAGGAAGGCAGCAGGCGCGCAAATTACCCAATCCCGACACGGGGAGG…	Meyerozyma guilliermondii	100	p_Ascomycota	c_Saccharomycetes	o_Saccharomycetales	f_Debaryomycetaceae	g_Meyerozyma	s_Meyerozyma guilliermondii
H1034	GCGGGCTCTCCCCCAGAACCCAAAAACTTTGATTTCTCGTAAGGTGCCGAGCGAGTCAAGATAAAAACATCGCCCGATCCCTAGTCGGCATAGTTTACGGTTAAGACTACGACGGTATCTGATCGTCTTCGATCCCCTAACTTTCGTTCACTGATTAATGAAAACATCCTTGGCAAATGCTTTCGCAGTAGTTAGTCTTCAATAAATCCAAGAATTTCACCTCTGACAATTGAATACTGATGCCCCCGACTGTCCCTATTAATCATTACGGCGGTCCTAGAAACCAACAAAATAGGACCGCACGTCCTATTCTATTATTCCATGCTAACGTATTCGAGCAAAGGCCTGCTTTGAACACTCTAATTTTTTCAAAGTAAAAGTCCTGGTTCCCCCGCACGC…	Westerdykella angulata	98.866	p_Ascomycota	c_Dothideomycetes	o_Pleosporales	f_Sporormiaceae	g_Westerdykella	s_Westerdykella angulata
H1036	AATTATCTCCCCAGGAGCCCAAACATTTTGATTTATCGTAAGGTGCCGAACGGGTCAAAAAATAACGCCGTCCGATCCCTAATCGGCATAGTTTATGGTTAAGACTACGACGGTATCTGATCGTCTTCGATCCCCTAACTTTCGTTCCTGATTAATGAAAACATCCTTGGCAAATGCTTTCGCAGTAGTTAGTCTTCAATAAATCCAAGAATTTCACCTCTGACAATTGAATACTGATGCCCCCGACTGTCCCTATTAATCATTACGGCGGTCCTAGAAACCAACAAAATAGAACCACACGTCCTATTCTATTATTCCATGCTAATGTATTCGAGCATAGGCCTTCTTTAAGCGATCTAATTTATTCAGAGTAAAAGTCCTGGTTCCCCGACACACCCA…	Thermothelomyces hinnuleus	99.417	p_Ascomycota	c_Sordariomycetes	o_Sordariales	f_Chaetomiaceae	g_Thermothelomyces	s_Thermothelomyces hinnuleus
H1037	CCAGGAGCCCAACATTTTGATTTATCGTAAGGTGCCGAACGGGTCAAAAAATAACGCCGTCCGATCCCTAATCGGCATAGTTTATGGTTAAGACTACGACGGTATCTGATCGTCTTCGATCCCCTAACTTTCGTTCCTGATTAATGAAAACATCCTTGGCAAATGCTTTCGCAGTAGTTAGTCTTCAATAAATCCAAGAATTTCACCTCTGACAATTGAATACTGATGCCCCCGACTGTCCCTATTAATCATTACGGCGGTCCTAGAAACCAACAAAATAGAACCACACGTCCTATTCTATTATTCCATGCTAATGTATTCGAGCATAGGCCTTCTTTAAGCGATCTAATTTATTCAGAGTAAAAGTCCTGGTTCCCCGACACACCCAGTGAAGGGCAT…	Thermothelomyces hinnuleus	99.234	p_Ascomycota	c_Sordariomycetes	o_Sordariales	f_Chaetomiaceae	g_Thermothelomyces	s_Thermothelomyces hinnuleus
H1040	ACCCAGAACCCAAAGACTTTGATTTCTCGTAAGGTGCCGAGTGCGTCAAAAAAAGAACAACACCCGATCCCTAGTCGGCATAGTTTATGGTTAAGACTACGACGGTATCTGATCATCTTCGATCCCCTAACTTTCGTTCTTGATTAATGAAAACGTCCTTGGCAAATGCTTTCGCAGTAGTTAGTCTTCAGTAAATCTAAGAATTTCACCTCTGACAACTGAATACTGATGCCCCCGACCGTCCCTATTAATCATTACGATGGTCCTAGAAACCAACAAAATAGAACCATAACGTCCTATTCTATTATTCCATGCTAATATATTCGAGCAAAGGCCTGCTTTGAACACTCTAATTTTTTCAAAGTAAAAGTCCTGGTTCGCCAAACACCACAAGGGCGA…	Meyerozyma guilliermondii	99.905	p_Ascomycota	c_Saccharomycetes	o_Saccharomycetales	f_Debaryomycetaceae	g_Meyerozyma	s_Meyerozyma guilliermondii
H1044	GGGCGGGGGCCTACTCCCCCCAGACCCAAAAACTTTGATTTCTCGTAAGGTGCCGAGCGAGTCAAGATAGAAACATCGCCCGATCCCTAGTCGGCATAGTTTACGGTTAAGACTACGACGGTATCTGATCGTCTTCGATCCCCTAACTTTCGTTCACTGATTAATGAAAACATCCTTGGCAAATGCTTTCGCAGTAGTTAGTCTTCAATAAATCCAAGAATTTCACCTCTGACAATTGAATACTGATGCCCCCGACTATCCCTATTAATCATTACGGCGGTCCTAGAAACCAACAAAATAGGACCGCACGTCCTATTCTATTATTCCATGCTAACGTATTCGAGCAAAGGCCTGCTTTGAACACTCTAATTTTTTCAAAGTAAAAGTCCTGGTTCCCCC…	Murispora kazachstanica	99.059	p_Ascomycota	c_Dothideomycetes	o_Pleosporales	f_Amniculicolaceae	g_Murispora	s_Murispora kazachstanica
H1046	GCTTCGCTACTCCCCAGGAGCCCAACATTTTGATTTATCGTAAGGTGCCGAACGGGTCAAAAAATAACGCCGTCCGATCCCTAATCGGCATAGTTTATGGTTAAGACTACGACGGTATCTGATCGTCTTCGATCCCCTAACTTTCGTTCCTGATTAATGAAAACATCCTTGGCAAATGCTTTCGCAGTAGTTAGTCTTCAATAAATCCAAGAATTTCACCTCTGACAATTGAATACTGATGCCCCCGACTGTCCCTATTAATCATTACGGCGGTCCTAGAAACCAACAAAATAGAACCACACGTCCTATTCTATTATTCCATGCTAATGTATTCGAGCATAGGCCTTCTTTAAGCGATCTAATTTATTCAGAGTAAAAGTCCTGGTTCCCCGACACACC…	Thermothelomyces hinnuleus	99.059	p_Ascomycota	c_Sordariomycetes	o_Sordariales	f_Chaetomiaceae	g_Thermothelomyces	s_Thermothelomyces hinnuleus
H1055	ACCAAAAACTTTGATTTCTCGTAAGGTGCCGAGCGAGTCAAGATAGAAACATCGCCCGATCCCTAGTCGGCATAGTTTACGGTTAAGACTACGACGGTATCTGATCGTCTTCGATCCCCTAACTTTCGTTCACTGATTAATGAAAACATCCTTGGCAAATGCTTTCGCAGTAGTTAGTCTTCAATAAATCCAAGAATTTCACCTCTGACAATTGAATACTGATGCCCCCGACTATCCCTATTAATCATTACGGCGGTCCTAGAAACCAACAAAATAGGACCGCACGTCCTATTCTATTATTCCATGCTAACGTATTCGAGCAAAGGCCTGCTTTGAACACTCTAATTTTTTCAAAGTAAAAGTCCTGGTTCCCCCGCACGCCCAGTGAAGGGCATGGGG…	Westerdykella angulata	99.41	p_Ascomycota	c_Dothideomycetes	o_Pleosporales	f_Sporormiaceae	g_Westerdykella	s_Westerdykella angulata
H1056	GCCGTGGGCTACTCCTCCAGACCCAAAGACTTTGATTTCTCGTAAGGTGCCGAGTGCGTCAAAAAAAGAACAACACCCGATCCCTAGTCGGCATAGTTTATGGTTAAGACTACGACGGTATCTGATCATCTTCGATCCCCTAACTTTCGTTCTTGATTAATGAAAACGTCCTTGGCAAATGCTTTCGCAGTAGTTAGTCTTCAGTAAATCTAAGAATTTCACCTCTGACAACTGAATACTGATGCCCCCGACCGTCCCTATTAATCATTACGATGGTCCTAGAAACCAACAAAATAGAACCATAACGTCCTATTCTATTATTCCATGCTAATATATTCGAGCAAAGGCCTGCTTTGAACACTCTAATTTTTTCAAAGTAAAAGTCCTGGTTCGCCAAAC…	Meyerozyma guilliermondii	99.531	p_Ascomycota	c_Saccharomycetes	o_Saccharomycetales	f_Debaryomycetaceae	g_Meyerozyma	s_Meyerozyma guilliermondii
H1058	AGTATAAGCAATTATACCGCGAAACTGCGAATGGCTCATTAAATCAGTTATCGTTTATTTGATAGTACCTTACTACATGGATAACCGTGGTAATTCTAGAGCTAATACATGCTAAAAATCCCGACTTCGGAAGGGATGTATTTATTAGATTAAAAACCAATGCCCTTCGGGGCTCTCTGGTGATTCATAATAACTTCTCGAATCGCACGGCCTTGCGCCGGCGATGGTTCATTCAAATTTCTGCCCTATCAACTTTCGACGGCTGGGTCTTGGCCAGCCGTGGTGACAACGGGTAACGGAGGGTTAGGGCTCGACCCCGGAGAAGGAGCCTGAGAAACGGCTACTACATCCAAGGAAGGCAGCAGGCGCGCAAATTACCCAATCCCGACACGGGGAGGT…	Thermothelomyces hinnuleus	99.331	p_Ascomycota	c_Sordariomycetes	o_Sordariales	f_Chaetomiaceae	g_Thermothelomyces	s_Thermothelomyces hinnuleus
H1064	CCCAGACCCAAAGACTTTGATTTCTCGTAAGGTGCCGAGTGCGTCAAAAAAAGAACAACACCCGATCCCTAGTCGGCATAGTTTATGGTTAAGACTACGACGGTATCTGATCATCTTCGATCCCCTAACTTTCGTTCTTGATTAATGAAAACGTCCTTGGCAAATGCTTTCGCAGTAGTTAGTCTTCAGTAAATCTAAGAATTTCACCTCTGACAACTGAATACTGATGCCCCCGACCGTCCCTATTAATCATTACGATGGTCCTAGAAACCAACAAAATAGAACCATAACGTCCTATTCTATTATTCCATGCTAATATATTCGAGCAAAGGCCTGCTTTGAACACTCTAATTTTTTCAAAGTAAAAGTCCTGGTTCGCCAAACACCACAAGGGCGAAT…	Meyerozyma guilliermondii	99.904	p_Ascomycota	c_Saccharomycetes	o_Saccharomycetales	f_Debaryomycetaceae	g_Meyerozyma	s_Meyerozyma guilliermondii
H1069	GCTCTCTCCCCCCCAGATCCAAAAACTTTGATTTCTCGTAAGGTGCCGAGCGAGTCAAAAAGATAACATCGCCCGATCCCTAGTCGGCATAGTTTATGGTTAAGACTACGACGGTATCTGATCGTCTTCGATCCCCTAACTTTCGTTCACTGATTAATGAAAACATCCTTGGCAAATGCTTTCGCAGTAGTTAGTCTTCAATAAATCCAAGAATTTCACCTCTGACAATTGAATACTGATGCCCCCGACTATCCCTATTAATCATTACGGCGGTCCTAGAAACCAACAAAATAGAACCACACGTCCTATTCTATTATTCCATGCTAATGTATTCGAGCATAGGCCTGCTTTGAACACTCTAATTTTTTCAAAGTAAAAGTCCTGGTTCCCCGACACACC…	Phacidium faciforme	98.959	p_Ascomycota	c_Leotiomycetes	o_Phacidiales	f_Phacidiaceae	g_Phacidium	s_Phacidium faciforme
H1072	CGCCGTCGCTACTCCCCCAGACCCAAAAACTTTGATTTCTCGTAAGGTGCCGAGCGAGTCAAAAAGATAACATCGCCCGATCCCTAGTCGGCATAGTTTATGGTTAAGACTACGACGGTATCTGATCGTCTTCGATCCCCTAACTTTCGTTCACTGATTAATGAAAACATCCTTGGCAAATGCTTTCGCAGTAGTTAGTCTTCAATAAATCCAAGAATTTCACCTCTGACAATTGAATACTGATGCCCCCGACTATCCCTATTAATCATTACGGCGGTCCTAGAAACCAACAAAATAGAACCACACGTCCTATTCTATTATTCCATGCTAATGTATTCGAGCATAGGCCTGCTTTGAACACTCTAATTTTTTCAAAGTAAAAGTCCTGGTTCCCCGACA…	Pseudeurotium hygrophilum	98.968	p_Ascomycota	c_Leotiomycetes	o_	f_Pseudeurotiaceae	g_Pseudeurotium	s_Pseudeurotium hygrophilum
H1074	CTGCGCGTGTGCATGACTGAATAGACGTGAAGGTGCGGTGGCTCATTTGTCATTTATCGGTTATTTGATAGTACCTTACTACATGGATACCTGTGGTAATTCTAGAGCTAATACATGCTAAAAACCTCGACTTCGGAAGGGGTGTATTTATTAGATAAAAAACCAACGCCCTTCGGGGCTCCTTGGTGAATCATAATAACTAAGCGAATCGCATGGCCTTGCGCCGGCGATGGTTCATTCAAATTTCTGCCCTATCAACTTTCGATGGTAGGATAGTGGCCTACCATGGTGGCAACGGGTAACGGGGAATTAGGGTTCGATTCCGGAGAGGGAGCCTGAGAAACGGCTACCACATCCAAGGAAGGCAGCAGGCGCGCAAATTACCCAATCCCGACACGG…	Aspergillus glaucus	98.71	p_Ascomycota	c_Eurotiomycetes	o_Eurotiales	f_Aspergillaceae	g_Aspergillus	s_Aspergillus glaucus
H1077	CGACCTCATTTAAGATTTCTCTTCGGGTGCCGATACAGTCATTAAAAATCCTGTACCGATCCCCAATTGGCATAGTTTACAGAAGAGACTACAACGGTATCTAATCGTTTTCGATCCCCCTTCCTTCGTTCTTGATCAATGAAAACATCCTTGGCAAATGCTTTCGCAGTAGTTTGTCTTCCGGCAATCCAAGAATTTCACCTCTGACGACGGAATACAAATGCCCCCAACTATCCCTATTAATCATTACGGCGATCTCAGAAACCAACAAAATGGGAACGCGCGTCCTATTTTATTATTCCATGCTAATGTATTCGGGCAAAGGCCTGCTTTGAACACTCTAATTTTTTCAAAGTAAAAGTCCTGGTTTGCGACGACACCCAGTAAAGGACATCGCCG…	Rhodotorula pacifica	99.808	p_Basidiomycota	c_Microbotryomycetes	o_Sporidiobolales	f_Sporidiobolaceae	g_Rhodotorula	s_Rhodotorula pacifica
H1082	ATGTGAGACTGCGAATGGCTCATTAAATCAGTTATCGTTTATTTGATAGTACCTTACTACATGGATACCTGTGGTAATTCTAGAGCTAATACATGCTAAAAACCTCGACTTCGGAAGGGGTGTATTTATTAGATAAAAAACCAACGCCCTTCGGGGCTCCTTGGTGAATCATAATAACTAAGCGAATCGCATGGCCTTGCGCCGGCGATGGTTCATTCAAATTTCTGCCCTATCAACTTTCGATGGTAGGATAGTGGCCTACCATGGTGGCAACGGGTAACGGGGAATTAGGGTTCGATTCCGGAGAGGGAGCCTGAGAAACGGCTACCACATCCAAGGAAGGCAGCAGGCGCGCAAATTACCCAATCCCGACACGGGGAGGTAGTGACAATAAATACT…	Aspergillus glaucus	99.901	p_Ascomycota	c_Eurotiomycetes	o_Eurotiales	f_Aspergillaceae	g_Aspergillus	s_Aspergillus glaucus
H1086	AGTATAAGCACTTTATACTGTGAAACTGCGAATGGCTCATTAAATCAGTTATCGTTTATTTGATAGTACCTTACTACATGGATACCTGTGGTAATTCTAGAGCTAATACATGCTAAAAACCTCGACTTCGGAAGGGGTGTATTTATTAGATAAAAAACCAACGCCCTTCGGGGCTCCTTGGTGAATCATAATAACTAAGCGAATCGCATGGCCTTGCGCCGGCGATGGTTCATTCAAATTTCTGCCCTATCAACTTTCGATGGTAGGATAGTGGCCTACCATGGTGGCAACGGGTAACGGGGAATTAGGGTTCGATTCCGGAGAGGGAGCCTGAGAAACGGCTACCACATCCAAGGAAGGCAGCAGGCGCGCAAATTACCCAATCCCGACACGGGGAGG…	Aspergillus glaucus	100	p_Ascomycota	c_Eurotiomycetes	o_Eurotiales	f_Aspergillaceae	g_Aspergillus	s_Aspergillus glaucus
H1090	ACTCCCCCAGATCCAAAACTTTGATTTCTCGTAAGGTGCCGAGCGAGTCAAGATAAAAACATCGCCCGATCCCTAGTCGGCATAGTTTACGGTTAAGACTACGACGGTATCTGATCGTCTTCGATCCCCTAACTTTCGTTCACTGATTAATGAAAACATCCTTGGCAAATGCTTTCGCAGTAGTTAGTCTTCAATAAATCCAAGAATTTCACCTCTGACAATTGAATACTGATGCCCCCGACTGTCCCTATTAATCATTACGGCGGTCCTAGAAACCAACAAAATAGGACCGCACGTCCTATTCTATTATTCCATGCTAACGTATTCGAGCAAAGGCCTGCTTTGAACACTCTAATTTTTTCAAAGTAAAAGTCCTGGTTCCCCCGCACGCCCAGTGAA…	Westerdykella angulata	98.751	p_Ascomycota	c_Dothideomycetes	o_Pleosporales	f_Sporormiaceae	g_Westerdykella	s_Westerdykella angulata
H1103	ATTATACCGCGAAACTGCGAATGGCTCATTAAATCAGTTATCGTTTATTTGATAGTACCTTACTACATGGATAACCGTGGTAATTCTAGAGCTAATACATGCTAAAAATCCCGACTTCGGAAGGGATGTATTTATTAGATTAAAAACCAATGCCCTTCGGGGCTCTCTGGTGATTCATAATAACTTCTCGAATCGCACGGCCTTGCGCCGGCGATGGTTCATTCAAATTTCTGCCCTATCAACTTTCGACGGCTGGGTCTTGGCCAGCCGTGGTGACAACGGGTAACGGAGGGTTAGGGCTCGACCCCGGAGAAGGAGCCTGAGAAACGGCTACTACATCCAAGGAAGGCAGCAGGCGCGCAAATTACCCAATCCCGACACGGGGAGGTAGTGACAATA…	Thermothelomyces hinnuleus	99.324	p_Ascomycota	c_Sordariomycetes	o_Sordariales	f_Chaetomiaceae	g_Thermothelomyces	s_Thermothelomyces hinnuleus
H1106	TGCAATTTATACAGTGAAACTGCGAATGGCTCATTAAATCAGTTATCGTTTATTTGATAGTACCTTTACTACTTGGATAACCGTGGTAATTCTAGAGCTAATACATGCTAAAAATCCCGACTGTTTGGAAGGGATGTATTTATTAGATAAAAAATCAATGCTCTTTGAGCTCTTTGATGATTCATAATAACTTTTCGAATCGCATGGCCTTGTGCTGGCGATGGTTCATTCAAATTTCTGCCCTATCAACTTTCGATGGTAGGATAGTGGCCTACCATGGTTTCAACGGGTAACGGGGAATAAGGGTTCGATTCCGGAGAGGGAGCCTGAGAAACGGCTACCACATCCAAGGAAGGCAGCAGGCGCGCAAATTACCCAATCCCGACACGGGGAGGTAGT…	Meyerozyma guilliermondii	100	p_Ascomycota	c_Saccharomycetes	o_Saccharomycetales	f_Debaryomycetaceae	g_Meyerozyma	s_Meyerozyma guilliermondii
H1107	CTATAAGCAATTTATACAGTGAAACTGCGAATGGCTCATTAAATCAGTTATCGTTTATTTGATAGTACCTTTACTACTTGGATAACCGTGGTAATTCTAGAGCTAATACATGCTAAAAATCCCGACTGTTTGGAAGGGATGTATTTATTAGATAAAAAATCAATGCTCTTTGAGCTCTTTGATGATTCATAATAACTTTTCGAATCGCATGGCCTTGTGCTGGCGATGGTTCATTCAAATTTCTGCCCTATCAACTTTCGATGGTAGGATAGTGGCCTACCATGGTTTCAACGGGTAACGGGGAATAAGGGTTCGATTCCGGAGAGGGAGCCTGAGAAACGGCTACCACATCCAAGGAAGGCAGCAGGCGCGCAAATTACCCAATCCCGACACGGGGAG…	Meyerozyma guilliermondii	99.904	p_Ascomycota	c_Saccharomycetes	o_Saccharomycetales	f_Debaryomycetaceae	g_Meyerozyma	s_Meyerozyma guilliermondii
H1108	TTAGCAATTTATACAGTGAAACTGCGAATGGCTCATTAAATCAGTTATCGTTTATTTGATAGTACCTTTACTACTTGGATAACCGTGGTAATTCTAGAGCTAATACATGCTAAAAATCCCGACTGTTTGGAAGGGATGTATTTATTAGATAAAAAATCAATGCTCTTTGAGCTCTTTGATGATTCATAATAACTTTTCGAATCGCATGGCCTTGTGCTGGCGATGGTTCATTCAAATTTCTGCCCTATCAACTTTCGATGGTAGGATAGTGGCCTACCATGGTTTCAACGGGTAACGGGGAATAAGGGTTCGATTCCGGAGAGGGAGCCTGAGAAACGGCTACCACATCCAAGGAAGGCAGCAGGCGCGCAAATTACCCAATCCCGACACGGGGAGGTA…	Meyerozyma guilliermondii	100	p_Ascomycota	c_Saccharomycetes	o_Saccharomycetales	f_Debaryomycetaceae	g_Meyerozyma	s_Meyerozyma guilliermondii
H1109	CTAGTATAAGCAATTTATACAGTGAAACTGCGAATGGCTCATTAAATCAGTTATCGTTTATTTGATAGTACCTTTACTACTTGGATAACCGTGGTAATTCTAGAGCTAATACATGCTAAAAATCCCGACTGTTTGGAAGGGATGTATTTATTAGATAAAAAATCAATGCTCTTTGAGCTCTTTGATGATTCATAATAACTTTTCGAATCGCATGGCCTTGTGCTGGCGATGGTTCATTCAAATTTCTGCCCTATCAACTTTCGATGGTAGGATAGTGGCCTACCATGGTTTCAACGGGTAACGGGGAATAAGGGTTCGATTCCGGAGAGGGAGCCTGAGAAACGGCTACCACATCCAAGGAAGGCAGCAGGCGCGCAAATTACCCAATCCCGACACGGG…	Meyerozyma guilliermondii	99.904	p_Ascomycota	c_Saccharomycetes	o_Saccharomycetales	f_Debaryomycetaceae	g_Meyerozyma	s_Meyerozyma guilliermondii
H1110	CGCAATTTATACAGTGAAACTGCGAATGGCTCATTAAATCAGTTATCGTTTATTTGATAGTACCTTTACTACTTGGATAACCGTGGTAATTCTAGAGCTAATACATGCTAAAAATCCCGACTGTTTGGAAGGGATGTATTTATTAGATAAAAAATCAATGCTCTTTGAGCTCTTTGATGATTCATAATAACTTTTCGAATCGCATGGCCTTGTGCTGGCGATGGTTCATTCAAATTTCTGCCCTATCAACTTTCGATGGTAGGATAGTGGCCTACCATGGTTTCAACGGGTAACGGGGAATAAGGGTTCGATTCCGGAGAGGGAGCCTGAGAAACGGCTACCACATCCAAGGAAGGCAGCAGGCGCGCAAATTACCCAATCCCGACACGGGGAGGTAGT…	Meyerozyma guilliermondii	99.903	p_Ascomycota	c_Saccharomycetes	o_Saccharomycetales	f_Debaryomycetaceae	g_Meyerozyma	s_Meyerozyma guilliermondii
H1112	TATGTCTAGTATAAGCAATTTATACAGTGAAACTGCGAATGGCTCATTAAATCAGTTATCGTTTATTTGATAGTACCTTTACTACTTGGATAACCGTGGTAATTCTAGAGCTAATACATGCTAAAAATCCCGACTGTTTGGAAGGGATGTATTTATTAGATAAAAAATCAATGCTCTTTGAGCTCTTTGATGATTCATAATAACTTTTCGAATCGCATGGCCTTGTGCTGGCGATGGTTCATTCAAATTTCTGCCCTATCAACTTTCGATGGTAGGATAGTGGCCTACCATGGTTTCAACGGGTAACGGGGAATAAGGGTTCGATTCCGGAGAGGGAGCCTGAGAAACGGCTACCACATCCAAGGAAGGCAGCAGGCGCGCAAATTACCCAATCCCGAC…	Meyerozyma guilliermondii	99.716	p_Ascomycota	c_Saccharomycetes	o_Saccharomycetales	f_Debaryomycetaceae	g_Meyerozyma	s_Meyerozyma guilliermondii
H1115	AGTATAAGCAATTTATACAGTGAAACTGCGAATGGCTCATTAAATCAGTTATCGTTTATTTGATAGTACCTTTACTACTTGGATAACCGTGGTAATTCTAGAGCTAATACATGCTAAAAATCCCGACTGTTTGGAAGGGATGTATTTATTAGATAAAAAATCAATGCTCTTTGAGCTCTTTGATGATTCATAATAACTTTTCGAATCGCATGGCCTTGTGCTGGCGATGGTTCATTCAAATTTCTGCCCTATCAACTTTCGATGGTAGGATAGTGGCCTACCATGGTTTCAACGGGTAACGGGGAATAAGGGTTCGATTCCGGAGAGGGAGCCTGAGAAACGGCTACCACATCCAAGGAAGGCAGCAGGCGCGCAAATTACCCAATCCCGACACGGGGA…	Meyerozyma guilliermondii	100	p_Ascomycota	c_Saccharomycetes	o_Saccharomycetales	f_Debaryomycetaceae	g_Meyerozyma	s_Meyerozyma guilliermondii
H1117	GTATAGCAATTTATACAGTGAAACTGCGAATGGCTCATTAAATCAGTTATCGTTTATTTGATAGTACCTTTACTACTTGGATAACCGTGGTAATTCTAGAGCTAATACATGCTAAAAATCCCGACTGTTTGGAAGGGATGTATTTATTAGATAAAAAATCAATGCTCTTTGAGCTCTTTGATGATTCATAATAACTTTTCGAATCGCATGGCCTTGTGCTGGCGATGGTTCATTCAAATTTCTGCCCTATCAACTTTCGATGGTAGGATAGTGGCCTACCATGGTTTCAACGGGTAACGGGGAATAAGGGTTCGATTCCGGAGAGGGAGCCTGAGAAACGGCTACCACATCCAAGGAAGGCAGCAGGCGCGCAAATTACCCAATCCCGACACGGGGAGG…	Meyerozyma guilliermondii	99.905	p_Ascomycota	c_Saccharomycetes	o_Saccharomycetales	f_Debaryomycetaceae	g_Meyerozyma	s_Meyerozyma guilliermondii
H1120	AAAGCAATTTATACAGTGAAACTGCGAATGGCTCATTAAATCAGTTATCGTTTATTTGATAGTACCTTTACTACTTGGATAACCGTGGTAATTCTAGAGCTAATACATGCTAAAAATCCCGACTGTTTGGAAGGGATGTATTTATTAGATAAAAAATCAATGCTCTTTGAGCTCTTTGATGATTCATAATAACTTTTCGAATCGCATGGCCTTGTGCTGGCGATGGTTCATTCAAATTTCTGCCCTATCAACTTTCGATGGTAGGATAGTGGCCTACCATGGTTTCAACGGGTAACGGGGAATAAGGGTTCGATTCCGGAGAGGGAGCCTGAGAAACGGCTACCACATCCAAGGAAGGCAGCAGGCGCGCAAATTACCCAATCCCGACACGGGGAGGTA…	Meyerozyma guilliermondii	100	p_Ascomycota	c_Saccharomycetes	o_Saccharomycetales	f_Debaryomycetaceae	g_Meyerozyma	s_Meyerozyma guilliermondii
H1122	TATAAGCAATTTATACAGTGAAACTGCGAATGGCTCATTAAATCAGTTATCGTTTATTTGATAGTACCTTTACTACTTGGATAACCGTGGTAATTCTAGAGCTAATACATGCTAAAAATCCCGACTGTTTGGAAGGGATGTATTTATTAGATAAAAAATCAATGCTCTTTGAGCTCTTTGATGATTCATAATAACTTTTCGAATCGCATGGCCTTGTGCTGGCGATGGTTCATTCAAATTTCTGCCCTATCAACTTTCGATGGTAGGATAGTGGCCTACCATGGTTTCAACGGGTAACGGGGAATAAGGGTTCGATTCCGGAGAGGGAGCCTGAGAAACGGCTACCACATCCAAGGAAGGCAGCAGGCGCGCAAATTACCCAATCCCGACACGGGGAGG…	Meyerozyma guilliermondii	100	p_Ascomycota	c_Saccharomycetes	o_Saccharomycetales	f_Debaryomycetaceae	g_Meyerozyma	s_Meyerozyma guilliermondii
H1123	TAGCAATTTATACAGTGAAACTGCGAATGGCTCATTAAATCAGTTATCGTTTATTTGATAGTACCTTTACTACTTGGATAACCGTGGTAATTCTAGAGCTAATACATGCTAAAAATCCCGACTGTTTGGAAGGGATGTATTTATTAGATAAAAAATCAATGCTCTTTGAGCTCTTTGATGATTCATAATAACTTTTCGAATCGCATGGCCTTGTGCTGGCGATGGTTCATTCAAATTTCTGCCCTATCAACTTTCGATGGTAGGATAGTGGCCTACCATGGTTTCAACGGGTAACGGGGAATAAGGGTTCGATTCCGGAGAGGGAGCCTGAGAAACGGCTACCACATCCAAGGAAGGCAGCAGGCGCGCAAATTACCCAATCCCGACACGGGGAGGTAG…	Meyerozyma guilliermondii	100	p_Ascomycota	c_Saccharomycetes	o_Saccharomycetales	f_Debaryomycetaceae	g_Meyerozyma	s_Meyerozyma guilliermondii
H1124	AGTATAAGCAATTTATACAGTGAAACTGCGAATGGCTCATTAAATCAGTTATCGTTTATTTGATAGTACCTTTACTACTTGGATAACCGTGGTAATTCTAGAGCTAATACATGCTAAAAATCCCGACTGTTTGGAAGGGATGTATTTATTAGATAAAAAATCAATGCTCTTTGAGCTCTTTGATGATTCATAATAACTTTTCGAATCGCATGGCCTTGTGCTGGCGATGGTTCATTCAAATTTCTGCCCTATCAACTTTCGATGGTAGGATAGTGGCCTACCATGGTTTCAACGGGTAACGGGGAATAAGGGTTCGATTCCGGAGAGGGAGCCTGAGAAACGGCTACCACATCCAAGGAAGGCAGCAGGCGCGCAAATTACCCAATCCCGACACGGGGA…	Meyerozyma guilliermondii	99.905	p_Ascomycota	c_Saccharomycetes	o_Saccharomycetales	f_Debaryomycetaceae	g_Meyerozyma	s_Meyerozyma guilliermondii
H1125	TAGCAATTTATACAGTGAAACTGCGAATGGCTCATTAAATCAGTTATCGTTTATTTGATAGTACCTTTACTACTTGGATAACCGTGGTAATTCTAGAGCTAATACATGCTAAAAATCCCGACTGTTTGGAAGGGATGTATTTATTAGATAAAAAATCAATGCTCTTTGAGCTCTTTGATGATTCATAATAACTTTTCGAATCGCATGGCCTTGTGCTGGCGATGGTTCATTCAAATTTCTGCCCTATCAACTTTCGATGGTAGGATAGTGGCCTACCATGGTTTCAACGGGTAACGGGGAATAAGGGTTCGATTCCGGAGAGGGAGCCTGAGAAACGGCTACCACATCCAAGGAAGGCAGCAGGCGCGCAAATTACCCAATCCCGACACGGGGAGGTAG…	Meyerozyma guilliermondii	99.904	p_Ascomycota	c_Saccharomycetes	o_Saccharomycetales	f_Debaryomycetaceae	g_Meyerozyma	s_Meyerozyma guilliermondii
H1126	CGTCTAGTATAAGCAATTTATACAGTGAAACTGCGAATGGCTCATTAAATCAGTTATCGTTTATTTGATAGTACCTTTACTACTTGGATAACCGTGGTAATTCTAGAGCTAATACATGCTAAAAATCCCGACTGTTTGGAAGGGATGTATTTATTAGATAAAAAATCAATGCTCTTTGAGCTCTTTGATGATTCATAATAACTTTTCGAATCGCATGGCCTTGTGCTGGCGATGGTTCATTCAAATTTCTGCCCTATCAACTTTCGATGGTAGGATAGTGGCCTACCATGGTTTCAACGGGTAACGGGGAATAAGGGTTCGATTCCGGAGAGGGAGCCTGAGAAACGGCTACCACATCCAAGGAAGGCAGCAGGCGCGCAAATTACCCAATCCCGACAC…	Meyerozyma guilliermondii	99.623	p_Ascomycota	c_Saccharomycetes	o_Saccharomycetales	f_Debaryomycetaceae	g_Meyerozyma	s_Meyerozyma guilliermondii
H1128	AGTATAAGCATTTATACAGTGAAACTGCGAATGGCTCATTAAATCAGTTATCGTTTATTTGATACGTACCTTTACTACTTGGATAACCGTGGTAATTCTAGAGCTAATACATGCTAAAAATCCCGACTGTTTGGAAGGGATGTATTTATTAGATAAAAAATCAATGCTCTTTGAGCTCTTTGATGATTCATAATAACTTTTCGAATCGCATGGCCTTGTGCTGGCGATGGTTCATTCAAATTTCTGCCCTATCAACTTTCGATGGTAGGATAGTGGCCTACCATGGTTTCAACGGGTAACGGGGAATAAGGGTTCGATTCCGGAGAGGGAGCCTGAGAAACGGCTACCACATCCAAGGAAGGCAGCAGGCGCGCAAATTACCCAATCCCGACACGGGGA…	Meyerozyma guilliermondii	99.81	p_Ascomycota	c_Saccharomycetes	o_Saccharomycetales	f_Debaryomycetaceae	g_Meyerozyma	s_Meyerozyma guilliermondii
H1129	CGTATAAGCATTTATACAGTGAAACTGCGAATGGCTCATTAAATCAGTTATCGTTTATTTGATAGTACCTTTACTACTTGGATAACCGTGGTAATTCTAGAGCTAATACATGCTAAAAATCCCGACTGTTTGGAAGGGATGTATTTATTAGATAAAAAATCAATGCTCTTTGAGCTCTTTGATGATTCATAATAACTTTTCGAATCGCATGGCCTTGTGCTGGCGATGGTTCATTCAAATTTCTGCCCTATCAACTTTCGATGGTAGGATAGTGGCCTACCATGGTTTCAACGGGTAACGGGGAATAAGGGTTCGATTCCGGAGAGGGAGCCTGAGAAACGGCTACCACATCCAAGGAAGGCAGCAGGCGCGCAAATTACCCAATCCCGACACGGGGAG…	Meyerozyma guilliermondii	99.904	p_Ascomycota	c_Saccharomycetes	o_Saccharomycetales	f_Debaryomycetaceae	g_Meyerozyma	s_Meyerozyma guilliermondii
H1130	ATATAGCATTTATACAGTGAAACTGCGAATGGCTCATTAAATCAGTTATCGTTTATTTGATAGTACCTTTACTACTTGGATAACCGTGGTAATTCTAGAGCTAATACATGCTAAAAATCCCGACTGTTTGGAAGGGATGTATTTATTAGATAAAAAATCAATGCTCTTTGAGCTCTTTGATGATTCATAATAACTTTTCGAATCGCATGGCCTTGTGCTGGCGATGGTTCATTCAAATTTCTGCCCTATCAACTTTCGATGGTAGGATAGTGGCCTACCATGGTTTCAACGGGTAACGGGGAATAAGGGTTCGATTCCGGAGAGGGAGCCTGAGAAACGGCTACCACATCCAAGGAAGGCAGCAGGCGCGCAAATTACCCAATCCCGACACGGGGAGGT…	Meyerozyma guilliermondii	99.526	p_Ascomycota	c_Saccharomycetes	o_Saccharomycetales	f_Debaryomycetaceae	g_Meyerozyma	s_Meyerozyma guilliermondii
H1132	GTATAAGCAATTTATACAGTGAAACTGCGAATGGCTCATTAAATCAGTTATCGTTTATTTGATAGTACCTTTACTACTTGGATAACCGTGGTAATTCTAGAGCTAATACATGCTAAAAATCCCGACTGTTTGGAAGGGATGTATTTATTAGATAAAAAATCAATGCTCTTTGAGCTCTTTGATGATTCATAATAACTTTTCGAATCGCATGGCCTTGTGCTGGCGATGGTTCATTCAAATTTCTGCCCTATCAACTTTCGATGGTAGGATAGTGGCCTACCATGGTTTCAACGGGTAACGGGGAATAAGGGTTCGATTCCGGAGAGGGAGCCTGAGAAACGGCTACCACATCCAAGGAAGGCAGCAGGCGCGCAAATTACCCAATCCCGACACGGGGAG…	Meyerozyma guilliermondii	99.809	p_Ascomycota	c_Saccharomycetes	o_Saccharomycetales	f_Debaryomycetaceae	g_Meyerozyma	s_Meyerozyma guilliermondii
H1133	AGCAATTTATACAGTGAAACTGCGAATGGCTCATTAAATCAGTTATCGTTTATTTGATAGTACCTTTACTACTTGGATAACCGTGGTAATTCTAGAGCTAATACATGCTAAAAATCCCGACTGTTTGGAAGGGATGTATTTATTAGATAAAAAATCAATGCTCTTTGAGCTCTTTGATGATTCATAATAACTTTTCGAATCGCATGGCCTTGTGCTGGCGATGGTTCATTCAAATTTCTGCCCTATCAACTTTCGATGGTAGGATAGTGGCCTACCATGGTTTCAACGGGTAACGGGGAATAAGGGTTCGATTCCGGAGAGGGAGCCTGAGAAACGGCTACCACATCCAAGGAAGGCAGCAGGCGCGCAAATTACCCAATCCCGACACGGGGAGGTAGT…	Meyerozyma guilliermondii	100	p_Ascomycota	c_Saccharomycetes	o_Saccharomycetales	f_Debaryomycetaceae	g_Meyerozyma	s_Meyerozyma guilliermondii
H1134	TCTAGTATAAGCAATTTATACAGTGAAACTGCGAATGGCTCATTAAATCAGTTATCGTTTATTTGATAGTACCTTTACTACTTGGATAACCGTGGTAATTCTAGAGCTAATACATGCTAAAAATCCCGACTGTTTGGAAGGGATGTATTTATTAGATAAAAAATCAATGCTCTTTGAGCTCTTTGATGATTCATAATAACTTTTCGAATCGCATGGCCTTGTGCTGGCGATGGTTCATTCAAATTTCTGCCCTATCAACTTTCGATGGTAGGATAGTGGCCTACCATGGTTTCAACGGGTAACGGGGAATAAGGGTTCGATTCCGGAGAGGGAGCCTGAGAAACGGCTACCACATCCAAGGAAGGCAGCAGGCGCGCAAATTACCCAATCCCGACACGG…	Meyerozyma guilliermondii	99.81	p_Ascomycota	c_Saccharomycetes	o_Saccharomycetales	f_Debaryomycetaceae	g_Meyerozyma	s_Meyerozyma guilliermondii
H1135	ATATAAGCAATTTATACAGTGAAACTGCGAATGGCTCATTAAATCAGTTATCGTTTATTTGATAGTACCTTTACTACTTGGATAACCGTGGTAATTCTAGAGCTAATACATGCTAAAAATCCCGACTGTTTGGAAGGGATGTATTTATTAGATAAAAAATCAATGCTCTTTGAGCTCTTTGATGATTCATAATAACTTTTCGAATCGCATGGCCTTGTGCTGGCGATGGTTCATTCAAATTTCTGCCCTATCAACTTTCGATGGTAGGATAGTGGCCTACCATGGTTTCAACGGGTAACGGGGAATAAGGGTTCGATTCCGGAGAGGGAGCCTGAGAAACGGCTACCACATCCAAGGAAGGCAGCAGGCGCGCAAATTACCCAATCCCGACACGGGGAG…	Meyerozyma guilliermondii	100	p_Ascomycota	c_Saccharomycetes	o_Saccharomycetales	f_Debaryomycetaceae	g_Meyerozyma	s_Meyerozyma guilliermondii
H1136	AGTCTAAGTATAAGCAATTTATACAGTGAAACTGCGAATGGCTCATTAAATCAGTTATCGTTTATTTGATAGTACCTTTACTACTTGGATAACCGTGGTAATTCTAGAGCTAATACATGCTAAAAATCCCGACTGTTTGGAAGGGATGTATTTATTAGATAAAAAATCAATGCTCTTTGAGCTCTTTGATGATTCATAATAACTTTTCGAATCGCATGGCCTTGTGCTGGCGATGGTTCATTCAAATTTCTGCCCTATCAACTTTCGATGGTAGGATAGTGGCCTACCATGGTTTCAACGGGTAACGGGGAATAAGGGTTCGATTCCGGAGAGGGAGCCTGAGAAACGGCTACCACATCCAAGGAAGGCAGCAGGCGCGCAAATTACCCAATCCCGACA…	Meyerozyma guilliermondii	99.906	p_Ascomycota	c_Saccharomycetes	o_Saccharomycetales	f_Debaryomycetaceae	g_Meyerozyma	s_Meyerozyma guilliermondii
H1137	CAGCAATTTATACAGTGAAACTGCGAATGGCTCATTAAATCAGTTATCGTTTATTTGATAGTTCCTTTACTACATGGTATAACTGTGGTAATTCTAGAGCTAATACATGCTTAAAATCTCGACCTTTTGGAAGAGATGTATTTATTAGATAAAAAATCAATGCCTTCGGGCTCTTTGATGATTCATAATAACTTTTCGAATCGCATGGCCTCGTGCCGGCGATGGTTCATTCAAATTTCTGCCCTATCAACTTTCGATGGTAGGATAGTGGCCTACCATGGTTTCAACGGGTAACGGGGAATAAGGGTTCGATTCCGGAGAGGGAGCCTGAGAAACGGCTACCACATCCAAGGAAGGCAGCAGGCGCGCAAATTACCCAATCCTGACACAGGGAGGTAG…	Kazachstania telluris	99.424	p_Ascomycota	c_Saccharomycetes	o_Saccharomycetales	f_Saccharomycetaceae	g_Kazachstania	s_Kazachstania telluris
H1139	TCTAAGTATAAGCAATTTATACAGTGAAACTGCGAATGGCTCATTAAATCAGTTATCGTTTATTTGATAGTACCTTTACTACTTGGATAACCGTGGTAATTCTAGAGCTAATACATGCTAAAAATCCCGACTGTTTGGAAGGGATGTATTTATTAGATAAAAAATCAATGCTCTTTGAGCTCTTTGATGATTCATAATAACTTTTCGAATCGCATGGCCTTGTGCTGGCGATGGTTCATTCAAATTTCTGCCCTATCAACTTTCGATGGTAGGATAGTGGCCTACCATGGTTTCAACGGGTAACGGGGAATAAGGGTTCGATTCCGGAGAGGGAGCCTGAGAAACGGCTACCACATCCAAGGAAGGCAGCAGGCGCGCAAATTACCCAATCCCGACACG…	Meyerozyma guilliermondii	100	p_Ascomycota	c_Saccharomycetes	o_Saccharomycetales	f_Debaryomycetaceae	g_Meyerozyma	s_Meyerozyma guilliermondii
H1140	GATAAGCAATTTATACAGTGAAACTGCGAATGGCTCATTAAATCAGTTATCGTTTATTTGATAGTACCTTTACTACTTGGATAACCGTGGTAATTCTAGAGCTAATACATGCTAAAAATCCCGACTGTTTGGAAGGGATGTATTTATTAGATAAAAAATCAATGCTCTTTGAGCTCTTTGATGATTCATAATAACTTTTCGAATCGCATGGCCTTGTGCTGGCGATGGTTCATTCAAATTTCTGCCCTATCAACTTTCGATGGTAGGATAGTGGCCTACCATGGTTTCAACGGGTAACGGGGAATAAGGGTTCGATTCCGGAGAGGGAGCCTGAGAAACGGCTACCACATCCAAGGAAGGCAGCAGGCGCGCAAATTACCCAATCCCGACACGGGGAGG…	Meyerozyma guilliermondii	99.905	p_Ascomycota	c_Saccharomycetes	o_Saccharomycetales	f_Debaryomycetaceae	g_Meyerozyma	s_Meyerozyma guilliermondii
H1141	TATGTCTAGTATAAGCAATTTATACAGTGAAACTGCGAATGGCTCATTAAATCAGTTATCGTTTATTTGATAGTACCTTTACTACTTGGATAACCGTGGTAATTCTAGAGCTAATACATGCTAAAAATCCCGACTGTTTGGAAGGGATGTATTTATTAGATAAAAAATCAATGCTCTTTGAGCTCTTTGATGATTCATAATAACTTTTCGAATCGCATGGCCTTGTGCTGGCGATGGTTCATTCAAATTTCTGCCCTATCAACTTTCGATGGTAGGATAGTGGCCTACCATGGTTTCAACGGGTAACGGGGAATAAGGGTTCGATTCCGGAGAGGGAGCCTGAGAAACGGCTACCACATCCAAGGAAGGCAGCAGGCGCGCAAATTACCCAATCCCGAC…	Meyerozyma guilliermondii	99.716	p_Ascomycota	c_Saccharomycetes	o_Saccharomycetales	f_Debaryomycetaceae	g_Meyerozyma	s_Meyerozyma guilliermondii
H1144	CTAAGCAATTTATACAGTGAAACTGCGAATGGCTCATTAAATCAGTTATCGTTTATTTGATAGTACCTTTACTACTTGGATAACCGTGGTAATTCTAGAGCTAATACATGCTAAAAATCCCGACTGTTTGGAAGGGATGTATTTATTAGATAAAAAATCAATGCTCTTTGAGCTCTTTGATGATTCATAATAACTTTTCGAATCGCATGGCCTTGTGCTGGCGATGGTTCATTCAAATTTCTGCCCTATCAACTTTCGATGGTAGGATAGTGGCCTACCATGGTTTCAACGGGTAACGGGGAATAAGGGTTCGATTCCGGAGAGGGAGCCTGAGAAACGGCTACCACATCCAAGGAAGGCAGCAGGCGCGCAAATTACCCAATCCCGACACGGGGAGGT…	Meyerozyma guilliermondii	99.904	p_Ascomycota	c_Saccharomycetes	o_Saccharomycetales	f_Debaryomycetaceae	g_Meyerozyma	s_Meyerozyma guilliermondii
H1145	ATAAGCAATTTATACAGTGAAACTGCGAATGGCTCATTAAATCAGTTATCGTTTATTTGATAGTACCTTTACTACTTGGATAACCGTGGTAATTCTAGAGCTAATACATGCTAAAAATCCCGACTGTTTGGAAGGGATGTATTTATTAGATAAAAAATCAATGCTCTTTGAGCTCTTTGATGATTCATAATAACTTTTCGAATCGCATGGCCTTGTGCTGGCGATGGTTCATTCAAATTTCTGCCCTATCAACTTTCGATGGTAGGATAGTGGCCTACCATGGTTTCAACGGGTAACGGGGAATAAGGGTTCGATTCCGGAGAGGGAGCCTGAGAAACGGCTACCACATCCAAGGAAGGCAGCAGGCGCGCAAATTACCCAATCCCGACACGGGGAGGT…	Meyerozyma guilliermondii	100	p_Ascomycota	c_Saccharomycetes	o_Saccharomycetales	f_Debaryomycetaceae	g_Meyerozyma	s_Meyerozyma guilliermondii
H1146	CTAAGCAATTTATACAGTGAAACTGCGAATGGCTCATTAAATCAGTTATCGTTTATTTGATAGTACCTTTACTACTTGGATAACCGTGGTAATTCTAGAGCTAATACATGCTAAAAATCCCGACTGTTTGGAAGGGATGTATTTATTAGATAAAAAATCAATGCTCTTTGAGCTCTTTGATGATTCATAATAACTTTTCGAATCGCATGGCCTTGTGCTGGCGATGGTTCATTCAAATTTCTGCCCTATCAACTTTCGATGGTAGGATAGTGGCCTACCATGGTTTCAACGGGTAACGGGGAATAAGGGTTCGATTCCGGAGAGGGAGCCTGAGAAACGGCTACCACATCCAAGGAAGGCAGCAGGCGCGCAAATTACCCAATCCCGACACGGGGAGGT…	Meyerozyma guilliermondii	99.904	p_Ascomycota	c_Saccharomycetes	o_Saccharomycetales	f_Debaryomycetaceae	g_Meyerozyma	s_Meyerozyma guilliermondii
H1147	CAGCAATTTATACAGTGAAACTGCGAATGGCTCATTAAATCAGTTATCGTTTATTTGATAGTACCTTTACTACTTGGATAACCGTGGTAATTCTAGAGCTAATACATGCTAAAAATCCCGACTGTTTGGAAGGGATGTATTTATTAGATAAAAAATCAATGCTCTTTGAGCTCTTTGATGATTCATAATAACTTTTCGAATCGCATGGCCTTGTGCTGGCGATGGTTCATTCAAATTTCTGCCCTATCAACTTTCGATGGTAGGATAGTGGCCTACCATGGTTTCAACGGGTAACGGGGAATAAGGGTTCGATTCCGGAGAGGGAGCCTGAGAAACGGCTACCACATCCAAGGAAGGCAGCAGGCGCGCAAATTACCCAATCCCGACACGGGGAGGTAG…	Meyerozyma guilliermondii	99.904	p_Ascomycota	c_Saccharomycetes	o_Saccharomycetales	f_Debaryomycetaceae	g_Meyerozyma	s_Meyerozyma guilliermondii
H1148	TGTCTAGGTATAAGCAATTTATACAGTGAAACTGCGAATGGCTCATTAAATCAGTTATCGTTTATTTGATAGTACCTTTACTACTTGGATAACCGTGGTAATTCTAGAGCTAATACATGCTAAAAATCCCGACTGTTTGGAAGGGATGTATTTATTAGATAAAAAATCAATGCTCTTTGAGCTCTTTGATGATTCATAATAACTTTTCGAATCGCATGGCCTTGTGCTGGCGATGGTTCATTCAAATTTCTGCCCTATCAACTTTCGATGGTAGGATAGTGGCCTACCATGGTTTCAACGGGTAACGGGGAATAAGGGTTCGATTCCGGAGAGGGAGCCTGAGAAACGGCTACCACATCCAAGGAAGGCAGCAGGCGCGCAAATTACCCAATCCCGACA…	Meyerozyma guilliermondii	99.717	p_Ascomycota	c_Saccharomycetes	o_Saccharomycetales	f_Debaryomycetaceae	g_Meyerozyma	s_Meyerozyma guilliermondii
H1149	CCAATTTATACAGTGAAACTGCGAATGGCTCATTAAATCAGTTATCGTTTATTTGATAGTACCTTTACTACTTGGATAACCGTGGTAATTCTAGAGCTAATACATGCTAAAAATCCCGACTGTTTGGAAGGGATGTATTTATTAGATAAAAAATCAATGCTCTTTGAGCTCTTTGATGATTCATAATAACTTTTCGAATCGCATGGCCTTGTGCTGGCGATGGTTCATTCAAATTTCTGCCCTATCAACTTTCGATGGTAGGATAGTGGCCTACCATGGTTTCAACGGGTAACGGGGAATAAGGGTTCGATTCCGGAGAGGGAGCCTGAGAAACGGCTACCACATCCAAGGAAGGCAGCAGGCGCGCAAATTACCCAATCCCGACACGGGGAGGTAGTG…	Meyerozyma guilliermondii	100	p_Ascomycota	c_Saccharomycetes	o_Saccharomycetales	f_Debaryomycetaceae	g_Meyerozyma	s_Meyerozyma guilliermondii
H1150	CTAAGCAATTTATACAGTGAAACTGCGAATGGCTCATTAAATCAGTTATCGTTTATTTGATAGTACCTTTACTACTTGGATAACCGTGGTAATTCTAGAGCTAATACATGCTAAAAATCCCGACTGTTTGGAAGGGATGTATTTATTAGATAAAAAATCAATGCTCTTTGAGCTCTTTGATGATTCATAATAACTTTTCGAATCGCATGGCCTTGTGCTGGCGATGGTTCATTCAAATTTCTGCCCTATCAACTTTCGATGGTAGGATAGTGGCCTACCATGGTTTCAACGGGTAACGGGGAATAAGGGTTCGATTCCGGAGAGGGAGCCTGAGAAACGGCTACCACATCCAAGGAAGGCAGCAGGCGCGCAAATTACCCAATCCCGACACGGGGAGGT…	Meyerozyma guilliermondii	99.809	p_Ascomycota	c_Saccharomycetes	o_Saccharomycetales	f_Debaryomycetaceae	g_Meyerozyma	s_Meyerozyma guilliermondii
H1151	ACCAATTTATACAGTGAAACTGCGAATGGCTCATTAAATCAGTTATCGTTTATTTGATAGTACCTTTACTACTTGGATAACCGTGGTAATTCTAGAGCTAATACATGCTAAAAATCCCGACTGTTTGGAAGGGATGTATTTATTAGATAAAAAATCAATGCTCTTTGAGCTCTTTGATGATTCATAATAACTTTTCGAATCGCATGGCCTTGTGCTGGCGATGGTTCATTCAAATTTCTGCCCTATCAACTTTCGATGGTAGGATAGTGGCCTACCATGGTTTCAACGGGTAACGGGGAATAAGGGTTCGATTCCGGAGAGGGAGCCTGAGAAACGGCTACCACATCCAAGGAAGGCAGCAGGCGCGCAAATTACCCAATCCCGACACGGGGAGGTAGT…	Meyerozyma guilliermondii	100	p_Ascomycota	c_Saccharomycetes	o_Saccharomycetales	f_Debaryomycetaceae	g_Meyerozyma	s_Meyerozyma guilliermondii
H1155	GTATAAGCACTTTATACTGTGAAACTGCGAATGGCTCATTAAATCAGTTATCGTTTATTTGATAGTACCTTACTACATGGATACCTGTGGTAATTCTAGAGCTAATACATGCTAAAAACCTCGACTTCGGAAGGGGTGTATTTATTAGATAAAAAACCAACGCCCTTCGGGGCTCCTTGGTGAATCATAATAACTAAGCGAATCGCATGGCCTTGCGCCGGCGATGGTTCATTCAAATTTCTGCCCTATCAACTTTCGATGGTAGGATAGTGGCCTACCATGGTGGCAACGGGTAACGGGGAATTAGGGTTCGATTCCGGAGAGGGAGCCTGAGAAACGGCTACCACATCCAAGGAAGGCAGCAGGCGCGCAAATTACCCAATCCCGACACGGGGAGGT…	Aspergillus glaucus	99.905	p_Ascomycota	c_Eurotiomycetes	o_Eurotiales	f_Aspergillaceae	g_Aspergillus	s_Aspergillus glaucus
H1158	GCACTTTATACTGTGAAACTGCGAATGGCTCATTAAATCAGTTATCGTTTATTTGATAGTACCTTACTACATGGATACCTGTGGTAATTCTAGAGCTAATACATGCTAAAAACCTCGACTTCGGAAGGGGTGTATTTATTAGATAAAAAACCAACGCCCTTCGGGGCTCCTTGGTGAATCATAATAACTAAGCGAATCGCATGGCCTTGCGCCGGCGATGGTTCATTCAAATTTCTGCCCTATCAACTTTCGATGGTAGGATAGTGGCCTACCATGGTGGCAACGGGTAACGGGGAATTAGGGTTCGATTCCGGAGAGGGAGCCTGAGAAACGGCTACCACATCCAAGGAAGGCAGCAGGCGCGCAAATTACCCAATCCCGACACGGGGAGGTAGTGAC…	Aspergillus glaucus	100	p_Ascomycota	c_Eurotiomycetes	o_Eurotiales	f_Aspergillaceae	g_Aspergillus	s_Aspergillus glaucus
H1161	TATAAGCACTTTATACTGTGAAACTGCGAATGGCTCATTAAATCAGTTATCGTTTATTTGATAGTACCTTACTACATGGATACCTGTGGTAATTCTAGAGCTAATACATGCTAAAAACCTCGACTTCGGAAGGGGTGTATTTATTAGATAAAAAACCAACGCCCTTCGGGGCTCCTTGGTGAATCATAATAACTAAGCGAATCGCATGGCCTTGCGCCGGCGATGGTTCATTCAAATTTCTGCCCTATCAACTTTCGATGGTAGGATAGTGGCCTACCATGGTGGCAACGGGTAACGGGGAATTAGGGTTCGATTCCGGAGAGGGAGCCTGAGAAACGGCTACCACATCCAAGGAAGGCAGCAGGCGCGCAAATTACCCAATCCCGACACGGGGAGGTA…	Aspergillus glaucus	99.904	p_Ascomycota	c_Eurotiomycetes	o_Eurotiales	f_Aspergillaceae	g_Aspergillus	s_Aspergillus glaucus
H1166	GTATAAGCACTTTATACTGTGAAACTGCGAATGGCTCATTAAATCAGTTATCGTTTATTTGATAGTACCTTACTACATGGATACCTGTGGTAATTCTAGAGCTAATACATGCTAAAAACCTCGACTTCGGAAGGGGTGTATTTATTAGATAAAAAACCAACGCCCTTCGGGGCTCCTTGGTGAATCATAATAACTAAGCGAATCGCATGGCCTTGCGCCGGCGATGGTTCATTCAAATTTCTGCCCTATCAACTTTCGATGGTAGGATAGTGGCCTACCATGGTGGCAACGGGTAACGGGGAATTAGGGTTCGATTCCGGAGAGGGAGCCTGAGAAACGGCTACCACATCCAAGGAAGGCAGCAGGCGCGCAAATTACCCAATCCCGACACGGGGAGGT…	Aspergillus glaucus	99.905	p_Ascomycota	c_Eurotiomycetes	o_Eurotiales	f_Aspergillaceae	g_Aspergillus	s_Aspergillus glaucus
H1167	ATTTATACAGTGAAACTGCGAATGGCTCATTAAATCAGTTATCGTTTATTTGATAGTACCTTTACTACTTGGATAACCGTGGTAATTCTAGAGCTAATACATGCTAAAAATCCCGACTGTTTGGAAGGGATGTATTTATTAGATAAAAAATCAATGCTCTTTGAGCTCTTTGATGATTCATAATAACTTTTCGAATCGCATGGCCTTGTGCTGGCGATGGTTCATTCAAATTTCTGCCCTATCAACTTTCGATGGTAGGATAGTGGCCTACCATGGTTTCAACGGGTAACGGGGAATAAGGGTTCGATTCCGGAGAGGGAGCCTGAGAAACGGCTACCACATCCAAGGAAGGCAGCAGGCGCGCAAATTACCCAATCCCGACACGGGGAGGTAGTGACA…	Meyerozyma guilliermondii	100	p_Ascomycota	c_Saccharomycetes	o_Saccharomycetales	f_Debaryomycetaceae	g_Meyerozyma	s_Meyerozyma guilliermondii
H1170	TGTGAGTATGCTTGATTGACGGAAGGTACCTGTCTGTACTCATATGCTTGGCCCGTAGTCATATGCTTGCCTCGTACTCATATGCTTGTCTCGTTTCTTAAGCTTGACATGCTAAAAACCTCGACTTCGGAAGGGGTGTATTTATTAGATAAAAAACCAACGCCCTTCGGGGCTCCTTGGTGAATCATAATAACTAAGCGAATCGCATGGCCTTGCGCCGGCGATGGTTCATTCAAATTTCTGCCCTATCAACTTTCGATGGTAGGATAGTGGCCTACCATGGTGGCAACGGGTAACGGGGAATTAGGGTTCGATTCCGGAGAGGGAGCCTGAGAAACGGCTACCACATCCAAGGAAGGCAGCAGGCGCGCAAATTACCCAATCCCGACACGGGGAGGT…	Aspergillus glaucus	99.393	p_Ascomycota	c_Eurotiomycetes	o_Eurotiales	f_Aspergillaceae	g_Aspergillus	s_Aspergillus glaucus
H1173	CTAAGTATAAGCAATTTATACAGTGAAACTGCGAATGGCTCATTAAATCAGTTATCGTTTATTTGATAGTACCTTTACTACTTGGATAACCGTGGTAATTCTAGAGCTAATACATGCTAAAAATCCCGACTGTTTGGAAGGGATGTATTTATTAGATAAAAAATCAATGCTCTTTGAGCTCTTTGATGATTCATAATAACTTTTCGAATCGCATGGCCTTGTGCTGGCGATGGTTCATTCAAATTTCTGCCCTATCAACTTTCGATGGTAGGATAGTGGCCTACCATGGTTTCAACGGGTAACGGGGAATAAGGGTTCGATTCCGGAGAGGGAGCCTGAGAAACGGCTACCACATCCAAGGAAGGCAGCAGGCGCGCAAATTACCCAATCCCGACACGG…	Meyerozyma guilliermondii	99.905	p_Ascomycota	c_Saccharomycetes	o_Saccharomycetales	f_Debaryomycetaceae	g_Meyerozyma	s_Meyerozyma guilliermondii
H1175	GCACTTTATACTGTGAAACTGCGAATGGCTCATTAAATCAGTTATCGTTTATTTGATAGTACCTTACTACATGGATACCTGTGGTAATTCTAGAGCTAATACATGCTAAAAACCTCGACTTCGGAAGGGGTGTATTTATTAGATAAAAAACCAACGCCCTTCGGGGCTCCTTGGTGAATCATAATAACTAAGCGAATCGCATGGCCTTGCGCCGGCGATGGTTCATTCAAATTTCTGCCCTATCAACTTTCGATGGTAGGATAGTGGCCTACCATGGTGGCAACGGGTAACGGGGAATTAGGGTTCGATTCCGGAGAGGGAGCCTGAGAAACGGCTACCACATCCAAGGAAGGCAGCAGGCGCGCAAATTACCCAATCCCGACACGGGGAGGTAGTGAC…	Aspergillus glaucus	100	p_Ascomycota	c_Eurotiomycetes	o_Eurotiales	f_Aspergillaceae	g_Aspergillus	s_Aspergillus glaucus
H1177	TACTGTGAAACTGCGAATGGCTCATTAAATCAGTTATCGTTTATTTGATAGTACCTTACTACATGGATACCTGTGGTAATTCTAGAGCTAATACATGCTAAAAACCTCGACTTCGGAAGGGGTGTATTTATTAGATAAAAAACCAACGCCCTTCGGGGCTCCTTGGTGAATCATAATAACTAAGCGAATCGCATGGCCTTGCGCCGGCGATGGTTCATTCAAATTTCTGCCCTATCAACTTTCGATGGTAGGATAGTGGCCTACCATGGTGGCAACGGGTAACGGGGAATTAGGGTTCGATTCCGGAGAGGGAGCCTGAGAAACGGCTACCACATCCAAGGAAGGCAGCAGGCGCGCAAATTACCCAATCCCGACACGGGGAGGTAGTGACAATAAATA…	Aspergillus glaucus	99.901	p_Ascomycota	c_Eurotiomycetes	o_Eurotiales	f_Aspergillaceae	g_Aspergillus	s_Aspergillus glaucus
H1178	GCAATTTATACAGCGAAACTGCGAATGGCTCATTAATTCAGTTATGATCTACACGGCATCAAATCTACCACCTGGATAACCGTGGTAATTCTATAGCTAATACATGCGAGAGAAATGGCGACTTCGGAAGCCATGCAGTTATTAGATACAAGCCAACTTGGGGTAAAACCCAGTCTTGGTGATTCATAGTAACATGCCGATCGAATTGTGTCGACAGCACGTTTGATTTTCTGCCCTATCATGGCTCTGTGTACGGTAGTGGCGTACACTGGCAGTAACGGGTAACGGGGAATAAGGGTTCTATTCCGGAGAGGGAGCCTGAGAGACGGCTACCACATCCAAGGAAGGCAGCAGGCGCGCAAATTACCCAATCCCGACATGGGGAGGTAGTGACAATAC…	Lichtheimia ramosa	99.904	p_Mucoromycota	c_Mucoromycetes	o_Mucorales	f_Lichtheimiaceae	g_Lichtheimia	s_Lichtheimia ramosa
H1182	GTATAAACAAATTTGTACTGTGAAACTGCGAATGGCTCATTAAATCAGTTATAGTTTATTTGATGTTACCTTGCTACATGGATAACTGTGGTAATTCTAGAGCTAATACATGCAATCAAGCCCCGACTTCCGGAAGGGGTGTATTTATTAGATAAAAAACCAACGCGGCTCGCCGCTCCCTTGGTGATTCATAATAACTTCTCGAATCGCATGGCCTTGTGCCGGCGATGCTTCATTCAAATATCTGCCCTATCAACTTTCGATGGTAGGATAGAGGCCTACCATGGTTTCAACGGGTAACGGGGAATAAGGGTTCGATTCCGGAGAGGGAGCCTGAGAAACGGCTACCACATCCAAGGAAGGCAGCAGGCGCGCAAATTACCCAATCCCGACACGGGG…	Deconica milvispora	99.62	p_Basidiomycota	c_Agaricomycetes	o_Agaricales	f_Strophariaceae	g_Deconica	s_Deconica milvispora
H1192	TAAGTATAAGCACTTTATACTGTGAAACTGCGAATGGCTCATTAAATCAGTTATCGTTTATTTGATAGTACCTTACTACATGGATACCTGTGGTAATTCTAGAGCTAATACATGCTAAAAACCTCGACTTCGGAAGGGGTGTATTTATTAGATAAAAAACCAACGCCCTTCGGGGCTCCTTGGTGAATCATAATAACTAAGCGAATCGCATGGCCTTGCGCCGGCGATGGTTCATTCAAATTTCTGCCCTATCAACTTTCGATGGTAGGATAGTGGCCTACCATGGTGGCAACGGGTAACGGGGAATTAGGGTTCGATTCCGGAGAGGGAGCCTGAGAAACGGCTACCACATCCAAGGAAGGCAGCAGGCGCGCAAATTACCCAATCCCGACACGGGGA…	Aspergillus glaucus	99.905	p_Ascomycota	c_Eurotiomycetes	o_Eurotiales	f_Aspergillaceae	g_Aspergillus	s_Aspergillus glaucus
H1196	CAATTTATACAGTGAAACTGCGAATGGCTCATTAAATCAGTTATCGTTTATTTGATAGTACCTTTACTACTTGGATAACCGTGGTAATTCTAGAGCTAATACATGCTAAAAATCCCGACTGTTTGGAAGGGATGTATTTATTAGATAAAAAATCAATGCTCTTTGAGCTCTTTGATGATTCATAATAACTTTTCGAATCGCATGGCCTTGTGCTGGCGATGGTTCATTCAAATTTCTGCCCTATCAACTTTCGATGGTAGGATAGTGGCCTACCATGGTTTCAACGGGTAACGGGGAATAAGGGTTCGATTCCGGAGAGGGAGCCTGAGAAACGGCTACCACATCCAAGGAAGGCAGCAGGCGCGCAAATTACCCAATCCCGACACGGGGAGGTAGTGA…	Meyerozyma guilliermondii	100	p_Ascomycota	c_Saccharomycetes	o_Saccharomycetales	f_Debaryomycetaceae	g_Meyerozyma	s_Meyerozyma guilliermondii
H1197	TCTAAGTATAAGCAATTTATACAGTGAAACTGCGAATGGCTCATTAAATCAGTTATCGTTTATTTGATAGTACCTTTACTACTTGGATAACCGTGGTAATTCTAGAGCTAATACATGCTAAAAATCCCGACTGTTTGGAAGGGATGTATTTATTAGATAAAAAATCAATGCTCTTTGAGCTCTTTGATGATTCATAATAACTTTTCGAATCGCATGGCCTTGTGCTGGCGATGGTTCATTCAAATTTCTGCCCTATCAACTTTCGATGGTAGGATAGTGGCCTACCATGGTTTCAACGGGTAACGGGGAATAAGGGTTCGATTCCGGAGAGGGAGCCTGAGAAACGGCTACCACATCCAAGGAAGGCAGCAGGCGCGCAAATTACCCAATCCCGACACG…	Meyerozyma guilliermondii	100	p_Ascomycota	c_Saccharomycetes	o_Saccharomycetales	f_Debaryomycetaceae	g_Meyerozyma	s_Meyerozyma guilliermondii
H1200	AGCACTTTATACTGTGAAACTGCGAATGGCTCATTAAATCAGTTATCGTTTATTTGATAGTACCTTACTACATGGATACCTGTGGTAATTCTAGAGCTAATACATGCTAAAAACCTCGACTTCGGAAGGGGTGTATTTATTAGATAAAAAACCAACGCCCTTCGGGGCTCCTTGGTGAATCATAATAACTAAGCGAATCGCATGGCCTTGCGCCGGCGATGGTTCATTCAAATTTCTGCCCTATCAACTTTCGATGGTAGGATAGTGGCCTACCATGGTGGCAACGGGTAACGGGGAATTAGGGTTCGATTCCGGAGAGGGAGCCTGAGAAACGGCTACCACATCCAAGGAAGGCAGCAGGCGCGCAAATTACCCAATCCCGACACGGGGAGGTAGTGA…	Aspergillus glaucus	100	p_Ascomycota	c_Eurotiomycetes	o_Eurotiales	f_Aspergillaceae	g_Aspergillus	s_Aspergillus glaucus
H1201	CCCCCAGACCCAAAGACTTTGATTTCTCGTAAGGTGCCGAGTGCGTCAAAAAAAGAACAACACCCGATCCCTAGTCGGCATAGTTTATGGTTAAGACTACGACGGTATCTGATCATCTTCGATCCCCTAACTTTCGTTCTTGATTAATGAAAACGTCCTTGGCAAATGCTTTCGCAGTAGTTAGTCTTCAGTAAATCTAAGAATTTCACCTCTGACAACTGAATACTGATGCCCCCGACCGTCCCTATTAATCATTACGATGGTCCTAGAAACCAACAAAATAGAACCATAACGTCCTATTCTATTATTCCATGCTAATATATTCGAGCAAAGGCCTGCTTTGAACACTCTAATTTTTTCAAAGTAAAAGTCCTGGTTCGCCAAACACCACAAGGGCGA…	Meyerozyma guilliermondii	99.904	p_Ascomycota	c_Saccharomycetes	o_Saccharomycetales	f_Debaryomycetaceae	g_Meyerozyma	s_Meyerozyma guilliermondii
H1202	GTATAAGCAATTTATACAGTGAAACTGCGAATGGCTCATTAAATCAGTTATCGTTTATTTGATAGTACCTTTACTACTTGGATAACCGTGGTAATTCTAGAGCTAATACATGCTAAAAATCCCGACTGTTTGGAAGGGATGTATTTATTAGATAAAAAATCAATGCTCTTTGAGCTCTTTGATGATTCATAATAACTTTTCGAATCGCATGGCCTTGTGCTGGCGATGGTTCATTCAAATTTCTGCCCTATCAACTTTCGATGGTAGGATAGTGGCCTACCATGGTTTCAACGGGTAACGGGGAATAAGGGTTCGATTCCGGAGAGGGAGCCTGAGAAACGGCTACCACATCCAAGGAAGGCAGCAGGCGCGCAAATTACCCAATCCCGACACGGGGAG…	Meyerozyma guilliermondii	100	p_Ascomycota	c_Saccharomycetes	o_Saccharomycetales	f_Debaryomycetaceae	g_Meyerozyma	s_Meyerozyma guilliermondii
H1203	TATAAGCAATTTATACAGTGAAACTGCGAATGGCTCATTAAATCAGTTATCGTTTATTTGATAGTACCTTTACTACTTGGATAACCGTGGTAATTCTAGAGCTAATACATGCTAAAAATCCCGACTGTTTGGAAGGGATGTATTTATTAGATAAAAAATCAATGCTCTTTGAGCTCTTTGATGATTCATAATAACTTTTCGAATCGCATGGCCTTGTGCTGGCGATGGTTCATTCAAATTTCTGCCCTATCAACTTTCGATGGTAGGATAGTGGCCTACCATGGTTTCAACGGGTAACGGGGAATAAGGGTTCGATTCCGGAGAGGGAGCCTGAGAAACGGCTACCACATCCAAGGAAGGCAGCAGGCGCGCAAATTACCCAATCCCGACACGGGGAGG…	Meyerozyma guilliermondii	100	p_Ascomycota	c_Saccharomycetes	o_Saccharomycetales	f_Debaryomycetaceae	g_Meyerozyma	s_Meyerozyma guilliermondii
H1205	GTATAAGCAATTTATACAGTGAAACTGCGAATGGCTCATTAAATCAGTTATCGTTTATTTGATAGTTCCTTTACTACATGGTATAACTGTGGTAATTCTAGAGCTAATACATGCTTAAAATCTCGACCTTTTGGAAGAGATGTATTTATTAGATAAAAAATCAATGCCTTCGGGCTCTTTGATGATTCATAATAACTTTTCGAATCGCATGGCCTCGTGCCGGCGATGGTTCATTCAAATTTCTGCCCTATCAACTTTCGATGGTAGGATAGTGGCCTACCATGGTTTCAACGGGTAACGGGGAATAAGGGTTCGATTCCGGAGAGGGAGCCTGAGAAACGGCTACCACATCCAAGGAAGGCAGCAGGCGCGCAAATTACCCAATCCTGACACAGGGAG…	Kazachstania telluris	99.43	p_Ascomycota	c_Saccharomycetes	o_Saccharomycetales	f_Saccharomycetaceae	g_Kazachstania	s_Kazachstania telluris
H1219	TCATTAAATGAGTTATCGGTTATTTGATAGTACCTTACTACTTGGATAACCGTGGTAATTCTAGAGCTAATACATGCTAAAAAGCCCGACTTCGGAAGGGTTGTATTTATTAGATAAAAAACCAATGCCCTTCGGGGCTCCTTGGTGATTCATAATAACTTAACGAATCGCATGGCCTTGTGCCGGCGATGGTTCATTCAAATTTCTGCCCTATCAACTTTCGATGGTAGGATAGTGGCCTACCATGGTTTCAACGGGTAACGGGGAATTAGGGTTCTATTCCGGAGAGGGAGCCTGAGAAACGGCTACCACATCCAAGGAAGGCAGCAGGCGCGCAAATTACCCAATCCCGACACGGGGAGGTAGTGACAATAAATACTGATACAGGGCTCTTTTGGG…	Ramoconidiophora euphorbiae	99.281	p_Ascomycota	c_Leotiomycetes	o_Phacidiales	f_	g_Ramoconidiophora	s_Ramoconidiophora euphorbiae
H1225	CTGTGCGTGAGCATGATTGACTGACGGAAGGTACCTGTCTGTCATTATGTCATTGATCGGTAATTTGATAGTACCTTACTACATGGATACCTGTGGTAATTCTAGAGCTAATACATGCTAAAAACCTCGACTTCGGAAGGGGTGTATTTATTAGATAAAAAACCAACGCCCTTCGGGGCTCCTTGGTGAATCATAATAACTAAGCGAATCGCATGGCCTTGCGCCGGCGATGGTTCATTCAAATTTCTGCCCTATCAACTTTCGATGGTAGGATAGTGGCCTACCATGGTGGCAACGGGTAACGGGGAATTAGGGTTCGATTCCGGAGAGGGAGCCTGAGAAACGGCTACCACATCCAAGGAAGGCAGCAGGCGCGCAAATTACCCAATCCCGACACGG…	Aspergillus glaucus	99.177	p_Ascomycota	c_Eurotiomycetes	o_Eurotiales	f_Aspergillaceae	g_Aspergillus	s_Aspergillus glaucus
H1226	TCTCTACGATACACTATATGACTACTTTCGCTGTAGAGGAGTACAAGCCATATGAGTCACTTCCAATCCCTAATCTGCATAGTTTGCTGTTAAGACTACGACGGTATCTAATCGTCTTCGATCCCCTAACCTTAGCCCCTGATCAACGGAAGCGTCCTTGGCAAATGCTTTCGCAGTAGTTTGTCTTTGGGCAATCCAAGAATTTCACCTCTAGCGCCCAAATACAAATGCCCCCGACCACTCCTATTCATCATTATTTTGGTCTTGAACCAACGAAAATAGACCAAAGATCATATTTCATTATTCCATGCTAACACATTCAAGCTAAAAAGCCTGCTTTAAACACTCTGATTTGCTCATGGTAATCAACTGGTTCGACCCCAAGACCGAAGTCAAGGG…	Circinella chinensis	98.723	p_Mucoromycota	c_Mucoromycetes	o_Mucorales	f_Lichtheimiaceae	g_Circinella	s_Circinella chinensis
H1227	GAAGCTGCGAATGGCTCATTAAATCAGTTATGATCTACTTGGCATTCTAACTGCTTTGCTGCTGGATAACCGCGGTAATTCTGGAGCTAATACATGTGTATATAACGGTCGACGCCGTTGCGTATATTAGATAAAAACCAACCTGGGGTAAAACCTGGTCTTTGGTCGCTCATAGTATCCTTGCCGGTCTTCAGTTTAATCTGGAGCCAGTTCATTCGATTTTCTGCCCTATCATTGCTTTTGATTGCACGATCGAGGCGTGCAATGGCTTCTACGGGTAACGGGGAATAAGGGTTCGATTCCGGAGAGGGAGCCTGAGAAACGGCTACCACATCCAAGGAAGGCAGCAGGCGCGCAAATTACCCAATCCCGACACGGGGAGGTAGTGACAATAAATAA…	Circinella chinensis	99.403	p_Mucoromycota	c_Mucoromycetes	o_Mucorales	f_Lichtheimiaceae	g_Circinella	s_Circinella chinensis
H1232	TCTAGTATAAGCAATTTATACAGCGAAACTGCGAATGGCTCATTAATTCAGTTATGATCTACACGGCATCAAATCTACCACCTGGATAACCGTGGTAATTCTATAGCTAATACATGCGAGAGAAATGGCGACTTCGGAAGCCATGCAGTTATTAGATACAAGCCAACTTGGGGTAAAACCCAGTCTTGGTGATTCATAGTAACATGCCGATCGAATTGTGTCGACAGCACGTTTGATTTTCTGCCCTATCATGGCTCTGTGTACGGTAGTGGCGTACACTGGCAGTAACGGGTAACGGGGAATAAGGGTTCTATTCCGGAGAGGGAGCCTGAGAGACGGCTACCACATCCAAGGAAGGCAGCAGGCGCGCAAATTACCCAATCCCGACATGGGGAGGTA…	Lichtheimia ramosa	99.903	p_Mucoromycota	c_Mucoromycetes	o_Mucorales	f_Lichtheimiaceae	g_Lichtheimia	s_Lichtheimia ramosa
H1233	TCTAGTATAAGCAATCTATACTGTGAAACTGCGAATGGCTCATTAAATCAGTTATCGTTTATTTGATAGTACCTTACTACATGGATACCTGTGGTAATTCTAGAGCTAATACATGCTAAAAACCCCGACTTCGGGAGGGGTGTATTTATTAGATAAAAAACCAATGCCCCTCGGGGCTCCTTGGTGATTCATAATAACTTAACGAATCGCATGGCCTTGCGCCGGCGATGGTTCATTCAAATTTCTGCCCTATCAACTTTCGATGGTAGGATAGTGGCCTACCATGGTGGCAACGGGTAACGGGGAATTAGGGTTCGATTCCGGAGAGGGAGCCTGAGAAACGGCTACCACATCCAAGGAAGGCAGCAGGCGCGCAAATTACCCAATCCCGACACGGGG…	Aspergillus nidulans	99.81	p_Ascomycota	c_Eurotiomycetes	o_Eurotiales	f_Aspergillaceae	g_Aspergillus	s_Aspergillus nidulans
H1273	GCACTTTATACTGTGAAACTGCGAATGGCTCATTAAATCAGTTATCGTTTATTTGATAGTACCTTACTACATGGATACCTGTGGTAATTCTAGAGCTAATACATGCTAAAAACCTCGACTTCGGAAGGGGTGTATTTATTAGATAAAAAACCAACGCCCTTCGGGGCTCCTTGGTGAATCATAATAACTAAGCGAATCGCATGGCCTTGCGCCGGCGATGGTTCATTCAAATTTCTGCCCTATCAACTTTCGATGGTAGGATAGTGGCCTACCATGGTGGCAACGGGTAACGGGGAATTAGGGTTCGATTCCGGAGAGGGAGCCTGAGAAACGGCTACCACATCCAAGGAAGGCAGCAGGCGCGCAAATTACCCAATCCCGACACGGGGAGGTAGTGAC…	Aspergillus glaucus	100	p_Ascomycota	c_Eurotiomycetes	o_Eurotiales	f_Aspergillaceae	g_Aspergillus	s_Aspergillus glaucus
H1274	GTATAAGCAATTATACCGCGAAACTGCGAATGGCTCATTAAATCAGTTATCGTTTATTTGATAGTACCTTACTACATGGATAACCGTGGTAATTCTAGAGCTAATACATGCTAAAAATCCCGACTTCGGAAGGGATGTATTTATTAGATTAAAAACCAATGCCCTTCGGGGCTCTCTGGTGATTCATAATAACTTCTCGAATCGCACGGCCTTGCGCCGGCGATGGTTCATTCAAATTTCTGCCCTATCAACTTTCGACGGCTGGGTCTTGGCCAGCCGTGGTGACAACGGGTAACGGAGGGTTAGGGCTCGACCCCGGAGAAGGAGCCTGAGAAACGGCTACTACATCCAAGGAAGGCAGCAGGCGCGCAAATTACCCAATCCCGACACGGGGAGGTA…	Thermothelomyces hinnuleus	99.425	p_Ascomycota	c_Sordariomycetes	o_Sordariales	f_Chaetomiaceae	g_Thermothelomyces	s_Thermothelomyces hinnuleus
H1283	GTCTAGTATAAGCACTTTATACTGTGAAACTGCGAATGGCTCATTAAATCAGTTATCGTTTATTTGATAGTACCTTACTACATGGATACCTGTGGTAATTCTAGAGCTAATACATGCTAAAAACCTCGACTTCGGAAGGGGTGTATTTATTAGATAAAAAACCAACGCCCTTCGGGGCTCCTTGGTGAATCATAATAACTAAGCGAATCGCATGGCCTTGCGCCGGCGATGGTTCATTCAAATTTCTGCCCTATCAACTTTCGATGGTAGGATAGTGGCCTACCATGGTGGCAACGGGTAACGGGGAATTAGGGTTCGATTCCGGAGAGGGAGCCTGAGAAACGGCTACCACATCCAAGGAAGGCAGCAGGCGCGCAAATTACCCAATCCCGACACGGG…	Aspergillus glaucus	99.905	p_Ascomycota	c_Eurotiomycetes	o_Eurotiales	f_Aspergillaceae	g_Aspergillus	s_Aspergillus glaucus
H1285	TATAAGCACTTTATACTGTGAAACTGCGAATGGCTCATTAAATCAGTTATCGTTTATTTGATAGTACCTTACTACATGGATACCTGTGGTAATTCTAGAGCTAATACATGCTAAAAACCTCGACTTCGGAAGGGGTGTATTTATTAGATAAAAAACCAACGCCCTTCGGGGCTCCTTGGTGAATCATAATAACTAAGCGAATCGCATGGCCTTGCGCCGGCGATGGTTCATTCAAATTTCTGCCCTATCAACTTTCGATGGTAGGATAGTGGCCTACCATGGTGGCAACGGGTAACGGGGAATTAGGGTTCGATTCCGGAGAGGGAGCCTGAGAAACGGCTACCACATCCAAGGAAGGCAGCAGGCGCGCAAATTACCCAATCCCGACACGGGGAGGTA…	Aspergillus glaucus	100	p_Ascomycota	c_Eurotiomycetes	o_Eurotiales	f_Aspergillaceae	g_Aspergillus	s_Aspergillus glaucus
H1292	GGCGAGAGCATGACTGTCTACACGTGAGACTGCTGTGTCTCATTATGTCATTTATCGGTTATTTGATAGTACCTTACTACATGGATACCTGTGGTAATTCTAGAGCTAATACATGCTAAAAACCTCGACTTCGGAAGGGGTGTATTTATTAGATAAAAAACCAACGCCCTTCGGGGCTCCTTGGTGAATCATAATAACTAAGCGAATCGCATGGCCTTGCGCCGGCGATGGTTCATTCAAATTTCTGCCCTATCAACTTTCGATGGTAGGATAGTGGCCTACCATGGTGGCAACGGGTAACGGGGAATTAGGGTTCGATTCCGGAGAGGGAGCCTGAGAAACGGCTACCACATCCAAGGAAGGCAGCAGGCGCGCAAATTACCCAATCCCGACACGGGG…	Aspergillus glaucus	98.989	p_Ascomycota	c_Eurotiomycetes	o_Eurotiales	f_Aspergillaceae	g_Aspergillus	s_Aspergillus glaucus
H1293	CACTTTATACTGTGAAACTGCGAATGGCTCATTAAATCAGTTATCGTTTATTTGATAGTACCTTACTACATGGATACCTGTGGTAATTCTAGAGCTAATACATGCTAAAAACCTCGACTTCGGAAGGGGTGTATTTATTAGATAAAAAACCAACGCCCTTCGGGGCTCCTTGGTGAATCATAATAACTAAGCGAATCGCATGGCCTTGCGCCGGCGATGGTTCATTCAAATTTCTGCCCTATCAACTTTCGATGGTAGGATAGTGGCCTACCATGGTGGCAACGGGTAACGGGGAATTAGGGTTCGATTCCGGAGAGGGAGCCTGAGAAACGGCTACCACATCCAAGGAAGGCAGCAGGCGCGCAAATTACCCAATCCCGACACGGGGAGGTAGTGACA…	Aspergillus glaucus	100	p_Ascomycota	c_Eurotiomycetes	o_Eurotiales	f_Aspergillaceae	g_Aspergillus	s_Aspergillus glaucus
H1294	TATAAGCAATTATACCGTGAAACTGCGAATGGCTCATTAAATCAGTTATCGTTTATTTGATAGTACCTTACTACTTGGATAACCGTGGTAATTCTAGAGCTAATACATGCTAAAAACCCCAACTTCGGGAGGGGTGTATTTATTAGATAAAAAACCAATGCCCTTCGGGGCTCTTTGGTGATTCATGATAACTTAACGGATCGCATGGCCTTGCGCCGGCGACGGTTCATTCAAATTTCTGCCCTATCAACTTTCGATGGTAAGGTATTGGCTTACCATGGTTTCAACGGGTAACGGGGAATTAGGGTTCGATTCCGGAGAGGGAGCCTGAGAAACGGCTACCACATCCAAGGAAGGCAGCAGGCGCGCAAATTACCCAATCCCGACACGGGGAGGTAG…	Westerdykella angulata	99.42	p_Ascomycota	c_Dothideomycetes	o_Pleosporales	f_Sporormiaceae	g_Westerdykella	s_Westerdykella angulata
H1295	TAGCAATTTATACAGTGAAACTGCGAATGGCTCATTAAATCAGTTATCGTTTATTTGATAGTACCTTTACTACTTGGATAACCGTGGTAATTCTAGAGCTAATACATGCTAAAAATCCCGACTGTTTGGAAGGGATGTATTTATTAGATAAAAAATCAATGCTCTTTGAGCTCTTTGATGATTCATAATAACTTTTCGAATCGCATGGCCTTGTGCTGGCGATGGTTCATTCAAATTTCTGCCCTATCAACTTTCGATGGTAGGATAGTGGCCTACCATGGTTTCAACGGGTAACGGGGAATAAGGGTTCGATTCCGGAGAGGGAGCCTGAGAAACGGCTACCACATCCAAGGAAGGCAGCAGGCGCGCAAATTACCCAATCCCGACACGGGGAGGTAG…	Meyerozyma guilliermondii	99.904	p_Ascomycota	c_Saccharomycetes	o_Saccharomycetales	f_Debaryomycetaceae	g_Meyerozyma	s_Meyerozyma guilliermondii
H1297	TCCCCCAGAACCCAAAAACTTTACTTTCGCTAAGATGCTGAGCTAGTCATAATAAACAAGCCCAATCTCTAGTCGGCATAGTTTGTGGTTAAGACTACGACGGTATCTAATCGTCTTCGATCCCTTAACTTTAGACCTTGATCAATGAAAACGTCCTGGATCAAATGCTTTCGCAGTAGTTTGTCTTCGGTCAATCCAAGAATTTCACCTCTAGCGACCAAATACAAATGTCCCCAACCGTTTCTATTCATCATTACTTAAGTTCCTGAACCAACGAAATAGGGACTAAAGTCATATTTCATTATTCCATGCTAACACATTCAAGCTTGAAAGCCTGCTTTAAACACTCTGATTTGCTCATGGTAATCATCTGGCTAGAGACTATAAACAACCGAAGCT…	Mucor circinelloides	99.813	p_Mucoromycota	c_Mucoromycetes	o_Mucorales	f_Mucoraceae	g_Mucor	s_Mucor circinelloides
H1299	TCGTGAAGCATGCTTGATTGACGGAAGAGACCTGTCTGTAGTCATGTGCTTGGCTTGTAGTCATATGCTTGTCTCGTAGTGATATGCTTGGCTCGTTCTAGAGCTATTACATGCTAAAAATCCCGACTTCGGAAGGGATGTATTTATTAGATTAAAAACCAATGCCCTTCGGGGCTCTCTGGTGATTCATAATAACTTCTCGAATCGCACGGCCTTGCGCCGGCGATGGTTCATTCAAATTTCTGCCCTATCAACTTTCGACGGCTGGGTCTTGGCCAGCCGTGGTGACAACGGGTAACGGAGGGTTAGGGCTCGACCCCGGAGAAGGAGCCTGAGAAACGGCTACTACATCCAAGGAAGGCAGCAGGCGCGCAAATTACCCAATCCCGACACGGGGAG…	Acrophialophora levis	99.211	p_Ascomycota	c_Sordariomycetes	o_Sordariales	f_Chaetomiaceae	g_Acrophialophora	s_Acrophialophora levis
H1301	GTACTAGCATTAATACTGTGAAACTGCGAATGGCTCATTAAATCAGTTATGATCTACTTGGCATTCTAACTGCTTTGCTGCTGGATAACCGCGGTAATTCTGGAGCTAATACATGTGTATATAACGGTCGACGCCGTTGCGTATATTAGATAAAAACCAACCTGGGGTAAAACCTGGTCTTTGGTCGCTCATAGTATCCTTGCCGGTCTTCAGTTTAATCTGGAGCCAGTTCATTCGATTTTCTGCCCTATCATTGCTTTTGATTGCACGATCGAGGCGTGCAATGGCTTCTACGGGTAACGGGGAATAAGGGTTCGATTCCGGAGAGGGAGCCTGAGAAACGGCTACCACATCCAAGGAAGGCAGCAGGCGCGCAAATTACCCAATCCCGACACGGGG…	Circinella chinensis	99.521	p_Mucoromycota	c_Mucoromycetes	o_Mucorales	f_Lichtheimiaceae	g_Circinella	s_Circinella chinensis
H1302	TAGCATTAATACTGTGAAACTGCGAATGGCTCATTAAATCAGTTATGATCTACTTGGCATTCTAACTGCTTTGCTGCTGGATAACCGCGGTAATTCTGGAGCTAATACATGTGTATATAACGGTCGACGCCGTTGCGTATATTAGATAAAAACCAACCTGGGGTAAAACCTGGTCTTTGGTCGCTCATAGTATCCTTGCCGGTCTTCAGTTTAATCTGGAGCCAGTTCATTCGATTTTCTGCCCTATCATTGCTTTTGATTGCACGATCGAGGCGTGCAATGGCTTCTACGGGTAACGGGGAATAAGGGTTCGATTCCGGAGAGGGAGCCTGAGAAACGGCTACCACATCCAAGGAAGGCAGCAGGCGCGCAAATTACCCAATCCCGACACGGGGAGGT…	Circinella chinensis	99.519	p_Mucoromycota	c_Mucoromycetes	o_Mucorales	f_Lichtheimiaceae	g_Circinella	s_Circinella chinensis
H1306	TACTAAGTATATGCATTATACCGCGAAACTGCGAATGGCTCATTAAATCAGTTATCGTTTATTTGATAGTACCTTACTACATGGATAACCGTGGTAATTCTAGAGCTAATACATGCTAAAAATCCCGACTTCGGAAGGGATGTATTTATTAGATTAAAAACCAATGCCCTTCGGGGCTCTCTGGTGATTCATAATAACTTCTCGAATCGCACGGCCTTGCGCCGGCGATGGTTCATTCAAATTTCTGCCCTATCAACTTTCGACGGCTGGGTCTTGGCCAGCCATGGTGACAACGGGTAACGGAGGGTTAGGGCTCGACCCCGGAGAAGGAGCCTGAGAAACGGCTACTACATCCAAGGAAGGCAGCAGGCGCGCAAATTACCCAATCCCGACTCGGGG…	Coniochaeta rosae	99.327	p_Ascomycota	c_Sordariomycetes	o_Coniochaetales	f_Coniochaetaceae	g_Coniochaeta	s_Coniochaeta rosae
H1311	CTAAGTACTAGCATTAATACTGTGAAACTGCGAATGGCTCATTAAATCAGTTATGATCTACTTGGCATTCTAACTGCTTTGCTGCTGGATAACCGCGGTAATTCTGGAGCTAATACATGTGTATATAACGGTCGACGCCGTTGCGTATATTAGATAAAAACCAACCTGGGGTAAAACCTGGTCTTTGGTCGCTCATAGTATCCTTGCCGGTCTTCAGTTTAATCTGGAGCCAGTTCATTCGATTTTCTGCCCTATCATTGCTTTTGATTGCACGATCGAGGCGTGCAATGGCTTCTACGGGTAACGGGGAATAAGGGTTCGATTCCGGAGAGGGAGCCTGAGAAACGGCTACCACATCCAAGGAAGGCAGCAGGCGCGCAAATTACCCAATCCCGACAC…	Circinella chinensis	99.43	p_Mucoromycota	c_Mucoromycetes	o_Mucorales	f_Lichtheimiaceae	g_Circinella	s_Circinella chinensis
H1312	AGTATAAGCACTTTATACTGTGAAACTGCGAATGGCTCATTAAATCAGTTATCGTTTATTTGATAGTACCTTACTACATGGATACCTGTGGTAATTCTAGAGCTAATACATGCTAAAAACCTCGACTTCGGAAGGGGTGTATTTATTAGATAAAAAACCAACGCCCTTCGGGGCTCCTTGGTGAATCATAATAACTAAGCGAATCGCATGGCCTTGCGCCGGCGATGGTTCATTCAAATTTCTGCCCTATCAACTTTCGATGGTAGGATAGTGGCCTACCATGGTGGCAACGGGTAACGGGGAATTAGGGTTCGATTCCGGAGAGGGAGCCTGAGAAACGGCTACCACATCCAAGGAAGGCAGCAGGCGCGCAAATTACCCAATCCCGACACGGGGAGG…	Aspergillus glaucus	100	p_Ascomycota	c_Eurotiomycetes	o_Eurotiales	f_Aspergillaceae	g_Aspergillus	s_Aspergillus glaucus
H1314	TCTAGTACTAGCATTAATACTGTGAAACTGCGAATGGCTCATTAAATCAGTTATGATCTACTTGGCATTCTAACTGCTTTGCTGCTGGATAACCGCGGTAATTCTGGAGCTAATACATGTGTATATAACGGTCGACGCCGTTGCGTATATTAGATAAAAACCAACCTGGGGTAAAACCTGGTCTTTGGTCGCTCATAGTATCCTTGCCGGTCTTCAGTTTAATCTGGAGCCAGTTCATTCGATTTTCTGCCCTATCATTGCTTTTGATTGCACGATCGAGGCGTGCAATGGCTTCTACGGGTAACGGGGAATAAGGGTTCGATTCCGGAGAGGGAGCCTGAGAAACGGCTACCACATCCAAGGAAGGCAGCAGGCGCGCAAATTACCCAATCCCGACAC…	Circinella chinensis	99.331	p_Mucoromycota	c_Mucoromycetes	o_Mucorales	f_Lichtheimiaceae	g_Circinella	s_Circinella chinensis
H1315	TATAAGCAATTTATACAGTGAAACTGCGAATGGCTCATTAAATCAGTTATCGTTTATTTGATAGTACCTTTACTACTTGGATAACCGTGGTAATTCTAGAGCTAATACATGCTAAAAATCCCGACTGTTTGGAAGGGATGTATTTATTAGATAAAAAATCAATGCTCTTTGAGCTCTTTGATGATTCATAATAACTTTTCGAATCGCATGGCCTTGTGCTGGCGATGGTTCATTCAAATTTCTGCCCTATCAACTTTCGATGGTAGGATAGTGGCCTACCATGGTTTCAACGGGTAACGGGGAATAAGGGTTCGATTCCGGAGAGGGAGCCTGAGAAACGGCTACCACATCCAAGGAAGGCAGCAGGCGCGCAAATTACCCAATCCCGACACGGGGAGG…	Meyerozyma guilliermondii	100	p_Ascomycota	c_Saccharomycetes	o_Saccharomycetales	f_Debaryomycetaceae	g_Meyerozyma	s_Meyerozyma guilliermondii
H1316	AACAAATTCATACTGTGAAACTGCGAATGGCTCATTAAATCAGTTATAGTTTATTTGATGGTACCTTGCTACATGGATAACTGTGGTAATTCTAGAGCTAATACATGCTGAAAAGCCCCGACTTCTGGAAGGGGTGTATTTATTAGATAAAAAACCAATGGGTGAAAGCCCTTCTTGGTGATTCATGATAACTTCTCGAATCGCATGGCCTTGTGCCGGCGATGCTTCATTCAAATATCTGCCCTATCAACTTTCGATGGTAGGATAGAGGCCTACCATGGTGGCAACGGGTAACGGGGAATTAGGGTTCGATTCCGGAGAGGGAGCCTGAGAAACGGCTACCACATCCAAGGAAGGCAGCAGGCGCGCAAATTACCCAATCCCGACACGGGGAGGTAG…	Naganishia bhutanensis	100	p_Basidiomycota	c_Tremellomycetes	o_Filobasidiales	f_Filobasidiaceae	g_Naganishia	s_Naganishia bhutanensis
H1318	ATATGCACTTTATACTCGTGAAACTGCGAATGGCTCATTAAATCAGTTATCGTTTATTTGATAGTACCTTACTACATGGATACCTGTGGTAATTCTAGAGCTAATACATGCTAAAAACCTCGACTTCGGAAGGGGTGTATTTATTAGATAAAAAACCAACGCCCTTCGGGGCTCCTTGGTGAATCATAATAACTAAGCGAATCGCATGGCCTTGCGCCGGCGATGGTTCATTCAAATTTCTGCCCTATCAACTTTCGATGGTAGGATAGTGGCCTACCATGGTGGCAACGGGTAACGGGGAATTAGGGTTCGATTCCGGAGAGGGAGCCTGAGAAACGGCTACCACATCCAAGGAAGGCAGCAGGCGCGCAAATTACCCAATCCCGACACGGGGAGGTA…	Aspergillus glaucus	99.807	p_Ascomycota	c_Eurotiomycetes	o_Eurotiales	f_Aspergillaceae	g_Aspergillus	s_Aspergillus glaucus
H1321	TAGCATGTCTAGTACTAGCATTAATACTGTGAAACTGCGAATGGCTCATTAAATCAGTTATGATCTACTTGGCATTCTAACTGCTTTGCTGCTGGATAACCGCGGTAATTCTGGAGCTAATACATGTGTATATAACGGTCGACGCCGTTGCGTATATTAGATAAAAACCAACCTGGGGTAAAACCTGGTCTTTGGTCGCTCATAGTATCCTTGCCGGTCTTCAGTTTAATCTGGAGCCAGTTCATTCGATTTTCTGCCCTATCATTGCTTTTGATTGCACGATCGAGGCGTGCAATGGCTTCTACGGGTAACGGGGAATAAGGGTTCGATTCCGGAGAGGGAGCCTGAGAAACGGCTACCACATCCAAGGAAGGCAGCAGGCGCGCAAATTACCCAATC…	Circinella chinensis	99.339	p_Mucoromycota	c_Mucoromycetes	o_Mucorales	f_Lichtheimiaceae	g_Circinella	s_Circinella chinensis
H1322	AGCACTTTATACTGTGAAACTGCGAATGGCTCATTAAATCAGTTATCGTTTATTTGATAGTACCTTACTACATGGATACCTGTGGTAATTCTAGAGCTAATACATGCTAAAAACCTCGACTTCGGAAGGGGTGTATTTATTAGATAAAAAACCAACGCCCTTCGGGGCTCCTTGGTGAATCATAATAACTAAGCGAATCGCATGGCCTTGCGCCGGCGATGGTTCATTCAAATTTCTGCCCTATCAACTTTCGATGGTAGGATAGTGGCCTACCATGGTGGCAACGGGTAACGGGGAATTAGGGTTCGATTCCGGAGAGGGAGCCTGAGAAACGGCTACCACATCCAAGGAAGGCAGCAGGCGCGCAAATTACCCAATCCCGACACGGGGAGGTAGTGA…	Aspergillus glaucus	100	p_Ascomycota	c_Eurotiomycetes	o_Eurotiales	f_Aspergillaceae	g_Aspergillus	s_Aspergillus glaucus
H1324	GTATAAGCAATTTATACAGTGAAACTGCGAATGGCTCATTAAATCAGTTATCGTTTATTTGATAGTACCTTTACTACTTGGATAACCGTGGTAATTCTAGAGCTAATACATGCTAAAAATCCCGACTGTTTGGAAGGGATGTATTTATTAGATAAAAAATCAATGCTCTTTGAGCTCTTTGATGATTCATAATAACTTTTCGAATCGCATGGCCTTGTGCTGGCGATGGTTCATTCAAATTTCTGCCCTATCAACTTTCGATGGTAGGATAGTGGCCTACCATGGTTTCAACGGGTAACGGGGAATAAGGGTTCGATTCCGGAGAGGGAGCCTGAGAAACGGCTACCACATCCAAGGAAGGCAGCAGGCGCGCAAATTACCCAATCCCGACACGGGGAG…	Meyerozyma guilliermondii	100	p_Ascomycota	c_Saccharomycetes	o_Saccharomycetales	f_Debaryomycetaceae	g_Meyerozyma	s_Meyerozyma guilliermondii
H1325	TATAAGCAATTTATACAGTGAAACTGCGAATGGCTCATTAAATCAGTTATCGTTTATTTGATAGTACCTTTACTACTTGGATAACCGTGGTAATTCTAGAGCTAATACATGCTAAAAATCCCGACTGTTTGGAAGGGATGTATTTATTAGATAAAAAATCAATGCTCTTTGAGCTCTTTGATGATTCATAATAACTTTTCGAATCGCATGGCCTTGTGCTGGCGATGGTTCATTCAAATTTCTGCCCTATCAACTTTCGATGGTAGGATAGTGGCCTACCATGGTTTCAACGGGTAACGGGGAATAAGGGTTCGATTCCGGAGAGGGAGCCTGAGAAACGGCTACCACATCCAAGGAAGGCAGCAGGCGCGCAAATTACCCAATCCCGACACGGGGAGG…	Meyerozyma guilliermondii	100	p_Ascomycota	c_Saccharomycetes	o_Saccharomycetales	f_Debaryomycetaceae	g_Meyerozyma	s_Meyerozyma guilliermondii
H1330	TATAAGCAATTTATACAGTGAAACTGCGAATGGCTCATTAAATCAGTTATCGTTTATTTGATAGTACCTTTACTACTTGGATAACCGTGGTAATTCTAGAGCTAATACATGCTAAAAATCCCGACTGTTTGGAAGGGATGTATTTATTAGATAAAAAATCAATGCTCTTTGAGCTCTTTGATGATTCATAATAACTTTTCGAATCGCATGGCCTTGTGCTGGCGATGGTTCATTCAAATTTCTGCCCTATCAACTTTCGATGGTAGGATAGTGGCCTACCATGGTTTCAACGGGTAACGGGGAATAAGGGTTCGATTCCGGAGAGGGAGCCTGAGAAACGGCTACCACATCCAAGGAAGGCAGCAGGCGCGCAAATTACCCAATCCCGACACGGGGAGG…	Meyerozyma guilliermondii	100	p_Ascomycota	c_Saccharomycetes	o_Saccharomycetales	f_Debaryomycetaceae	g_Meyerozyma	s_Meyerozyma guilliermondii
H1332	TATAAGCAATTTATACAGTGAAACTGCGAATGGCTCATTAAATCAGTTATCGTTTATTTGATAGTACCTTTACTACTTGGATAACCGTGGTAATTCTAGAGCTAATACATGCTAAAAATCCCGACTGTTTGGAAGGGATGTATTTATTAGATAAAAAATCAATGCTCTTTGAGCTCTTTGATGATTCATAATAACTTTTCGAATCGCATGGCCTTGTGCTGGCGATGGTTCATTCAAATTTCTGCCCTATCAACTTTCGATGGTAGGATAGTGGCCTACCATGGTTTCAACGGGTAACGGGGAATAAGGGTTCGATTCCGGAGAGGGAGCCTGAGAAACGGCTACCACATCCAAGGAAGGCAGCAGGCGCGCAAATTACCCAATCCCGACACGGGGAGG…	Meyerozyma guilliermondii	100	p_Ascomycota	c_Saccharomycetes	o_Saccharomycetales	f_Debaryomycetaceae	g_Meyerozyma	s_Meyerozyma guilliermondii
H1334	AGTACTAGCATTAATACTGTGAAACTGCGAATGGCTCATTAAATCAGTTATGATCTACTTGGCATTCTAACTGCTTTGCTGCTGGATAACCGCGGTAATTCTGGAGCTAATACATGTGTATATAACGGTCGACGCCGTTGCGTATATTAGATAAAAACCAACCTGGGGTAAAACCTGGTCTTTGGTCGCTCATAGTATCCTTGCCGGTCTTCAGTTTAATCTGGAGCCAGTTCATTCGATTTTCTGCCCTATCATTGCTTTTGATTGCACGATCGAGGCGTGCAATGGCTTCTACGGGTAACGGGGAATAAGGGTTCGATTCCGGAGAGGGAGCCTGAGAAACGGCTACCACATCCAAGGAAGGCAGCAGGCGCGCAAATTACCCAATCCCGACACGGG…	Circinella chinensis	99.425	p_Mucoromycota	c_Mucoromycetes	o_Mucorales	f_Lichtheimiaceae	g_Circinella	s_Circinella chinensis
HF1	GCGGTCTCTGTCTAGTATAGCATTATACGGCGAAACTGCGAATGGCTCATTATATAAGTTATCGTTTATTTGATAGCACCTTACTACTTGGATAACCGTGGTAATTCTAGAGCTAATACATGCTAAAAATCCCGACTTCGGAAGGGATGTATTTATTAGATTAAAAACCAATGCCCTCTGGGCTCTCTGGTGATTCATGATAACTTCTCGAATCGCATGGCCTTGCGCCGGCGATGGTTCATTCAAATTTCTTCCCTATCAACTTTCGATGTTTGGGTAGTGGCCAAACATGGTTGCAACGGGTAACGGAGGGTTAGGGCTCGACCCCGGAGAAGGAGCCTGAGAAACGGCTACTACATCCAAGGAAGGCAGCAGGCGCGCAAATTACCCAATCCCGAC…	Purpureocillium lilacinum	99.077	p_Ascomycota	c_Sordariomycetes	o_Hypocreales	f_Ophiocordycipitaceae	g_Purpureocillium	s_Purpureocillium lilacinum
HF11	GTGGTCGCAGTCTAAGTATAGCACTTTATACTGTGAAACTGCGAATGGCTCATTAAATCAGTTATCGTTTATTTGATAGTACCTTACTACATGGATACCTGTGGTAATTCTAGAGCTAATACATGCTGAAAACCTCGACTTCGGAAGGGGTGTATTTATTAGATAAAAAACCAATGCCCTTCGGGGCTCCTTGGTGAATCATAATAACTTAACGAATCGCATGGCCTTGCGCCGGCGATGGTTCATTCAAATTTCTGCCCTATCAACTTTCGATGGTAGGATAGTGGCCTACCATGGTGGCAACGGGTAACGGGGAATTAGGGTTCGATTCCGGAGAGGGAGCCTGAGAAACGGCTACCACATCCAAGGAAGGCAGCAGGCGCGCAAATTACCCAATCC…	Aspergillus niger	98.346	p_Ascomycota	c_Eurotiomycetes	o_Eurotiales	f_Aspergillaceae	g_Aspergillus	s_Aspergillus niger
HF15	TATTCTGATGTCTAGTATAAGCATTATACCGCGAAACTGCGAATGGCTCATTATATAAGTTATCGTTTATTTGATAATACTTTACTACTTGGATAACCGTGGTAATTCTAGAGCTAATACATGCTGAAAATCCCGACTTCGGAAGGGATGTATTTATTAGATTAAAAACCAATGCCCCTCGGGGCTCTCTGGTGAATCATGATAACTAGTCGAATCGACAGGCCTTGTGCCGGCGATGGCTCATTCAAATTTCTTCCCTATCAACTTTCGATGTTTGGGTATTGGCCAAACATGGTGGCAACGGGTAACGGAGGGTTAGGGCTCGACCCCGGAGAAGGAGCCTGAGAAACGGCTACTACATCCAAGGAAGGCAGCAGGCGCGCAAATTACCCAATCCCG…	Trichoderma lixii	99.416	p_Ascomycota	c_Sordariomycetes	o_Hypocreales	f_Hypocreaceae	g_Trichoderma	s_Trichoderma lixii
HF16	TACCTGTCTAAGTATAGCACTTTATACTGTGAAACTGCGAATGGCTCATTAAATCAGTTATCGTTTATTTGATAGTACCTTACTACATGGATACCTGTGGTAATTCTAGAGCTAATACATGCTAAAAACCCCGACTTCAGGAAGGGGTGTATTTATTAGATAAAAAACCAACGCCCTTCGGGGCTCCTTGGTGAATCATAATAACTTAACGAATCGCATGGCCTTGCGCCGGCGATGGTTCATTCAAATTTCTGCCCTATCAACTTTCGATGGTAGGATAGTGGCCTACCATGGTGGCAACGGGTAACGGGGAATTAGGGTTCGATTCCGGAGAGGGAGCCTGAGAAACGGCTACCACATCCAAGGAAGGCAGCAGGCGCGCAAATTACCCAATCCCGA…	Penicillium limosum	99.05	p_Ascomycota	c_Eurotiomycetes	o_Eurotiales	f_Aspergillaceae	g_Penicillium	s_Penicillium limosum
HF18	TACTGATGTCTAGTATAGCATTTATACAGTGAAACTGCGAATGGCTCATTAAATCAGTTATCGTTTATTTGATAGTACCTTTACTACTTGGTATAACCGTGGTAATTCTAGAGCTAATACATGCTAAAAACCCCGACTGTTTGGAAGGGGTGTATTTATTAGATAAAAAATCAATGCTCTTCTGAGCTCTTTGATGATTCATAATAACTTTTCGAATCGCATGACTTCGTGTCGGCGATGGTTCATTCAAATTTCTGCCCTATCAACTTTCGATGGTAGGATAGTGGCCTACCATGGTTTCAACGGGTAACGGGGAATAAGGGTTCGATTCCGGAGAGGGAGCCTGAGAAACGGCTACCACATCCAAGGAAGGCAGCAGGCGCGCAAATTACCCAATCC…	Wickerhamomyces anomalus	99.31	p_Ascomycota	c_Saccharomycetes	o_Saccharomycetales	f_Phaffomycetaceae	g_Wickerhamomyces	s_Wickerhamomyces anomalus
HF2	ACTGATGTCTAGTATAGCACTTTATACTGTGAAACTGCGAATGGCTCATTAAATCAGTTATCGTTTATTTGATAGTACCTTACTACATGGATACCTGTGGTAATTCTAGAGCTAATACATGCTACAAACCCCGACTTCAGGAAGGGGTGTATTTATTAGATAAAAAACCAACGCCCTTCGGGGCTCCTTGGTGAATCATAATAACTTAACGAATCGCATGGCCTTGCGCCGGCGATGGTTCATTCAAATTTCTGCCCTATCAACTTTCGATGGTAGGATAGTGGCCTACCATGGTGGCAACGGGTAACGGGGAATTAGGGTTCGATTCCGGAGAGGGAGCCTGAGAAACGGCTACCACATCCAAGGAAGGCAGCAGGCGCGCAAATTACCCAATCCCGA…	Penicillium limosum	98.586	p_Ascomycota	c_Eurotiomycetes	o_Eurotiales	f_Aspergillaceae	g_Penicillium	s_Penicillium limosum
HF21	CATCTGAATGTCTAGTATAAGCACTTTATACTGTGAAACTGCGAATGGCTCATTAAATCAGTTATCGTTTATTTGATAGTACCTTACTACATGGATACCTGTGGTAATTCTAGAGCTAATACATGCTAAAAACCCCGACTTCAGGAAGGGGTGTATTTATTAGATAAAAAACCAACGCCCTTCGGGGCTCCTTGGTGAATCATAATAACTTAACGAATCGCATGGCCTTGCGCCGGCGATGGTTCATTCAAATTTCTGCCCTATCAACTTTCGATGGTAGGATAGTGGCCTACCATGGTGGCAACGGGTAACGGGGAATTAGGGTTCGATTCCGGAGAGGGAGCCTGAGAAACGGCTACCACATCCAAGGAAGGCAGCAGGCGCGCAAATTACCCAATC…	Penicillium limosum	99.057	p_Ascomycota	c_Eurotiomycetes	o_Eurotiales	f_Aspergillaceae	g_Penicillium	s_Penicillium limosum
HF22	GAATGTCTAGTATAGCACTTTATACTGTGAAACTGCGAATGGCTCATTAAATCAGTTATCGTTTATTTGATAGTACCTTACTACATGGATACCTGTGGTAATTCTAGAGCTAATACATGCTGAAAACCTCGACTTCGGAAGGGGTGTATTTATTAGATAAAAAACCAATGCCCTTCGGGGCTCCTTGGTGAATCATAATAACTTAACGAATCGCATGGCCTTGCGCCGGCGATGGTTCATTCAAATTTCTGCCCTATCAACTTTCGATGGTAGGATAGTGGCCTACCATGGTGGCAACGGGTAACGGGGAATTAGGGTTCGATTCCGGAGAGGGAGCCTGAGAAACGGCTACCACATCCAAGGAAGGCAGCAGGCGCGCAAATTACCCAATCCCGACAC…	Aspergillus niger	98.87	p_Ascomycota	c_Eurotiomycetes	o_Eurotiales	f_Aspergillaceae	g_Aspergillus	s_Aspergillus niger
HF23	ATAACTGATGTCTAGTATAAGCATTATACCGCGAAACTGCGAATGGCTCATTATATAAGTTATCGTTTATTTGATAATACTTTACTACTTGGATAACCGTGGTAATTCTAGAGCTAATACATGCTGAAAATCCCGACTTCGGAAGGGATGTATTTATTAGATTAAAAACCAATGCCCCTCGGGGCTCTCTGGTGAATCATGATAACTAGTCGAATCGACAGGCCTTGTGCCGGCGATGGCTCATTCAAATTTCTTCCCTATCAACTTTCGATGTTTGGGTATTGGCCAAACATGGTGGCAACGGGTAACGGAGGGTTAGGGCTCGACCCCGGAGAAGGAGCCTGAGAAACGGCTACTACATCCAAGGAAGGCAGCAGGCGCGCAAATTACCCAATCCCG…	Trichoderma lixii	99.604	p_Ascomycota	c_Sordariomycetes	o_Hypocreales	f_Hypocreaceae	g_Trichoderma	s_Trichoderma lixii
HF24	GAATGTCTAGTATAGCAATTATACAGCGAAACTGCGAATGGCTCATTATATAAGTTATCGTTTATTTGATAGTACCTTACTACTTGGATAACCGTGGTAATTCTAGAGCTAATACATGCTAAAAATCCCGACTTCGGAAGGGATGTATTTATTAGATTAAAAACCAATGCCCTTCGGGGCTCACTGGTGATTCATGATAACTCCTCGAATCGCATGGCCTTGTGCCGGCGATGGTTCATTCAAATTTCTTCCCTATCAACTTTCGATGTTTGGGTATTGGCCAAACATGGTTGCAACGGGTAACGGAGGGTTAGGGCTCGACCCCGGAGAAGGAGCCTGAGAAACGGCTACTACATCCAAGGAAGGCAGCAGGCGCGCAAATTACCCAATCCCGACACG…	Gliocephalotrichum bulbilium	98.639	p_Ascomycota	c_Sordariomycetes	o_Hypocreales	f_Nectriaceae	g_Gliocephalotrichum	s_Gliocephalotrichum bulbilium
HF25	TAGGAGGGTGGGTCAGCTCTAGTATAGCAATTATACAGCGAAACTGCGAATGGCTCATTATATAAGTTATCGTTTATTTGATAGTACCTTACTACTTGGATAACCGTGGTAATTCTAGAGCTAATACATGCTAAAAATCCCGACTTCGGAAGGGATGTATTTATTAGATTAAAAACCAATGCCCTTCGGGGCTCACTGGTGATTCATGATAACTCCTCGAATCGCATGGCCTTGTGCCGGCGATGGTTCATTCAAATTTCTTCCCTATCAACTTTCGATGTTTGGGTATTGGCCAAACATGGTTGCAACGGGTAACGGAGGGTTAGGGCTCGACCCCGGAGAAGGAGCCTGAGAAACGGCTACTACATCCAAGGAAGGCAGCAGGCGCGCAAATTACCC…	Albifimbria verrucaria	96.237	p_Ascomycota	c_Sordariomycetes	o_Hypocreales	f_Stachybotryaceae	g_Albifimbria	s_Albifimbria verrucaria
HF25_1	GTACTGATGTCTAGTATAAGCAATTATACAGCGAAACTGCGAATGGCTCATTATATAAGTTATCGTTTATTTGATAGCACCTTACTACTTGGATAACCGTGGTAATTCTAGAGCTAATACATGCTAAAAATCCCGACTTCGGAAGGGATGTATTTATTAGATACAAAACCAATGCCCTTCGGGGCTCACTGGTGATTCATGATAACTTCGCGAATCGCACAGCCTTGCGCTGGCGATGGTTCATTCAAATTTCTTCCCTATCAACTTTCGATGTTTGGATATGGGCCAAACATGGTTGCAACGGGTAACGGAGGGTTAGGGCTCGACCCCGGAGAAGGAGCCTGAGAAACGGCTACTACATCCAAGGAAGGCAGCAGGCGCGCAAATTACCCAATCCCG…	Bulbithecium hyalosporum	91.346	p_Ascomycota	c_Sordariomycetes	o_Hypocreales	f_	g_Bulbithecium	s_Bulbithecium hyalosporum
HF28	CAAGAGTCCGCGTCATCCTCTCTAGTATAAGCACTTTATACTGTGAACTGCGAATGGCTCATTAAATCAGTTATCGTTTATTTGATAGTACCTTACTACATGGATACCTGTGGTAATTCTAGAGCTAATACATGCTAAAAACCCCGACTTCAGGAAGGGGTGTATTTATTAGATAAAAAACCAACGCCCTTCGGGGCTCCTTGGTGAATCATAATAACTTAACGAATCGCATGGCCTTGCGCCGGCGATGGTTCATTCAAATTTCTGCCCTATCAACTTTCGATGGTAGGATAGTGGCCTACCATGGTGGCAACGGGTAACGGGGAATTAGGGTTCGATTCCGGAGAGGGAGCCTGAGAAACGGCTACCACATCCAAGGAAGGCAGCAGGCGCGCAAAT…	Penicillium limosum	97.924	p_Ascomycota	c_Eurotiomycetes	o_Eurotiales	f_Aspergillaceae	g_Penicillium	s_Penicillium limosum
HF29	GCGTCTCTGTCTAGTATAGCACTTTATACTGTGAAACTGCGAATGGCTCATTAAATCAGTTATCGTTTATTTGATAGTACCTTACTACATGGATACCTGTGGTAATTCTAGAGCTAATACATGCTAAAAACCCCGACTTCAGGAAGGGGTGTATTTATTAGATAAAAAACCAACGCCCTTCGGGGCTCCTTGGTGAATCATAATAACTTAACGAATCGCATGGCCTTGCGCCGGCGATGGTTCATTCAAATTTCTGCCCTATCAACTTTCGATGGTAGGATAGTGGCCTACCATGGTGGCAACGGGTAACGGGGAATTAGGGTTCGATTCCGGAGAGGGAGCCTGAGAAACGGCTACCACATCCAAGGAAGGCAGCAGGCGCGCAAATTACCCAATCCC…	Penicillium limosum	98.993	p_Ascomycota	c_Eurotiomycetes	o_Eurotiales	f_Aspergillaceae	g_Penicillium	s_Penicillium limosum
HF3	AGCTGAATGTCTAGTATAAGCAATTATACGGCGAAACTGCGAATGGCTCATTATATAAGTTATCGTTTATTTGATAGCACCTTACTACTTGGATAACCGTGGTAATTCTAGAGCTAATACATGCTAAAAATCCCGACTTCGGAAGGGATGTATTTATTAGATTAAAAACCAATGCCCTCTGGGCTCTCTGGTGATTCATGATAACTTCTCGAATCGCATGGCCTTGCGCCGGCGATGGTTCATTCAAATTTCTTCCCTATCAACTTTCGATGTTTGGGTAGTGGCCAAACATGGTTGCAACGGGTAACGGAGGGTTAGGGCTCGACCCCGGAGAAGGAGCCTGAGAAACGGCTACTACATCCAAGGAAGGCAGCAGGCGCGCAAATTACCCAATCCCGA…	Purpureocillium lilacinum	99.234	p_Ascomycota	c_Sordariomycetes	o_Hypocreales	f_Ophiocordycipitaceae	g_Purpureocillium	s_Purpureocillium lilacinum
HF30	GACTGTCTAGTATAAGCATTATACGGCGAAACTGCGAATGGCTCATTATATAAGTTATCGTTTATTTGATAGCACCTTACTACTTGGATAACCGTGGTAATTCTAGAGCTAATACATGCTAAAAATCCCGACTTCGGAAGGGATGTATTTATTAGATTAAAAACCAATGCCCTCTGGGCTCTCTGGTGATTCATGATAACTTCTCGAATCGCATGGCCTTGCGCCGGCGATGGTTCATTCAAATTTCTTCCCTATCAACTTTCGATGTTTGGGTAGTGGCCAAACATGGTTGCAACGGGTAACGGAGGGTTAGGGCTCGACCCCGGAGAAGGAGCCTGAGAAACGGCTACTACATCCAAGGAAGGCAGCAGGCGCGCAAATTACCCAATCCCGACACGG…	Purpureocillium lilacinum	99.606	p_Ascomycota	c_Sordariomycetes	o_Hypocreales	f_Ophiocordycipitaceae	g_Purpureocillium	s_Purpureocillium lilacinum
HF31	ATCTGATGTCTAGTATAGCATTTATACAGTGAAACTGCGAATGGCTCATTAAATCAGTTATCGTTTATTTGATAGTACCTTTACTACTTGGTATAACCGTGGTAATTCTAGAGCTAATACATGCTAAAAACCCCGACTGTTTGGAAGGGGTGTATTTATTAGATAAAAAATCAATGCTCTTCTGAGCTCTTTGATGATTCATAATAACTTCTCGAATCGCATGACTTCGTGTCGGCGATGGTTCATTCAAATTTCTGCCCTATCAACTTTCGATGGTAGGATAGTGGCCTACCATGGTTTCAACGGGTAACGGGGAATAAGGGTTCGATTCCGGAGAGGGAGCCTGAGAAACGGCTACCACATCCAAGGAAGGCAGCAGGCGCGCAAATTACCCAATCC…	Wickerhamomyces anomalus	98.33	p_Ascomycota	c_Saccharomycetes	o_Saccharomycetales	f_Phaffomycetaceae	g_Wickerhamomyces	s_Wickerhamomyces anomalus
HF31_1	GAAAGGTCGTCATCTCTAGTATAGCATTATACGGCGAAACTGCGAATGGCTCATTATATAAGTTATCGTTTATTTGATAGCACCTTACTACTTGGATAACCGTGGTAATTCTAGAGCTAATACATGCTAAAAATCCCGACTTCGGAAGGGATGTATTTATTAGATTAAAAACCAATGCCCTCTGGGCTCTCTGGTGATTCATGATAACTTCTCGAATCGCATGGCCTTGCGCCGGCGATGGTTCATTCAAATTTCTTCCCTATCAACTTTCGATGTTTGGGTAGTGGCCAAACATGGTTGCAACGGGTAACGGAGGGTTAGGGCTCGACCCCGGAGAAGGAGCCTGAGAAACGGCTACTACATCCAAGGAAGGCAGCAGGCGCGCAAATTACCCAATCC…	Purpureocillium lilacinum	98.547	p_Ascomycota	c_Sordariomycetes	o_Hypocreales	f_Ophiocordycipitaceae	g_Purpureocillium	s_Purpureocillium lilacinum
HF32	ATCTGCTGTCTAGTATAGCAATTATACAGCGAAACTGCGAATGGCTCATTATATAAGTTATCGTTTATTTGATAGCACCTTACTACTTGGATAACCGTGGTAATTCTAGAGCTAATACATGCTAAAAATCCCGACTTCGGAAGGGATGTATTTATTAGATACAAAACCAATGCCCTTCGGGGCTCACTGGTGATTCATGATAACTTCGCGAATCGCACAGCCTTGCGCTGGCGATGGTTCATTCAAATTTCTTCCCTATCAACTTTCGATGTTTGGATATGGGCCAAACATGGTTGCAACGGGTAACGGAGGGTTAGGGCTCGACCCCGGAGAAGGAGCCTGAGAAACGGCTACTACATCCAAGGAAGGCAGCAGGCGCGCAAATTACCCAATCCCGAC…	Hapsidospora flava	97.303	p_Ascomycota	c_Sordariomycetes	o_Hypocreales	f_	g_Hapsidospora	s_Hapsidospora flava
HF33	GCGGTCGCATGTCTAGTATAGCATTATACAGCGAAACTGCGAATGGCTCATTATATAAGTTATCGTTTATTTGATAGCACCTTACTACTTGGATAACCGTGGTAATTCTAGAGCTAATACATGCTAAAAATCCCGACTTCGGAAGGGATGTATTTATTAGATACAAAACCAATGCCCTTCGGGGCTCACTGGTGATTCATGATAACTTCGCGAATCGCACAGCCTTGCGCTGGCGATGGTTCATTCAAATTTCTTCCCTATCAACTTTCGATGTTTGGATATGGGCCAAACATGGTTGCAACGGGTAACGGAGGGTTAGGGCTCGACCCCGGAGAAGGAGCCTGAGAAACGGCTACTACATCCAAGGAAGGCAGCAGGCGCGCAAATTACCCAATCCCG…	Hapsidospora flava	97.174	p_Ascomycota	c_Sordariomycetes	o_Hypocreales	f_	g_Hapsidospora	s_Hapsidospora flava
HF34	ATACTGAATGTCTAGTATAGCATTATACAGCGAAACTGCGAATGGCTCATTATATAAGTTATCGTTTATTTGATAGCACCTTACTACTTGGATAACCGTGGTAATTCTAGAGCTAATACATGCTAAAAATCCCGACTTCGGAAGGGATGTATTTATTAGATACAAAACCAATGCCCTTCGGGGCTCACTGGTGATTCATGATAACTTCGCGAATCGCACAGCCTTGCGCTGGCGATGGTTCATTCAAATTTCTTCCCTATCAACTTTCGATGTTTGGATATGGGCCAAACATGGTTGCAACGGGTAACGGAGGGTTAGGGCTCGACCCCGGAGAAGGAGCCTGAGAAACGGCTACTACATCCAAGGAAGGCAGCAGGCGCGCAAATTACCCAATCCCGA…	Hapsidospora flava	97.399	p_Ascomycota	c_Sordariomycetes	o_Hypocreales	f_	g_Hapsidospora	s_Hapsidospora flava
HF35	TGAATGTCTAGTATAGCAATTATACGGCGAAACTGCGAATGGCTCATTATATAAGTTATCGTTTATTTGATAGCACCTTACTACTTGGATAACCGTGGTAATTCTAGAGCTAATACATGCTAAAAATCCCGACTTCGGAAGGGATGTATTTATTAGATTAAAAACCAATGCCCTCTGGGCTCTCTGGTGATTCATGATAACTTCTCGAATCGCATGGCCTTGCGCCGGCGATGGTTCATTCAAATTTCTTCCCTATCAACTTTCGATGTTTGGGTAGTGGCCAAACATGGTTGCAACGGGTAACGGAGGGTTAGGGCTCGACCCCGGAGAAGGAGCCTGAGAAACGGCTACTACATCCAAGGAAGGCAGCAGGCGCGCAAATTACCCAATCCCGACACG…	Purpureocillium lilacinum	99.036	p_Ascomycota	c_Sordariomycetes	o_Hypocreales	f_Ophiocordycipitaceae	g_Purpureocillium	s_Purpureocillium lilacinum
HF39	GGGTTCGCATGATCTAGTATAGCAATTTATACAGTGAAACTGCGAATGGCTCATTAAATCAGTTATCGTTTATTTGATAGTACCTTTACTACTTGGTATAACCGTGGTAATTCTAGAGCTAATACATGCTAAAAACCCCGACTGTTTGGAAGGGGTGTATTTATTAGATAAAAAATCAATGCTCTTCTGAGCTCTTTGATGATTCATAATAACTTTTCGAATCGCATGACTTCGTGTCGGCGATGGTTCATTCAAATTTCTGCCCTATCAACTTTCGATGGTAGGATAGTGGCCTACCATGGTTTCAACGGGTAACGGGGAATAAGGGTTCGATTCCGGAGAGGGAGCCTGAGAAACGGCTACCACATCCAAGGAAGGCAGCAGGCGCGCAAATTACCC…	Wickerhamomyces anomalus	98.371	p_Ascomycota	c_Saccharomycetes	o_Saccharomycetales	f_Phaffomycetaceae	g_Wickerhamomyces	s_Wickerhamomyces anomalus
HF6	GCTGATGTCTAGTATAAGCATTATACGGCGAAACTGCGAATGGCTCATTATATAAGTTATCGTTTATTTGATAGCACCTTACTACTTGGATAACCGTGGTAATTCTAGAGCTAATACATGCTAAAAATCCCGACTTCGGAAGGGATGTATTTATTAGATTAAAAACCAATGCCCTCTGGGCTCTCTGGTGATTCATGATAACTTCTCGAATCGCATGGCCTTGCGCCGGCGATGGTTCATTCAAATTTCTTCCCTATCAACTTTCGATGTTTGGGTAGTGGCCAAACATGGTTGCAACGGGTAACGGAGGGTTAGGGCTCGACCCCGGAGAAGGAGCCTGAGAAACGGCTACTACATCCAAGGAAGGCAGCAGGCGCGCAAATTACCCAATCCCGACAC…	Purpureocillium lilacinum	99.329	p_Ascomycota	c_Sordariomycetes	o_Hypocreales	f_Ophiocordycipitaceae	g_Purpureocillium	s_Purpureocillium lilacinum
HF7	CTTAATGTCTAGTATAAGCAATTATACAGCGAAACTGCGAATGGCTCATTATATAAGTTATCGTTTATTTGATAGCACCTTACTACTTGGATAACCGTGGTAATTCTAGAGCTAATACATGCTAAAAATCCCGACTTCGGAAGGGATGTATTTATTAGATACAAAACCAATGCCCTTCGGGGCTCACTGGTGATTCATGATAACTTCGCGAATCGCACAGCCTTGCGCTGGCGATGGTTCATTCAAATTTCTTCCCTATCAACTTTCGATGTTTGGATATGGGCCAAACATGGTTGCAACGGGTAACGGAGGGTTAGGGCTCGACCCCGGAGAAGGAGCCTGAGAAACGGCTACTACATCCAAGGAAGGCAGCAGGCGCGCAAATTACCCAATCCCGAC…	Hapsidospora flava	97.71	p_Ascomycota	c_Sordariomycetes	o_Hypocreales	f_	g_Hapsidospora	s_Hapsidospora flava
HF8	GGGTCGCATGTCTAGTATAGCACTTGTACTGTGAAACTGCGAATGGCTCATTAAATCAGTTATCGTTTATTTGATAGTACCTTACTACATGGATACCTGTGGTAATTCTAGAGCTAATACATGCTAAAAACCCCGACTTCAGGAAGGGGTGTATTTATTAGATAAAAAACCAACGCCCTTCGGGGCTCCTTGGTGAATCATAATAACTTAACGAATCGCATGGCCTTGCGCCGGCGATGGTTCATTCAAATTTCTGCCCTATCAACTTTCGATGGTAGGATAGTGGCCTACCATGGTGGCAACGGGTAACGGGGAATTAGGGTTCGATTCCGGAGAGGGAGCCTGAGAAACGGCTACCACATCCAAGGAAGGCAGCAGGCGCGCAAATTACCCAATCCC…	Evansstolkia leycettana	98.628	p_Ascomycota	c_Eurotiomycetes	o_Eurotiales	f_Aspergillaceae	g_Evansstolkia	s_Evansstolkia leycettana
HF9	GCTGTCTAAGGTATAAGCACTTTATACTGTGAAACTGCGAATGGCTCATTAAATCAGTTATCGTTTATTTGATAGTACCTTACTACATGGATACCTGTGGTAATTCTAGAGCTAATACATGCTGAAAACCTCGACTTCGGAAGGGGTGTATTTATTAGATAAAAAACCAATGCCCTTCGGGGCTCCTTGGTGAATCATAATAACTTAACGAATCGCATGGCCTTGCGCCGGCGATGGTTCATTCAAATTTCTGCCCTATCAACTTTCGATGGTAGGATAGTGGCCTACCATGGTGGCAACGGGTAACGGGGAATTAGGGTTCGATTCCGGAGAGGGAGCCTGAGAAACGGCTACCACATCCAAGGAAGGCAGCAGGCGCGCAAATTACCCAATCCCGAC…	Aspergillus niger	99.147	p_Ascomycota	c_Eurotiomycetes	o_Eurotiales	f_Aspergillaceae	g_Aspergillus	s_Aspergillus niger
HY2	AGATACTGAATGTCTAGTATAAGCACTCTTTTACTGTGAAACTGCGAATGGCTCATTAAATCAGTTATCGTTTATTTGATAGTACCCTACTACATGGATACCTGTGGTAATTCTAGAGCTAATACATGCGCAAAACCCCGACTTCGGAAGGGGTGTATTTATTAGATAAAAAACCAATGCCCTTCGGGGCTCCTTGGTGATTCATAATAACTTCACGAATCGCATGGCCTTGCGCCGGCGATGGTTCATTCAAATTTCTGCCCTATCAACTTTCGATGGTAGGATAGTGGCCTACCATGGTGGCAACGGGTAACGGGGAATTAGGGTTCGATTCCGGAGAGGGAGCCTGAGAAACGGCTACCACATCCAAGGAAGGCAGCAGGCGCGCAAATTACCCAA…	Talaromyces aerugineus	99.14	p_Ascomycota	c_Eurotiomycetes	o_Eurotiales	f_Trichocomaceae	g_Talaromyces	s_Talaromyces aerugineus
HY20	TTTCTGACTGTCTAGTATAAGCACTCTTTTACTGTGAAACTGCGAATGGCTCATTAAATCAGTTATCGTTTATTTGATAGTACCCTACTACATGGATACCTGTGGTAATTCTAGAGCTAATACATGCGCAAAACCCCGACTTCGGAAGGGGTGTATTTATTAGATAAAAAACCAATGCCCTTCGGGGCTCCTTGGTGATTCATAATAACTTCACGAATCGCATGGCCTTGCGCCGGCGATGGTTCATTCAAATTTCTGCCCTATCAACTTTCGATGGTAGGATAGTGGCCTACCATGGTGGCAACGGGTAACGGGGAATTAGGGTTCGATTCCGGAGAGGGAGCCTGAGAAACGGCTACCACATCCAAGGAAGGCAGCAGGCGCGCAAATTACCCAATC…	Talaromyces purpureogenus	99.601	p_Ascomycota	c_Eurotiomycetes	o_Eurotiales	f_Trichocomaceae	g_Talaromyces	s_Talaromyces purpureogenus
HY8	AAAAGTCTGCTGTCTAGTATAGCACTCTTTTACTGTGAAACTGCGAATGGCTCATTAAATCAGTTATCGTTTATTTGATAGTACCCTACTACATGGATACCTGTGGTAATTCTAGAGCTAATACATGCGCAAAACCCCGACTTCGGAAGGGGTGTATTTATTAGATAAAAAACCAATGCCCTTCGGGGCTCCTTGGTGATTCATAATAACTTCACGAATCGCATGGCCTTGCGCCGGCGATGGTTCATTCAAATTTCTGCCCTATCAACTTTCGATGGTAGGATAGTGGCCTACCATGGTGGCAACGGGTAACGGGGAATTAGGGTTCGATTCCGGAGAGGGAGCCTGAGAAACGGCTACCACATCCAAGGAAGGCAGCAGGCGCGCAAATTACCCAAT…	Talaromyces aerugineus	99.214	p_Ascomycota	c_Eurotiomycetes	o_Eurotiales	f_Trichocomaceae	g_Talaromyces	s_Talaromyces aerugineus
H1013	TTTGGATCGTGGTGACCTCTATTGGTGAGCCGCGATTCTCTCCTTTTTGTGAAATGTTCTGAGGGATTGCTCCAGATCTCTCGACCTTTTATTTTACATATTTGATTGACTGTTGTTTAACAAATTGAAAGTTTTGGATCAGAAATGATTCAAGACGATAAAATTTCAAAACAACTTTAAGCAATGGATCACTTGGTTCTCGCATCGATGAAGAGCGTAGCAAATTGCGAAAAGTAATGCGATCTGCAGCCTTTGCGAATCATCGAATTCTCGAACGCACCTTGCACCCTTTGGTTCATCCATTGGGTACGTCTAGTTCAGTATCTTTATTAACCCCTAAAGGTTTATTTTTTGATAAATCTTTGGATTTGCGGTGCTGATGGATTTTCATCCGTTCAA…	Rhizomucor pusillus	100	p_Mucoromycota	c_Mucoromycetes	o_Mucorales	f_Lichtheimiaceae	g_Rhizomucor	s_Rhizomucor pusillus
H1031	ACGTGGTGACCTCTATTGGTGAGCCGCGATTCTCTCCTTTTTGTGAAATGTTCTGAGGGATTGCTCCAGATCTCTCGACCTTTTATTTTACATATTTGATTGACTGTTGTTTAACAAATTGAAAGTTTTGGATCAGAAATGATTCAAGACGATAAAATTTCAAAACAACTTTAAGCAATGGATCACTTGGTTCTCGCATCGATGAAGAGCGTAGCAAATTGCGAAAAGTAATGCGATCTGCAGCCTTTGCGAATCATCGAATTCTCGAACGCACCTTGCACCCTTTGGTTCATCCATTGGGTACGTCTAGTTCAGTATCTTTATTAACCCCTAAAGGTTTATTTTTTGATAAATCTTTGGATTTGCGGTGCTGATGGATTTTCATCCGTTCAAGCTACC…	Rhizomucor pusillus	100	p_Mucoromycota	c_Mucoromycetes	o_Mucorales	f_Lichtheimiaceae	g_Rhizomucor	s_Rhizomucor pusillus
H1035	GCATTCGAGATAACACCCTTGCCTTTTTGAGTACCTTTTCGTTTCCTCGGCAGGCTCGCCTGCCAACGGGGACCCTTCAAAACGCTTTGTAATACCTGTAATCGTCTGATATAACAAGCAAAAATCAAAACTTTCAACAACGGATCTCTTGGTTCTGGCATCGATGAAGAACGCAGCGAAATGCGATAAGTAGTGTGAATTGCAGAATTCAGTGAATCATCGAATCTTTGAACGCACATTGCGCCCTTTGGTATTCCTTAGGGCATGCCTGTTCGAGCGTCATTTAAACCTTCAAGCTCAGCTTGGTGATGGGTGACTGTCCTCCCCTCGCGGGGGGACTCGCCTCAAAAACATTGGCGGCCGGTACATTGGCTTCGAGCGCAGCAGAAACGCGGTCTC…	Preussia persica	99.338	p_Ascomycota	c_Dothideomycetes	o_Pleosporales	f_Sporormiaceae	g_Preussia	s_Preussia persica
H1039	TCGGACATTCGAGATAACACCCTTGCCTTTTTGAGTACCTTTTCGTTTCCTCGGCAGGCTCGCCTGCCAACGGGGACCCTTCAAAACGCTTTGTAATACCTGTAATCGTCTGATATAACAAGCAAAAATCAAAACTTTCAACAACGGATCTCTTGGTTCTGGCATCGATGAAGAACGCAGCGAAATGCGATAAGTAGTGTGAATTGCAGAATTCAGTGAATCATCGAATCTTTGAACGCACATTGCGCCCTTTGGTATTCCTTAGGGCATGCCTGTTCGAGCGTCATTTAAACCTTCAAGCTCAGCTTGGTGATGGGTGACTGTCCTCCCCTCGCGGGGGGACTCGCCTCAAAAACATTGGCGGCCGGTACATTGGCTTCGAGCGCAGCAGAAACGCGG…	Preussia persica	99.338	p_Ascomycota	c_Dothideomycetes	o_Pleosporales	f_Sporormiaceae	g_Preussia	s_Preussia persica
H1049	CTGCTCCGGGCGCCAACCTCCCACCCGTGACTACCTAACACTGTTGCTTCGGCGGGGAGCCCCCCAGGGGCGAGCCGCCGGGGACCACTGAACTTCATGCCTGAGAGTGATGCAGTCTGAGCCTGAATACAAATCAGTCAAAACTTTCAACAATGGATCTCTTGGTTCCGGCATCGATGAAGAACGCAGCGAACTGCGATAAGTAATGTGAATTGCAGAATTCAGTGAATCATCGAGTCTTTGAACGCACATTGCGCCCCCTGGCATTCCGGGGGGCATGCCTGTCCGAGCGTCATTGCTGCCCTCAAGCCCGGCTTGTGTGTTGGGTCGTCGTCCCCCCCGGGGGACGGGCCCGAAAGGCAGCGGCGGCACCGTGTCCGGTCCTCGAGCGTATGGGGC…	Aspergillus rugulosus	99.431	p_Ascomycota	c_Eurotiomycetes	o_Eurotiales	f_Aspergillaceae	g_Aspergillus	s_Aspergillus rugulosus
H1065	AACGGGGCTTAGCTTTCTCTGAGCCCAACCTCCCACCCGTGTATACCGTACCCTGTTGCTTCGGCGGGCCCGCCTCACGGCCGCCGGGGGACCTCGCGTCCCCGGGCCCGCGCCCGCCGAAGACCCCAACACGAACACTGTCTGAAAAGTGCAGTCTGAGTCGATTGTTACCAATCAGTCAAAACTTTCAACAATGGATCTCTTGGTTCCGGCATCGATGAAGAACGCAGCGAAATGCGATAACTAATGTGAATTGCAGAATTCAGTGAATCATCGAGTCTTTGAACGCACATTGCGCCCCCTGGTATTCCGGGGGGCATGCCTGTCCGAGCGTCATTGCTGCCCTCAAGCACGGCTTGTGTGTTGGGCTCCGTCCCCGGTACCCCCGGGGACGGGCCC…	Aspergillus pragensis	99.277	p_Ascomycota	c_Eurotiomycetes	o_Eurotiales	f_Aspergillaceae	g_Aspergillus	s_Aspergillus pragensis
H1068	CTGCTCCGGGCGCCCAACCTCCCACCCGTGACTACCTAACACTGTTGCTTCGGCGGGGAGCCCCCCAGGGGCGAGCCGCCGGGGACCACTGAACTTCATGCCTGAGAGTGATGCAGTCTGAGCCTGAATACAAATCAGTCAAAACTTTCAACAATGGATCTCTTGGTTCCGGCATCGATGAAGAACGCAGCGAACTGCGATAAGTAATGTGAATTGCAGAATTCAGTGAATCATCGAGTCTTTGAACGCACATTGCGCCCCCTGGCATTCCGGGGGGCATGCCTGTCCGAGCGTCATTGCTGCCCTCAAGCCCGGCTTGTGTGTTGGGTCGTCGTCCCCCCCGGGGGACGGGCCCGAAAGGCAGCGGCGGCACCGTGTCCGGTCCTCGAGCGTATGGGG…	Aspergillus rugulosus	99.805	p_Ascomycota	c_Eurotiomycetes	o_Eurotiales	f_Aspergillaceae	g_Aspergillus	s_Aspergillus rugulosus
H1093	GTGGTGACCTCTATTGGTGAGCCGCGATTCTCTCCTTTTTGTGAAATGTTCTGAGGGATTGCTCCAGATCTCTCGACCTTTTATTTTACATATTTGATTGACTGTTGTTTAACAAATTGAAAGTTTTGGATCAGAAATGATTCAAGACGATAAAATTTCAAAACAACTTTAAGCAATGGATCACTTGGTTCTCGCATCGATGAAGAGCGTAGCAAATTGCGAAAAGTAATGCGATCTGCAGCCTTTGCGAATCATCGAATTCTCGAACGCACCTTGCACCCTTTGGTTCATCCATTGGGTACGTCTAGTTCAGTATCTTTATTAACCCCTAAAGGTTTATTTTTTGATAAATCTTTGGATTTGCGGTGCTGATGGATTTTCATCCGTTCAAGCTACCCG…	Rhizomucor pusillus	100	p_Mucoromycota	c_Mucoromycetes	o_Mucorales	f_Lichtheimiaceae	g_Rhizomucor	s_Rhizomucor pusillus
H1098	AAAATAACAACTCCCACACCATTTGTCAACTTACCAGTTATGCCTCGGCGTGAACTGCGTACGGAGGCAGGTCGGGTGTTACCCTGTAGCCTACCCTGTAGGTTACCCGGTAGCTACCCTGTAGGCTACCCTGTAGCTTACCCTGCACCACTCCCGCGCAGCCCGCCGGTGGACACTAAACTCTTGTTTTATTGTATCTTCTGAGCGTATTATTTTAATAATTAAAACTTTCAACAACGGATCTCTTGGTTCTGGCATCGATGAAGAACGCAGCGAAATGCGATAAGTAATGTGAATTGCAGAATTCAGTGAATCATCGAATCTTTGAACGCACATTGCGCCCATCAGTATTCTGGTGGGCATGCCTGTTCGAGCGTCATTTCAACCCTTAAGCCTAGC…	Apiospora marii	99.831	p_Ascomycota	c_Sordariomycetes	o_Xylariales	f_Apiosporaceae	g_Apiospora	s_Apiospora marii
H1114	GGCTTCGCATTCTTTTGCAGCGCTTACTGCGCGGCGAAAACCTTACACACAGTGTCTTTTTGATACAGAACTCTTGCTTTGGTTTGGCCTAGAGATAGGTTGGGCCAGAGGTTTAACAAAACACAATTTAATTATTTTTACAGTTAGTCAAATTTTGAATTAATCTTCAAAACTTTCAACAACGGATCTCTTGGTTCTCGCATCGATGAAGAACGCAGCGAAATGCGATAAGTAATATGAATTGCAGATTTTCGTGAATCATCGAATCTTTGAACGCACATTGCGCCCTCTGGTATTCCAGAGGGCATGCCTGTTTGAGCGTCATTTCTCTCTCAAACCCCCGGGTTTGGTATTGAGTGATACTCTTAGTCGGACTAGGCGTTTGCTTGAAAAGTATTG…	Meyerozyma guilliermondii	99.277	p_Ascomycota	c_Saccharomycetes	o_Saccharomycetales	f_Debaryomycetaceae	g_Meyerozyma	s_Meyerozyma guilliermondii
H1119	GAAAATGGAGGTTTCAACTCCCACACCATTTGTCAACTTACCAGTTATGCCTCGGCGTGAACTGCGTACGGAGGCAGGTCGGGTGTTACCCTGTAGCCTACCCTGTAGGTTACCCGGTAGCTACCCTGTAGGCTACCCTGTAGCTTACCCTGCACCACTCCCGCGCAGCCCGCCGGTGGACACTAAACTCTTGTTTTATTGTATCTTCTGAGCGTATTATTTTAATAATTAAAACTTTCAACAACGGATCTCTTGGTTCTGGCATCGATGAAGAACGCAGCGAAATGCGATAAGTAATGTGAATTGCAGAATTCAGTGAATCATCGAATCTTTGAACGCACATTGCGCCCATCAGTATTCTGGTGGGCATGCCTGTTCGAGCGTCATTTCAACCCTTAA…	Apiospora marii	99.83	p_Ascomycota	c_Sordariomycetes	o_Xylariales	f_Apiosporaceae	g_Apiospora	s_Apiospora marii
H1143	AAAACCGGACTTAGGTACTCTGGGTCCACCTCCCACCCGTGTCTATCGTACCTTGTTGCTTCGGCGGGCCCGCCGTTTCGACGGCCGCCGGGGAGGCCTTGCGCCCCCGGGCCCGCGCCCGCCGAAGACCCCAACATGAACGCTGTTCTGAAAGTATGCAGTCTGAGTTGATTATCGTAATCAGTTAAAACTTTCAACAACGGATCTCTTGGTTCCGGCATCGATGAAGAACGCAGCGAAATGCGATAAGTAATGTGAATTGCAGAATTCAGTGAATCATCGAGTCTTTGAACGCACATTGCGCCCCCTGGTATTCCGGGGGGCATGCCTGTCCGAGCGTCATTGCTGCCCTCAAGCACGGCTTGTGTGTTGGGCCCCCGTCCCCCTCTCCCGGGGGAC…	Aspergillus fumigatus	99.819	p_Ascomycota	c_Eurotiomycetes	o_Eurotiales	f_Aspergillaceae	g_Aspergillus	s_Aspergillus fumigatus
H1153	GGGCTCGAGTGAGCTCTGGGTCACCTCCCACCCGTGTTTATTTTACCTTGTTGCTTCGGCGGGCCCGCCTTAACTGGCCGCCGGGGGGCTTACGCCCCCGGGCCCGCGCCCGCCGAAGACACCCTCGAACTCTGTCTGAAGATTGAAGTCTGAGTGAAAATATAAATTATTTAAAACTTTCAACAACGGATCTCTTGGTTCCGGCATCGATGAAGAACGCAGCGAAATGCGATACGTAATGTGAATTGCAAATTCAGTGAATCATCGAGTCTTTGAACGCACATTGCGCCCCCTGGTATTCCGGGGGGCATGCCTGTCCGAGCGTCATTGCTGCCCTCAAGCCCGGCTTGTGTGTTGGGCCCCGTCCCCCGATCTCCGGGGGACGGGCCCGAAAGGCAG…	Penicillium crustosum	99.083	p_Ascomycota	c_Eurotiomycetes	o_Eurotiales	f_Aspergillaceae	g_Penicillium	s_Penicillium crustosum
H1193	TATGGGGGAGGGCCTCTGGGTCACCTCCCACCCGTGTCTATCGTACCTTGTTGCTTCGGCGGGCCCGCCGTTTCGACGGCCGCCGGGGAGGCCTTGCGCCCCCGGGCCCGCGCCCGCCGAAGACCCCAACATGAACGCTGTTCTGAAAGTATGCAGTCTGAGTTGATTATCGTAATCAGTTAAAACTTTCAACAACGGATCTCTTGGGTCCGGCATCGATGAAGAACGCAGCGAAATGCGATAAGTAATGTGAATTGCAGAATTCAGTGAATCATCGAGTCTTTGAACGCACATTGCGCCCCCTGGTATTCCGGGGGGCATGCCTGTCCGAGCGTCATTGCTGCCCTCAAGCACGGCTTGTGTGTTGGGCCCCCGTCCCCCTCTCCCGGGGGACGGGCC…	Aspergillus fumigatus	99.286	p_Ascomycota	c_Eurotiomycetes	o_Eurotiales	f_Aspergillaceae	g_Aspergillus	s_Aspergillus fumigatus
H1199	GGGGGCTTCCGAGGTGCGAGGTCTTTGGGCCACCTCCCATCCGTGTCTATTATACCCTGTTGCTTCGGCGGGCCCGCCGCTTGTCGGCCGCCGGGGGGGCGCCTTTGCCCCCCGGGCCCGTGCCCGCCGGAGACCCCAACACGAACACTGTCTGAAAGCGTGCAGTCTGAGTTGATTGAATGCAATCAGTTAAAACTTTCAACAATGGATCTCTTGGTTCCGGCATCGATGAAGAACGCAGCGAAATGCGATAACTAATGTGAATTGCAGAATTCAGTGAATCATCGAGTCTTTGAACGCACATTGCGCCCCCTGGTATTCCGGGGGGCATGCCTGTCCGAGCGTCATTGCTGCCCTCAAGCCCGGCTTGTGTGTTGGGTCGCCGTCCCCCTCTCCGGG…	Aspergillus tubingensis	99.123	p_Ascomycota	c_Eurotiomycetes	o_Eurotiales	f_Aspergillaceae	g_Aspergillus	s_Aspergillus tubingensis
H1212	ACCTCCCACCCTTGTCTCTATACACCTGTTGCTTTGGCGGGCCCACCGGGGCCACCTGGTCGCCGGGGGACGCACGTCTCCGGGCCCGCGCCCGCCGAAGCGCTCTGTGAACCCTGATGAAGATGGGCTGTCTGAGTACTGTGAAAATTGTCAAAACTTTCAACAATGGATCTCTTGGTTCCGGCATCGATGAAGAACGCAGCGAAATGCGATAAGTAATGTGAATTGCAGAATTCCGTGAATCATCGAATCTTTGAACGCACATTGCGCCCCCTGGCATTCCGGGGGGCATGCCTGTCCGAGCGTCATTTCTGCCCTCAAGCACGGCTTGTGTGTTGGGTGTGGTCCCCCCGGGGACCTGCCCGAAAGGCAGCGGCGACGTCCGTCTGGTCCTCGAGC…	Talaromyces annesophieae	99.241	p_Ascomycota	c_Eurotiomycetes	o_Eurotiales	f_Trichocomaceae	g_Talaromyces	s_Talaromyces annesophieae
H1276	GGGCACGAGTGCAACTCCCAACCATCGTGACGTTACCTACATCGTTGCTTCGGCGGGTGGCGGGCTTCGGCCCCGCCCTCGGCCCCTCCCGGGGGCCCGCCGGAGGTACACCAAACTCTTGAATTTACATGGCCTCTCTGAGTCTTCTGTACTGAATAAGTCAAAACTTTCAACAACGGATCTCTTGGTTCTGGCATCGATGAAGAACGCAGCGAAATGCGATAAGTAATGTGAATTGCAGAATTCAGTGAATCATCGAATCTTTGAACGCACATTGCGCCCGCCAGTATTCTGGCGGGCATGCCTGTCCGAGCGTCATTTCAACCATCAAGCCCCCGGCTTGTGTTGGGGACCTGCGGCACACCCGCAGGCCCTGAAAACCAGTGGCGGGCTCGCTGT…	Dichotomopilus funicola	99.241	p_Ascomycota	c_Sordariomycetes	o_Sordariales	f_Chaetomiaceae	g_Dichotomopilus	s_Dichotomopilus funicola
H1282	GGGGTACGAGGGCGGGTCTTTGGGCACCTCCCATCCGTGTCTATTATACCCTGTTGCTTCGGCGGGCCCGCCGCTTGTCGGCCGCCGGGGGGGCGCCTTTGCCCCCCGGGCCCGTGCCCGCCGGAGACCCCAACACGAACACTGTCTGAAAGCGTGCAGTCTGAGTTGATTGAATGCAATCAGTTAAAACTTTCAACAATGGATCTCTTGGTTCCGGCATCGATGAAGAACGCAGCGAAATGCGATAACTAATGTGAATTGCAGAATTCAGTGAATCATCGAGTCTTTGAACGCACATTGCGCCCCCTGGTATTCCGGGGGGCATGCCTGTCCGAGCGTCATTGCTGCCCTCAAGCCCGGCTTGTGTGTTGGGTCGCCGTCCCCCTCTCCGGGGGGACG…	Aspergillus tubingensis	98.596	p_Ascomycota	c_Eurotiomycetes	o_Eurotiales	f_Aspergillaceae	g_Aspergillus	s_Aspergillus tubingensis
H1303	TCCCAGCTCTGGGTCAACCTCCCACCCGTGTTTATCGTACCTTGTTGCTTCGGCGGGCCCGCCGCAAGGCCGCCGGGGGGCATCTGCCCTCTGGCCCGCGCCCGCCGAAGACACCATTGAACGCTGTCTGAAGATTGCAGTCTGAGCAATTAGTTAAATAACTTAAAACTTTCAACAACGGATCTCTTGGTTCCGGCATCGATGAAGAACGCAGCGAAATGCGATACGTAATGTGAATTGCAGAATTCAGTGAATCATCGAGTCTTTGAACGCACATTGCGCCCCCTGGTATTCCGGGGGGCATGCCTGTCCGAGCGTCATTGCTGCCCTCAAGCACGGCTTGTGTGTTGGGCTCCGTCCTCCTTCCGGGGGGACGGGCCCGAAAGGCAGCGGCGGCAC…	Penicillium citreosulfuratum	99.63	p_Ascomycota	c_Eurotiomycetes	o_Eurotiales	f_Aspergillaceae	g_Penicillium	s_Penicillium citreosulfuratum
H1304	GGAACTCCCAACCTTTGTGACATACCATCGTTGCTTCGGCGGGGATCGCCCCGGGCGCGCGGCGGCCCCTAGCGGCTGCCGCGCCCCGGAACCAGGCGCCCGCCGAGGGACCCAAACTCTTGTCTTTACAGTGGGATATTCTGAGTATTATACAAATAAGCAATCAAAACTTTCAGCAACGGATCTCTTGGCTCTGGCATCGATGAAGAACGCAGCGAAATGCGATAAGTAATGTGAATTGCAGAATTCAGTGAATCATCGAATCTTTGAACGCACATTGCGCCCGCCAGCACTCTGGCGGGCATGCCTGTCCGAGCGTCATTTCAACCCTCAGGACCCCTTCGGGGGACCTGGCGTTGGGGATCGGCCCGCCCCCGCGCGGGCCGGCCCCGAATTATA…	Hapsidospora globosa	97.006	p_Ascomycota	c_Sordariomycetes	o_Hypocreales	f_	g_Hapsidospora	s_Hapsidospora globosa
H1310	GGGAATCAAATTGAGGCGGGCTGGACCTCTCGGGGTTACAGCCTTGCTGAATTATTCACCCTTGTCTTTTGCGTACTTCTTGTTTCCTTGGTGGGTTCGCCCACCACTAGGACAAACATAAACCTTTTGTAATTGCAATCAGCGTCAGTAACAAATTAATAATTACAACTTTCAACAACGGATCTCTTGGTTCTGGCATCGATGAAGAACGCAGCGAAATGCGATAAGTAGTGTGAATTGCAGAATTCAGTGAATCATCGAATCTTTGAACGCACATTGCGCCCTTTGGTATTCCAAAGGGCATGCCTGTTCGAGCGTCATTTGTACCCTCAAGCTTTGCTTGGTGTTGGGCGTCTTGTCTCTAGCTTTGCTGGAGACTCGCCTTAAAGTAATTGGCAG…	Alternaria alstroemeriae	99.241	p_Ascomycota	c_Dothideomycetes	o_Pleosporales	f_Pleosporaceae	g_Alternaria	s_Alternaria alstroemeriae
H1323	CACCGGGGGAAGGTCTCTGGGTCCACCTCCCACCCGTGTCTATCGTACCTTGTTGCTTCGGGGGCCCGCCGTTTCGACGGCCGCCGGGGAGGCCTTGCGCCCCCGGGCCCGCGCCCGCCGAAGACCCCAACATGAACGCTGTTCTGAAAGTATGCAGTCTGAGTTGATTATCGTAATCAGTTAAAACTTTCAACAACGGATCTCTTGGTTCCGGCATCGATGAAGAACGCAGCGAAATGCGATAAGTAATGTGAATTGCAGAATTCAGTGAATCATCGAGTCTTTGAACGCACATTGCGCCCCCTGGTATTCCGGGGGGCATGCCTGTCCGAGCGTCATTGCTGCCCTCAAGCACGGCTTGTGTGTTGGGCCCCCGTCCCCCTCTCCCGGGGGACGGGC…	Aspergillus fumigatus	99.64	p_Ascomycota	c_Eurotiomycetes	o_Eurotiales	f_Aspergillaceae	g_Aspergillus	s_Aspergillus fumigatus
H1326	TCTTTTGCGCGCTTACTGCGCGGCGAaAAACCTTACACACAGTGTCTTTTTGATACAGAACTCTTGCTTTGGTTTGGCCTAGAGATAGGTTGGGCCAGAGGTTTAACAAAACACAATTTAATTATTTTTACAGTTAGTCAAATTTTGAATTAATCTTCAAAACTTTCAACAACGGATCTCTTGGTTCTCGCATCGATGAAGAACGCAGCGAAATGCGATAAGTAATATGAATTGCAGATTTTCGTGAATCATCGAATCTTTGAACGCACATTGCGCCCTCTGGTATTCCAGAGGGCATGCCTGTTTGAGCGTCATTTCTCTCTCAAACCCCCGGGTTTGGTATTGAGTGATACTCTTAGTCGGACTAGGCGTTTGCTTGAAAAGTATTGGCATGGGTAG…	Meyerozyma guilliermondii	99.274	p_Ascomycota	c_Saccharomycetes	o_Saccharomycetales	f_Debaryomycetaceae	g_Meyerozyma	s_Meyerozyma guilliermondii
H1327	TAAGAAAGGACTCTGGGTCAACCTCCCACCCGTGTCTATCGTACCTTGTTGGTTCGGGGGCCCGCCGTTTCGACGGACGCCGGGGAGGACTTGCGCCCCCGGGCCCGCGCCCGCCGAAGACCCCAACATGAACGCTGTTCTGAAAGTATGCAGTCTGAGTTGATTATCGTAATCAGTTAAAACTTTCAACAACGGATCTCTTGGTTCCGGCATCGATGAAGAACGCAGCGAAATGCGATAAGTAATGTGAATTGCAGAATTCAGTGAATCATCGAGTCTTTGAACGCACATTGCGCCCCCTGGTATTCCGGGGGGCATGCCTGTCCGAGCGTCATTGCTGCCCTCAAGCACGGCTTGTGTGTTGGGCCCCCGTCCCCCTCTCCCGGGGGACGGGCCCGA…	Aspergillus fumigatus	99.099	p_Ascomycota	c_Eurotiomycetes	o_Eurotiales	f_Aspergillaceae	g_Aspergillus	s_Aspergillus fumigatus
H1336	CAGCGCTTACTGCGCGGCGAAaAACCTTACACACAGTGTCTTTTTGATACAGAACTCTTGCTTTGGTTTGGCCTAGAGATAGGTTGGGCCAGAGGTTTAACAAAACACAATTTAATTATTTTTACAGTTAGTCAAATTTTGAATTAATCTTCAAAACTTTCAACAACGGATCTCTTGGTTCTCGCATCGATGAAGAACGCAGCGAAATGCGATAAGTAATATGAATTGCAGATTTTCGTGAATCATCGAATCTTTGAACGCACATTGCGCCCTCTGGTATTCCAGAGGGCATGCCTGTTTGAGCGTCATTTCTCTCTCAAACCCCCGGGTTTGGTATTGAGTGATACTCTTAGTCGGACTAGGCGTTTGCTTGAAAAGTATTGGCATGGGTAGTACTAG…	Meyerozyma guilliermondii	99.632	p_Ascomycota	c_Saccharomycetes	o_Saccharomycetales	f_Debaryomycetaceae	g_Meyerozyma	s_Meyerozyma guilliermondii
