# Supplementary material for: Investigation of the genetic diversity of gut mycobiota of the wild and laboratory mice
Source: Microbiol Spectr. 2025 Mar 31;13(5):e02840-24. doi: 10.1128/spectrum.02840-24 (PMC12054021; doi:10.1128/spectrum.02840-24)
Supplement: Table S7 — Information about the fungal genome assembly, quality of the fungal genome assembly, the reference genome, and ANI. [file spectrum.02840-24-s0009.xlsx]

## Sheet: Supplementary Table 7a
Supplementary Table 7a: Fungal genome assembly information
GenomeID	isolate_host	contigs	genomeLen	gap	aveLen	N50	N90	maxlen	minlen	GC	genome_size
DF18	Microtus fortis	3040	50133172	312	16491.2	461293	22814	2499604	500	48.4	49M
DF27	Microtus fortis	952	36216089	589	38042.1	135332	21139	1577142	500	55.43	35M
DF28	Microtus fortis	51	30191428	116	591989	1565010	627393	2498387	580	52.18	30M
DF29	Microtus fortis	1278	39174742	288	30653.2	149711	24329	720290	500	46.76	38M
DF3	Microtus fortis	2913	40076473	1012	13757.8	352308	5093	2171976	500	58.39	39M
DF34	Microtus fortis	22	10630919	1345	483224	1677817	835070	2089536	515	43.72	11M
DF5	Microtus fortis	484	41622177	285	85996.2	705666	72070	2049877	500	53.14	41M
DF6	Microtus fortis	54	30193374	56	559137	1533852	878764	2466351	580	52.18	30M
DF7	Microtus fortis	32	29988226	161	937132	2060775	1298481	4398129	502	52.27	29M
DY15	Microtus fortis	426	33989470	143	79787.5	775245	147998	1722524	501	45.77	33M
DY30	Microtus fortis	373	36006798	354	96533	577187	100135	2057099	500	46.22	35M
DY50	Microtus fortis	1908	34102150	291	17873.2	67991	12262	321222	500	37.96	33M
DY51	Microtus fortis	15976	88690322	1159	5551.47	10038	2133	1598098	500	39.21	86M
DY62	Microtus fortis	116	30452982	137	262526	1466011	315291	2524820	500	52.22	30M
DY63	Microtus fortis	110	30216870	101	274699	1343190	375406	2694000	532	52.01	30M
DY631	Microtus fortis	557	30513343	282	54781.6	1138576	318547	2137328	500	51.98	30M
DY75	Microtus fortis	6886	57969705	1222	8418.49	18484	4309	131636	500	31.88	56M
DY81	Microtus fortis	424	30064016	76	70905.7	196301	50912	752222	506	52.89	29M
H1107	Lasiopodomys brandtii	24	10628811	1368	442867	1677817	219958	2089489	546	43.72	11M
HZ11	C57BL/6J	23	10636950	1274	462476	1677817	219960	2089468	738	43.72	11M
H1111	Lasiopodomys brandtii	18	10631016	1073	590612	1677817	835305	2089342	738	43.72	11M
H1114	Lasiopodomys brandtii	24	10627744	1368	442823	1677819	219960	2087547	638	43.72	11M
H1115	Lasiopodomys brandtii	21	10629746	1362	506178	1677822	225138	2089489	738	43.72	11M
H1124	Lasiopodomys brandtii	21	10631522	1272	506263	1677717	835471	2089396	738	43.72	11M
H1336	Lasiopodomys brandtii	65	10399367	166	159990	667501	252699	1691386	500	47.23	11M
H1137	Lasiopodomys brandtii	116	13148951	10809	113353	330261	120228	740239	508	30.41	13M
H1140	Lasiopodomys brandtii	20	10632696	879	531635	1677717	835306	2089241	519	43.72	11M
H1199	Lasiopodomys brandtii	423	34506797	1749	81576.4	862798	310659	2393164	500	49.65	34M
H1282	Lasiopodomys brandtii	388	34747263	1739	89554.8	1055112	421276	2817157	501	49.4	34M
H1288	Lasiopodomys brandtii	400	26702899	1329	66757.2	178386	45677	664383	512	49.38	26M
H1295	Lasiopodomys brandtii	1162	33732361	3828	29029.6	60822	16855	262244	502	56.26	33M
H1303	Lasiopodomys brandtii	518	29784537	3039	57499.1	409534	34351	1362443	506	51.16	29M
H1306	Lasiopodomys brandtii	42	32765198	1253	780124	2740886	948950	3394474	504	55.54	32M
H1318	Lasiopodomys brandtii	300	27302542	1865	91008.5	286319	56652	738016	512	49.28	27M
H1330	Lasiopodomys brandtii	19	10631055	1185	559529	1677817	835471	2089339	738	43.72	11M
H1332	Lasiopodomys brandtii	20	10631188	1076	531559	1677637	835305	2089473	738	43.72	11M
H37	Lasiopodomys brandtii	348	43630263	1691	125374	940689	187995	3957093	500	48.07	43M
H8003	Lasiopodomys brandtii	213	12946101	16912	60779.8	152747	36390	538663	503	38.61	13M
HF1	Apodemus agrarius	276	35818669	312	129778	378168	105279	1313442	500	58.8	35M
HF11	Apodemus agrarius	252	35482046	366	140802	860808	213744	2501051	501	49.5	35M
HF19	Apodemus agrarius	273	13207376	170	48378.7	346369	116512	916979	500	34.75	13M
HF25	Apodemus agrarius	4475	50272030	998	11234	840675	3455	3881696	500	51.01	49M
HF28	Apodemus agrarius	123	30159658	197	245200	515516	156573	2202413	504	50.76	30M
HF31	Apodemus agrarius	637	37057595	135	58175.2	431439	77768	2507366	502	58.51	36M
HF33	Apodemus agrarius	2614	33621210	1776	12862	811077	30279	1623973	500	53.59	33M
HF8	Apodemus agrarius	210	31908574	78	151946	1051410	211265	2609706	503	47.71	31M
HM381	Apodemus agrarius	152	31930161	852	210067	1234932	221852	3410149	503	48.28	31M
HZ78	C57BL/6J	25	11601500	1452	464060	1226985	385609	3221219	592	41.67	12M

## Sheet: Supplementary Table 7b
Supplementary Table 7b: Quality of fungal genome assembly
GenomeID	Complete(%)	single-copy(%)	duplicated(%)	Fragment(%)	Miss(%)
DF18	99	98.7	0.3	0.4	0.6
DF27	98.6	97.9	0.7	0.1	1.3
DF28	98.6	98.2	0.4	0.3	1.1
DF29	98.5	98	0.5	0.7	0.8
DF3	98	97.2	0.8	0.5	1.5
H1336	95.9	95.9	0	0.7	3.4
DF5	98.9	98.5	0.4	0.1	1
DF6	98.4	98	0.4	0.3	1.3
DF7	98.6	98.5	0.1	0.3	1.1
DY15	98.5	98	0.5	0.5	1
DY30	99.2	98.8	0.4	0.1	0.7
DY50	97.6	87.2	10.4	0.5	1.9
DY51	99.9	42.9	57	0	0.1
DY62	99	98.9	0.1	0.1	0.9
DY63	98.8	98.5	0.3	0.5	0.7
DY631	98.5	98	0.5	0.4	1.1
DY75	96.4	78.6	17.8	1.5	2.1
DY81	99.2	99.1	0.1	0.1	0.7
H1107	95.8	95.8	0	0.4	3.8
HZ11	95.8	95.8	0	0.4	3.8
H1111	95.9	95.9	0	0.4	3.7
H1114	95.8	95.8	0	0.4	3.8
H1115	95.9	95.9	0	0.4	3.7
H1124	95.8	95.8	0	0.4	3.8
H1137	94.5	93.7	0.8	0.3	5.2
H1140	95.9	95.9	0	0.4	3.7
H1199	98.7	98.3	0.4	0.4	0.9
H1282	98.8	98.4	0.4	0.4	0.8
H1288	98.6	98.3	0.3	0.1	1.3
H1295	96.5	96.2	0.3	1.8	1.7
H1303	98.7	98.4	0.3	0.3	1
H1306	98.8	98.8	0	0.1	1.1
H1318	98.8	98.4	0.4	0.1	1.1
H1330	95.8	95.8	0	0.4	3.8
H1332	95.8	95.8	0	0.4	3.8
DF34	95.8	95.8	0	0.4	3.8
H37	99.3	99.2	0.1	0.3	0.4
H8003	95.8	95.8	0	0.5	3.7
HF1	98	97.5	0.5	0.7	1.3
HF11	98.8	98.7	0.1	0.1	1.1
HF19	98.8	98.7	0.1	0.5	0.7
HF25	99.2	98.5	0.7	0.3	0.5
HF28	99.2	99.1	0.1	0.1	0.7
HF31	97.8	97.1	0.7	0.5	1.7
HF33	99.1	98.7	0.4	0.1	0.8
HF8	99.4	98.9	0.5	0.3	0.3
HM381	98.6	97.8	0.8	0.5	0.9
HZ78	97.6	97.2	0.4	0.4	2

## Sheet: Supplementary Table 7c
Supplementary Table 7c:The information of Reference genome
assembly_accession	bioproject	biosample	wgs_master	refseq_category	taxid	species_taxid	organism_name	infraspecific_name	isolate	version_status	assembly_level	release_type	genome_rep	seq_rel_date	asm_name	submitter	gbrs_paired_asm	paired_asm_comp	ftp_path	excluded_from_refseq	relation_to_type_material	asm_not_live_date
GCA_000001985.1	PRJNA19555	SAMN02953685	ABAR00000000.1	na	441960	37727	Talaromyces marneffei ATCC 18224	strain=ATCC 18224		latest	Scaffold	Major	Full	2008-10-29	JCVI-PMFA1-2.0	J. Craig Venter Institute	GCF_000001985.1	identical	https://ftp.ncbi.nlm.nih.gov/genomes/all/GCA/000/001/985/GCA_000001985.1_JCVI-PMFA1-2.0	superseded by newer assembly for species	assembly from type material	na
GCA_000002495.2	PRJNA13840	SAMN02953596	AACU00000000.3	representative genome	242507	318829	Pyricularia oryzae 70-15	strain=70-15		latest	Chromosome	Major	Full	2011-10-14	MG8	International Rice Blast Genome Consortium	GCF_000002495.2	identical	https://ftp.ncbi.nlm.nih.gov/genomes/all/GCA/000/002/495/GCA_000002495.2_MG8			na
GCA_000002515.1	PRJNA13835	SAMEA3138170		representative genome	28985	28985	Kluyveromyces lactis	strain=NRRL Y-1140		latest	Complete Genome	Major	Full	2004-07-02	ASM251v1	Genolevures Consortium	GCF_000002515.2	different	https://ftp.ncbi.nlm.nih.gov/genomes/all/GCA/000/002/515/GCA_000002515.1_ASM251v1			na
GCA_000002525.1	PRJNA13837	SAMEA3138171		representative genome	284591	4952	Yarrowia lipolytica CLIB122	strain=CLIB122		latest	Chromosome	Major	Full	2004-07-02	ASM252v1	Genolevures Consortium	GCF_000002525.2	different	https://ftp.ncbi.nlm.nih.gov/genomes/all/GCA/000/002/525/GCA_000002525.1_ASM252v1			na
GCA_000002545.2	PRJNA13831	SAMEA3138172		representative genome	5478	5478	Nakaseomyces glabratus	strain=CBS 138		latest	Chromosome	Major	Full	2008-08-12	ASM254v2	Genolevures Consortium	GCF_000002545.3	different	https://ftp.ncbi.nlm.nih.gov/genomes/all/GCA/000/002/545/GCA_000002545.2_ASM254v2		assembly from type material	na
GCA_000002655.1	PRJNA131	SAMN00115746	AAHF00000000.1	representative genome	330879	746128	Aspergillus fumigatus Af293	strain=Af293		latest	Chromosome	Major	Full	2005-06-10	ASM265v1	J. Craig Venter Institute	GCF_000002655.1	identical	https://ftp.ncbi.nlm.nih.gov/genomes/all/GCA/000/002/655/GCA_000002655.1_ASM265v1			na
GCA_000002715.1	PRJNA15664	SAMN02953636	AAKD00000000.3	representative genome	344612	5057	Aspergillus clavatus NRRL 1	strain=NRRL 1		latest	Scaffold	Major	Full	2006-12-14	ASM271v1	J. Craig Venter Institute	GCF_000002715.2	identical	https://ftp.ncbi.nlm.nih.gov/genomes/all/GCA/000/002/715/GCA_000002715.1_ASM271v1		assembly from type material	na
GCA_000002855.2	PRJNA19275	SAMEA3283178		representative genome	5061	5061	Aspergillus niger			latest	Scaffold	Major	Full	2007-04-11	ASM285v2	DSM, The Netherlands	GCF_000002855.3	identical	https://ftp.ncbi.nlm.nih.gov/genomes/all/GCA/000/002/855/GCA_000002855.2_ASM285v2			na
GCA_000002945.2	PRJNA13836	SAMEA3138176		representative genome	4896	4896	Schizosaccharomyces pombe	strain=972h-		latest	Chromosome	Major	Full	2007-11-09	ASM294v2	S. pombe European Sequencing Consortium (EUPOM)	GCF_000002945.1	identical	https://ftp.ncbi.nlm.nih.gov/genomes/all/GCA/000/002/945/GCA_000002945.2_ASM294v2			na
GCA_000003125.1	PRJNA19557	SAMN02953686	ABAS00000000.1	representative genome	441959	28564	Talaromyces stipitatus ATCC 10500	strain=ATCC 10500		latest	Scaffold	Major	Full	2008-12-22	JCVI-TSTA1-3.0	J. Craig Venter Institute	GCF_000003125.1	identical	https://ftp.ncbi.nlm.nih.gov/genomes/all/GCA/000/003/125/GCA_000003125.1_JCVI-TSTA1-3.0		assembly from type material	na
GCA_000003515.2	PRJNA15634	SAMN02953631	AAIW00000000.1	representative genome	336963	33188	Uncinocarpus reesii 1704	strain=1704		latest	Scaffold	Major	Full	2009-05-21	ASM351v2	Broad Institute	GCF_000003515.1	identical	https://ftp.ncbi.nlm.nih.gov/genomes/all/GCA/000/003/515/GCA_000003515.2_ASM351v2			na
GCA_000003525.2	PRJNA29171	SAMN02953741	ACBT00000000.1	representative genome	559297	5039	Blastomyces dermatitidis ER-3	strain=ER-3		latest	Scaffold	Major	Full	2009-02-24	BD_ER3_V1	Broad Institute	GCF_000003525.1	identical	https://ftp.ncbi.nlm.nih.gov/genomes/all/GCA/000/003/525/GCA_000003525.2_BD_ER3_V1			na
GCA_000003835.1	PRJNA12753	SAMN02953613	AAFT00000000.1	representative genome	306902	36911	Clavispora lusitaniae ATCC 42720	strain=ATCC 42720		latest	Scaffold	Major	Full	2009-06-02	ASM383v1	Broad Institute	GCF_000003835.1	identical	https://ftp.ncbi.nlm.nih.gov/genomes/all/GCA/000/003/835/GCA_000003835.1_ASM383v1			na
GCA_000003855.2	PRJNA29173	SAMN02953742	ACBU00000000.1	representative genome	559298	1681229	Blastomyces gilchristii SLH14081	strain=SLH14081		latest	Scaffold	Major	Full	2009-02-24	BD_SLH14081_V1	Broad Institute	GCF_000003855.2	identical	https://ftp.ncbi.nlm.nih.gov/genomes/all/GCA/000/003/855/GCA_000003855.2_BD_SLH14081_V1			na
GCA_000004155.2	PRJNA38373	SAMN02953762	ACQJ00000000.2	representative genome	653667	866546	Schizosaccharomyces cryophilus OY26	strain=OY26		latest	Scaffold	Major	Full	2013-07-31	SCY4	Broad Institute	GCF_000004155.1	identical	https://ftp.ncbi.nlm.nih.gov/genomes/all/GCA/000/004/155/GCA_000004155.2_SCY4		assembly from type material	na
GCA_000006275.3	PRJNA13284	SAMN02953629	AAIH00000000.3	na	332952	5059	Aspergillus flavus NRRL3357	strain=NRRL3357		latest	Scaffold	Major	Full	2020-09-28	JCVI-afl1-v3.0	J. Craig Venter Institute	na	na	https://ftp.ncbi.nlm.nih.gov/genomes/all/GCA/000/006/275/GCA_000006275.3_JCVI-afl1-v3.0			na
GCA_000006335.3	PRJNA13675	SAMN02953608	AAFN00000000.2	representative genome	294747	5482	Candida tropicalis MYA-3404	strain=MYA-3404		latest	Scaffold	Major	Full	2009-06-18	ASM633v3	Broad Institute	GCF_000006335.3	identical	https://ftp.ncbi.nlm.nih.gov/genomes/all/GCA/000/006/335/GCA_000006335.3_ASM633v3			na
GCA_000006445.2	PRJNA13832	SAMEA3138183		representative genome	284592	4959	Debaryomyces hansenii CBS767	strain=CBS767		latest	Chromosome	Major	Full	2008-09-16	ASM644v2	Genolevures Consortium	GCF_000006445.2	different	https://ftp.ncbi.nlm.nih.gov/genomes/all/GCA/000/006/445/GCA_000006445.2_ASM644v2		assembly from type material	na
GCA_000011425.1	PRJEA40559	SAMEA2272224		representative genome	227321	162425	Aspergillus nidulans FGSC A4	strain=FGSC A4		latest	Chromosome	Major	Full	2009-09-24	ASM1142v1	Eurofungbase (Eurofung)	GCF_000011425.1	identical	https://ftp.ncbi.nlm.nih.gov/genomes/all/GCA/000/011/425/GCA_000011425.1_ASM1142v1			na
GCA_000026365.1	PRJNA12502	SAMEA3138235		representative genome	4956	4956	Zygosaccharomyces rouxii	strain=CBS 732		latest	Chromosome	Major	Full	2009-06-05	ASM2636v1	Genolevures Consortium	GCF_000026365.1	identical	https://ftp.ncbi.nlm.nih.gov/genomes/all/GCA/000/026/365/GCA_000026365.1_ASM2636v1		assembly from type material	na
GCA_000026945.1	PRJEA34697	SAMEA2272258		representative genome	573826	42374	Candida dubliniensis CD36	strain=CD36		latest	Complete Genome	Major	Full	2009-02-16	ASM2694v1	Wellcome Trust Sanger Institute	GCF_000026945.1	identical	https://ftp.ncbi.nlm.nih.gov/genomes/all/GCA/000/026/945/GCA_000026945.1_ASM2694v1		assembly from type material	na
GCA_000027005.1	PRJEA37871	SAMEA2272385		representative genome	644223	460519	Komagataella phaffii GS115	strain=GS115		latest	Chromosome	Major	Full	2009-05-25	ASM2700v1	Unit for Molecular Glycobiology, Department for Molecular Biomedical Research, VIB, UGent, Belgium	GCF_000027005.1	identical	https://ftp.ncbi.nlm.nih.gov/genomes/all/GCA/000/027/005/GCA_000027005.1_ASM2700v1			na
GCA_000091025.4	PRJNA13834	SAMN03081415		representative genome	284811	33169	Eremothecium gossypii ATCC 10895	strain=ATCC 10895		latest	Complete Genome	Major	Full	2010-10-18	ASM9102v4	Biozentrum, University of Basel, Switzerland	GCF_000091025.4	identical	https://ftp.ncbi.nlm.nih.gov/genomes/all/GCA/000/091/025/GCA_000091025.4_ASM9102v4			na
GCA_000091045.1	PRJNA13856	SAMN03081418		representative genome	214684	5207	Cryptococcus neoformans var. neoformans JEC21	strain=JEC21		latest	Chromosome	Major	Full	2005-01-07	ASM9104v1	TIGR	GCF_000091045.1	identical	https://ftp.ncbi.nlm.nih.gov/genomes/all/GCA/000/091/045/GCA_000091045.1_ASM9104v1			na
GCA_000142805.1	PRJNA12499	SAMEA3138300		representative genome	559295	381046	Lachancea thermotolerans CBS 6340	strain=CBS 6340		latest	Chromosome	Major	Full	2009-06-05	ASM14280v1	G茅nolevures Consortium	GCF_000142805.1	identical	https://ftp.ncbi.nlm.nih.gov/genomes/all/GCA/000/142/805/GCA_000142805.1_ASM14280v1		assembly from type material	na
GCA_000143105.2	PRJNA39837	SAMN02953765	ACXQ00000000.2	representative genome	655863	226899	Grosmannia clavigera kw1407	strain=kw1407		latest	Scaffold	Major	Full	2011-01-31	Sanger-454-IlluminaPA_2.0	Michael Smith Laboratories at UBC	GCF_000143105.1	identical	https://ftp.ncbi.nlm.nih.gov/genomes/all/GCA/000/143/105/GCA_000143105.2_Sanger-454-IlluminaPA_2.0			na
GCA_000143185.2	PRJNA32757	SAMN02194201	ADMJ00000000.2	representative genome	578458	5334	Schizophyllum commune H4-8	strain=H4-8		latest	Scaffold	Major	Full	2022-05-17	Schco3	US DOE Joint Genome Institute (JGI-PGF)	GCF_000143185.2	identical	https://ftp.ncbi.nlm.nih.gov/genomes/all/GCA/000/143/185/GCA_000143185.2_Schco3			na
GCA_000143365.1	PRJNA12795	SAMN02953614	AAFU00000000.1	representative genome	306901	38033	Chaetomium globosum CBS 148.51	strain=CBS 148.51		latest	Scaffold	Major	Full	2006-02-17	ASM14336v1	The Genome Sequencing Platform, The Genome Assembly Team	GCF_000143365.1	identical	https://ftp.ncbi.nlm.nih.gov/genomes/all/GCA/000/143/365/GCA_000143365.1_ASM14336v1			na
GCA_000143535.4	PRJNA15632	SAMN02953628		representative genome	332648	40559	Botrytis cinerea B05.10	strain=B05.10		latest	Complete Genome	Major	Full	2015-02-05	ASM14353v4	Syngenta Biotechnology, Inc.	GCF_000143535.2	identical	https://ftp.ncbi.nlm.nih.gov/genomes/all/GCA/000/143/535/GCA_000143535.4_ASM14353v4			na
GCA_000143565.1	PRJNA19043	SAMN02769624	ABFE00000000.1	representative genome	486041	29883	Laccaria bicolor S238N-H82	strain=S238N-H82		latest	Scaffold	Major	Full	2008-01-11	V1.0	Laccaria Genome Consortium	GCF_000143565.1	identical	https://ftp.ncbi.nlm.nih.gov/genomes/all/GCA/000/143/565/GCA_000143565.1_V1.0			na
GCA_000145635.1	PRJNA37931	SAMN02981249	ADBI00000000.1	representative genome	644352	36779	Gaeumannomyces tritici R3-111a-1	strain=R3-111a-1		latest	Scaffold	Major	Full	2010-08-25	Gae_graminis_V2	Broad Institute	GCF_000145635.1	identical	https://ftp.ncbi.nlm.nih.gov/genomes/all/GCA/000/145/635/GCA_000145635.1_Gae_graminis_V2			na
GCA_000146045.2	PRJNA43747			reference genome	559292	4932	Saccharomyces cerevisiae S288C	strain=S288C		latest	Complete Genome	Major	Full	2011-04-18	R64	Saccharomyces Genome Database	GCF_000146045.2	different	https://ftp.ncbi.nlm.nih.gov/genomes/all/GCA/000/146/045/GCA_000146045.2_R64			na
GCA_000146915.2	PRJNA13754	SAMN02953619	AAGI00000000.1	representative genome	321614	13684	Parastagonospora nodorum SN15	strain=SN15		latest	Scaffold	Major	Full	2007-11-20	ASM14691v2	Broad Institute	GCF_000146915.1	identical	https://ftp.ncbi.nlm.nih.gov/genomes/all/GCA/000/146/915/GCA_000146915.2_ASM14691v2			na
GCA_000146945.2	PRJNA15530	SAMN02953621	AAGT00000000.1	representative genome	665079	5180	Sclerotinia sclerotiorum 1980 UF-70	strain=1980		latest	Scaffold	Minor	Full	2015-07-16	ASM14694v2	Broad Institute	GCF_000146945.2	identical	https://ftp.ncbi.nlm.nih.gov/genomes/all/GCA/000/146/945/GCA_000146945.2_ASM14694v2			na
GCA_000149035.1	PRJNA37879	SAMN02953757	ACOD00000000.1	representative genome	645133	31870	Colletotrichum graminicola M1.001	strain=M1.001		latest	Scaffold	Major	Full	2010-10-12	C_graminicola_M1_001_V1	Broad Institute	GCF_000149035.1	identical	https://ftp.ncbi.nlm.nih.gov/genomes/all/GCA/000/149/035/GCA_000149035.1_C_graminicola_M1_001_V1		assembly from type material	na
GCA_000149205.2	PRJNA130	SAMN02953587	AACD00000000.1	na	227321	162425	Aspergillus nidulans FGSC A4	strain=FGSC A4		latest	Scaffold	Major	Full	2012-03-01	ASM14920v2	Broad Institute	GCF_000149205.2	identical	https://ftp.ncbi.nlm.nih.gov/genomes/all/GCA/000/149/205/GCA_000149205.2_ASM14920v2	superseded by newer assembly for species		na
GCA_000149225.2	PRJNA1445	SAMN02953588	AACE00000000.3	representative genome	226302	4934	Lachancea kluyveri NRRL Y-12651	strain=NRRL Y-12651		latest	Chromosome	Minor	Full	2011-05-12	ASM14922v2	Washington University School of Medicine	na	na	https://ftp.ncbi.nlm.nih.gov/genomes/all/GCA/000/149/225/GCA_000149225.2_ASM14922v2		assembly from type material	na
GCA_000149245.3	PRJNA411	SAMN03081441		na	235443	5207	Cryptococcus neoformans var. grubii H99	strain=H99		latest	Chromosome	Major	Full	2014-02-07	CNA3	Broad Institute	GCF_000149245.1	identical	https://ftp.ncbi.nlm.nih.gov/genomes/all/GCA/000/149/245/GCA_000149245.3_CNA3		assembly from type material	na
GCA_000149305.1	PRJNA13066	SAMN02953598	AACW00000000.2	representative genome	246409	936053	Rhizopus delemar RA 99-880	strain=RA 99-880		latest	Scaffold	Major	Full	2009-05-27	RO3	Broad Institute	na	na	https://ftp.ncbi.nlm.nih.gov/genomes/all/GCA/000/149/305/GCA_000149305.1_RO3			na
GCA_000149335.2	PRJNA12883	SAMN02953601	AAEC00000000.3	representative genome	246410	5501	Coccidioides immitis RS	strain=RS		latest	Scaffold	Major	Full	2009-10-29	ASM14933v2	Broad Institute	GCF_000149335.2	identical	https://ftp.ncbi.nlm.nih.gov/genomes/all/GCA/000/149/335/GCA_000149335.2_ASM14933v2			na
GCA_000149365.1	PRJNA13674	SAMN02953602	AAEG00000000.1	na	285006	4932	Saccharomyces cerevisiae RM11-1a	strain=RM11-1a		latest	Scaffold	Major	Full	2008-05-05	ASM14936v1	Broad Institute	na	na	https://ftp.ncbi.nlm.nih.gov/genomes/all/GCA/000/149/365/GCA_000149365.1_ASM14936v1			na
GCA_000149385.1	PRJNA12386	SAMN02953604	AAEY00000000.1	na	283643	5207	Cryptococcus neoformans var. neoformans B-3501A	strain=B-3501A		latest	Chromosome	Major	Full	2004-07-16	ASM14938v1	Stanford University	GCF_000149385.1	identical	https://ftp.ncbi.nlm.nih.gov/genomes/all/GCA/000/149/385/GCA_000149385.1_ASM14938v1			na
GCA_000149425.1	PRJNA12729	SAMN02953607	AAFM00000000.1	representative genome	294746	4929	Meyerozyma guilliermondii ATCC 6260	strain=ATCC 6260		latest	Scaffold	Major	Full	2007-05-08	ASM14942v1	Broad Institute	GCF_000149425.1	identical	https://ftp.ncbi.nlm.nih.gov/genomes/all/GCA/000/149/425/GCA_000149425.1_ASM14942v1		assembly from synonym type material	na
GCA_000149445.2	PRJNA16373	SAMN02953609	AAFO00000000.1	na	294748	5476	Candida albicans WO-1	strain=WO-1		latest	Chromosome	Major	Full	2009-06-03	ASM14944v2	Broad Institute	na	na	https://ftp.ncbi.nlm.nih.gov/genomes/all/GCA/000/149/445/GCA_000149445.2_ASM14944v2			na
GCA_000149555.1	PRJNA15553	SAMN02953630	AAIM00000000.2	representative genome	334819	117187	Fusarium verticillioides 7600	strain=7600		latest	Chromosome	Major	Full	2008-11-21	ASM14955v1	Syngenta Biotechnology, Inc.	GCF_000149555.1	different	https://ftp.ncbi.nlm.nih.gov/genomes/all/GCA/000/149/555/GCA_000149555.1_ASM14955v1			na
GCA_000149615.1	PRJNA15631	SAMN02953635	AAJN00000000.1	representative genome	341663	33178	Aspergillus terreus NIH2624	strain=NIH2624		latest	Scaffold	Major	Full	2006-09-08	ASM14961v1	Broad Institute	GCF_000149615.1	identical	https://ftp.ncbi.nlm.nih.gov/genomes/all/GCA/000/149/615/GCA_000149615.1_ASM14961v1			na
GCA_000149645.4	PRJNA15672	SAMN02953637	AAKE00000000.3	representative genome	331117	36630	Aspergillus fischeri NRRL 181	strain=NRRL 181		latest	Scaffold	Minor	Full	2006-12-14	ASM14964v4	TIGR	GCF_000149645.3	identical	https://ftp.ncbi.nlm.nih.gov/genomes/all/GCA/000/149/645/GCA_000149645.4_ASM14964v4		assembly designated as neotype	na
GCA_000149685.1	PRJNA12899	SAMN02953647	AAPO00000000.1	representative genome	379508	36914	Lodderomyces elongisporus NRRL YB-4239	strain=NRRL YB-4239		latest	Scaffold	Major	Full	2007-05-07	ASM14968v1	Broad Institute	GCF_000149685.1	identical	https://ftp.ncbi.nlm.nih.gov/genomes/all/GCA/000/149/685/GCA_000149685.1_ASM14968v1		assembly from type material	na
GCA_000149845.2	PRJNA13640	SAMN02953668	AATM00000000.2	representative genome	402676	4897	Schizosaccharomyces japonicus yFS275	strain=yFS275		latest	Scaffold	Major	Full	2013-08-16	SJ5	Broad Institute	GCF_000149845.2	identical	https://ftp.ncbi.nlm.nih.gov/genomes/all/GCA/000/149/845/GCA_000149845.2_SJ5			na
GCA_000149865.1	PRJNA13653	SAMN02953669	AATT00000000.1	na	403673	109871	Batrachochytrium dendrobatidis JEL423	strain=JEL423		latest	Scaffold	Major	Full	2006-10-25	BD_JEL423	Broad Institute	na	na	https://ftp.ncbi.nlm.nih.gov/genomes/all/GCA/000/149/865/GCA_000149865.1_BD_JEL423			na
GCA_000149895.1	PRJNA17713	SAMN02953671	AATX00000000.1	na	404692	5501	Coccidioides immitis RMSCC 2394	strain=RMSCC 2394		latest	Scaffold	Major	Full	2006-11-02	ASM14989v1	Broad Institute	na	na	https://ftp.ncbi.nlm.nih.gov/genomes/all/GCA/000/149/895/GCA_000149895.1_ASM14989v1		assembly designated as neotype	na
GCA_000149955.2	PRJNA18813	SAMN02953675	AAXH00000000.1	na	426428	5507	Fusarium oxysporum f. sp. lycopersici 4287	strain=4287		latest	Chromosome	Major	Full	2015-08-20	ASM14995v2	Broad Institute	GCF_000149955.1	different	https://ftp.ncbi.nlm.nih.gov/genomes/all/GCA/000/149/955/GCA_000149955.2_ASM14995v2			na
GCA_000149985.1	PRJNA18815	SAMN02953676	AAXI00000000.1	representative genome	426418	45151	Pyrenophora tritici-repentis Pt-1C-BFP	strain=Pt-1C-BFP		latest	Scaffold	Major	Full	2007-04-11	ASM14998v1	Broad Institute	GCF_000149985.1	identical	https://ftp.ncbi.nlm.nih.gov/genomes/all/GCA/000/149/985/GCA_000149985.1_ASM14998v1			na
GCA_000150035.1	PRJNA19237	SAMN02953681	AAZN00000000.1	representative genome	436907	36033	Vanderwaltozyma polyspora DSM 70294	strain=DSM 70294		latest	Scaffold	Major	Full	2007-08-17	ASM15003v1	Trinity College Dublin, Ireland	GCF_000150035.1	identical	https://ftp.ncbi.nlm.nih.gov/genomes/all/GCA/000/150/035/GCA_000150035.1_ASM15003v1		assembly from type material	na
GCA_000150055.1	PRJNA17783	SAMN02953688	ABBB00000000.1	na	454284	199306	Coccidioides posadasii RMSCC 3488	strain=RMSCC 3488		latest	Scaffold	Major	Full	2007-07-18	ASM15005v1	Broad Institute	na	na	https://ftp.ncbi.nlm.nih.gov/genomes/all/GCA/000/150/055/GCA_000150055.1_ASM15005v1			na
GCA_000150115.1	PRJNA12635	SAMN02953690	ABBS00000000.2	representative genome	447093	5037	Histoplasma capsulatum G186AR	strain=G186AR		latest	Scaffold	Major	Full	2009-03-23	ASM15011v1	WashU	GCF_000150115.1	identical	https://ftp.ncbi.nlm.nih.gov/genomes/all/GCA/000/150/115/GCA_000150115.1_ASM15011v1			na
GCA_000150145.1	PRJNA18733	SAMN00115744	ABDB00000000.1	na	451804	746128	Aspergillus fumigatus A1163	strain=A1163		latest	Scaffold	Major	Full	2007-11-02	ASM15014v1	J. Craig Venter Institute	na	na	https://ftp.ncbi.nlm.nih.gov/genomes/all/GCA/000/150/145/GCA_000150145.1_ASM15014v1			na
GCA_000150185.1	PRJNA17763	SAMN02953696	ABFM00000000.1	na	469470	199306	Coccidioides posadasii RMSCC 2133	strain=RMSCC 2133		latest	Scaffold	Major	Full	2007-11-19	ASM15018v1	Broad Institute	na	na	https://ftp.ncbi.nlm.nih.gov/genomes/all/GCA/000/150/185/GCA_000150185.1_ASM15018v1			na
GCA_000150475.2	PRJNA27779	SAMN02953708	ABHV00000000.2	na	482561	121759	Paracoccidioides brasiliensis Pb03	strain=Pb03		latest	Scaffold	Major	Full	2014-11-13	Paracocci_br_Pb03_V2	Broad Institute	na	na	https://ftp.ncbi.nlm.nih.gov/genomes/all/GCA/000/150/475/GCA_000150475.2_Paracocci_br_Pb03_V2			na
GCA_000150505.2	PRJNA13639	SAMN02953709	ABHY00000000.3	representative genome	483514	4899	Schizosaccharomyces octosporus yFS286	strain=yFS286		latest	Scaffold	Major	Full	2013-07-30	SO6	Broad Institute	GCF_000150505.1	identical	https://ftp.ncbi.nlm.nih.gov/genomes/all/GCA/000/150/505/GCA_000150505.2_SO6			na
GCA_000150675.2	PRJNA28529	SAMN02953716	ABJE00000000.1	representative genome	498257	27337	Verticillium dahliae VdLs.17	strain=VdLs.17		latest	Scaffold	Major	Full	2011-09-15	ASM15067v2	Broad Institute	GCF_000150675.1	identical	https://ftp.ncbi.nlm.nih.gov/genomes/all/GCA/000/150/675/GCA_000150675.2_ASM15067v2			na
GCA_000150705.2	PRJNA28731	SAMN02953719	ABKH00000000.2	representative genome	502779	1048829	Paracoccidioides lutzii Pb01	strain=Pb01		latest	Scaffold	Major	Full	2014-11-03	Paracocci_br_Pb01_V2	Broad Institute	GCF_000150705.2	identical	https://ftp.ncbi.nlm.nih.gov/genomes/all/GCA/000/150/705/GCA_000150705.2_Paracocci_br_Pb01_V2		assembly from type material	na
GCA_000150735.2	PRJNA28733	SAMN02953720	ABKI00000000.2	representative genome	502780	121759	Paracoccidioides brasiliensis Pb18	strain=Pb18		latest	Scaffold	Major	Full	2014-10-24	Paracocci_br_Pb18_V2	Broad Institute	GCF_000150735.1	identical	https://ftp.ncbi.nlm.nih.gov/genomes/all/GCA/000/150/735/GCA_000150735.2_Paracocci_br_Pb18_V2			na
GCA_000150975.2	PRJNA20599	SAMN02953728	ABQE00000000.1	representative genome	535722	63402	Nannizzia gypsea CBS 118893	strain=CBS 118893		latest	Scaffold	Minor	Full	2015-07-16	MS_CBS118893	Broad Institute	GCF_000150975.2	identical	https://ftp.ncbi.nlm.nih.gov/genomes/all/GCA/000/150/975/GCA_000150975.2_MS_CBS118893			na
GCA_000151005.2	PRJNA29163	SAMN02953730	ABRJ00000000.1	na	544711	5037	Histoplasma capsulatum H88	strain=H88		latest	Scaffold	Major	Full	2011-02-28	ASM15100v2	Broad Institute	na	na	https://ftp.ncbi.nlm.nih.gov/genomes/all/GCA/000/151/005/GCA_000151005.2_ASM15100v2			na
GCA_000151125.2	PRJNA30573	SAMN02953733	ABSU00000000.1	representative genome	663331	63400	Trichophyton benhamiae CBS 112371	strain=CBS 112371		latest	Contig	Major	Full	2010-03-17	ASM15112v2	Arthroderma Genome Sequencing Consortium	GCF_000151125.1	identical	https://ftp.ncbi.nlm.nih.gov/genomes/all/GCA/000/151/125/GCA_000151125.2_ASM15112v2			na
GCA_000151145.1	PRJNA30939	SAMN02953735	ABVF00000000.1	representative genome	554155	63405	Microsporum canis CBS 113480	strain=CBS 113480		latest	Scaffold	Major	Full	2008-10-22	ASM15114v1	Broad Institute	GCF_000151145.1	identical	https://ftp.ncbi.nlm.nih.gov/genomes/all/GCA/000/151/145/GCA_000151145.1_ASM15114v1			na
GCA_000151175.1	PRJNA20577	SAMN02953737	ABWI00000000.1	representative genome	559882	63418	Trichophyton equinum CBS 127.97	strain=CBS 127.97		latest	Scaffold	Major	Full	2008-10-22	ASM15117v1	Broad Institute	na	na	https://ftp.ncbi.nlm.nih.gov/genomes/all/GCA/000/151/175/GCA_000151175.1_ASM15117v1			na
GCA_000151335.1	PRJNA9616	SAMN02953748	ACFW00000000.1	representative genome	222929	199306	Coccidioides posadasii C735 delta SOWgp	strain=C735 delta SOWgp		latest	Contig	Major	Full	2009-06-17	JCVI-cpa1-1.0	TIGR-J. Craig Venter Institute	GCF_000151335.2	identical	https://ftp.ncbi.nlm.nih.gov/genomes/all/GCA/000/151/335/GCA_000151335.1_JCVI-cpa1-1.0			na
GCA_000151355.1	PRJNA16586	SAMN02746079	ACJF00000000.1	representative genome	660122	2747968	Fusarium vanettenii 77-13-4		77-13-4	latest	Scaffold	Major	Full	2009-08-27	v2.0	DOE Joint Genome Institute	GCF_000151355.1	identical	https://ftp.ncbi.nlm.nih.gov/genomes/all/GCA/000/151/355/GCA_000151355.1_v2.0			na
GCA_000151425.1	PRJNA38221	SAMN02953760	ACPH00000000.1	representative genome	559305	5551	Trichophyton rubrum CBS 118892	strain=CBS 118892		latest	Scaffold	Major	Full	2009-11-30	ASM15142v1	Broad Institute	GCF_000151425.1	identical	https://ftp.ncbi.nlm.nih.gov/genomes/all/GCA/000/151/425/GCA_000151425.1_ASM15142v1			na
GCA_000151455.1	PRJNA38223	SAMN02953761	ACPI00000000.1	representative genome	647933	34387	Trichophyton tonsurans CBS 112818	strain=CBS 112818		latest	Scaffold	Major	Full	2009-08-11	ASM15145v1	Broad Institute	na	na	https://ftp.ncbi.nlm.nih.gov/genomes/all/GCA/000/151/455/GCA_000151455.1_ASM15145v1			na
GCA_000151485.1	PRJNA39317	SAMN00002885	ACVY00000000.1	na	658763	4932	Saccharomyces cerevisiae Sigma1278b	strain=Sigma1278b		latest	Chromosome	Major	Full	2010-05-14	ASM15148v1	Broad Institute	na	na	https://ftp.ncbi.nlm.nih.gov/genomes/all/GCA/000/151/485/GCA_000151485.1_ASM15148v1			na
GCA_000151505.1	PRJNA39693	SAMN02953766	ACYE00000000.1	representative genome	663202	63417	Trichophyton verrucosum HKI 0517	strain=HKI 0517		latest	Scaffold	Major	Full	2010-03-17	ASM15150v1	Arthroderma Genome Sequencing Consortium	GCF_000151505.1	identical	https://ftp.ncbi.nlm.nih.gov/genomes/all/GCA/000/151/505/GCA_000151505.1_ASM15150v1			na
GCA_000151575.2	PRJNA42133	SAMN02981256	ADFL00000000.2	na	696363	35717	Epichloe festucae E2368	strain=E2368		latest	Scaffold	Major	Full	2011-11-21	ASM15157v2	University of Kentucky	na	na	https://ftp.ncbi.nlm.nih.gov/genomes/all/GCA/000/151/575/GCA_000151575.2_ASM15157v2			na
GCA_000151595.1	PRJNA39265	SAMN02981258	ADMK00000000.1	na	653446	5039	Blastomyces dermatitidis ATCC 18188	strain=ATCC 18188		latest	Scaffold	Major	Full	2010-03-30	BD_ATCC18188_V1	Broad Institute	na	na	https://ftp.ncbi.nlm.nih.gov/genomes/all/GCA/000/151/595/GCA_000151595.1_BD_ATCC18188_V1		assembly from type material	na
GCA_000166005.1	PRJNA50389	SAMN00016826	AEEY00000000.1	na	861557	53485	Pyrenophora teres f. teres 0-1	strain=0-1		latest	Scaffold	Major	Full	2010-11-05	PyrTer_1.0	Australian Centre for Necrotrophic Fungal Pathogens (ACNFP)	GCF_000166005.1	identical	https://ftp.ncbi.nlm.nih.gov/genomes/all/GCA/000/166/005/GCA_000166005.1_PyrTer_1.0			na
GCA_000166155.1	PRJNA39263	SAMN02981284	AEII00000000.1	na	447095	5039	Blastomyces dermatitidis ATCC 26199	strain=ATCC 26199		latest	Scaffold	Major	Full	2010-11-05	BD_ATCC26199_V2	Broad Institute	na	na	https://ftp.ncbi.nlm.nih.gov/genomes/all/GCA/000/166/155/GCA_000166155.1_BD_ATCC26199_V2			na
GCA_000166175.1	PRJNA41281	SAMN02777054	AEIJ00000000.1	na	683840	288795	Microbotryum lychnidis-dioicae p1A1 Lamole	strain=p1A1 Lamole		latest	Scaffold	Major	Full	2010-11-05	M_violaceum_V1	Broad Institute	na	na	https://ftp.ncbi.nlm.nih.gov/genomes/all/GCA/000/166/175/GCA_000166175.1_M_violaceum_V1			na
GCA_000166955.1	PRJNA1440	SAMN02953584	AABY00000000.1	na	226125	27291	Saccharomyces paradoxus NRRL Y-17217	strain=NRRL Y-17217		latest	Contig	Major	Full	2003-03-28	ASM16695v1	Broad Institute	na	na	https://ftp.ncbi.nlm.nih.gov/genomes/all/GCA/000/166/955/GCA_000166955.1_ASM16695v1		assembly designated as neotype	na
GCA_000167015.1	PRJNA1444	SAMN02953589	AACF00000000.1	na	226301	27288	Naumovozyma castellii NRRL Y-12630	strain=NRRL Y-12630		latest	Scaffold	Major	Full	2003-05-22	ASM16701v1	Washington University School of Medicine	na	na	https://ftp.ncbi.nlm.nih.gov/genomes/all/GCA/000/167/015/GCA_000167015.1_ASM16701v1		assembly from type material	na
GCA_000167035.1	PRJNA1443	SAMN02953590	AACG00000000.2	na	659244	230603	Saccharomyces uvarum CLIB 533	strain=623-6C		latest	Scaffold	Major	Full	2005-10-14	ASM16703v1	Washington University School of Medicine	na	na	https://ftp.ncbi.nlm.nih.gov/genomes/all/GCA/000/167/035/GCA_000167035.1_ASM16703v1			na
GCA_000167115.1	PRJNA10734	SAMN02953599	AADM00000000.1	representative genome	262981	4914	Lachancea waltii NCYC 2644	strain=NCYC 2644		latest	Contig	Major	Full	2004-03-15	ASM16711v1	Broad Institute	na	na	https://ftp.ncbi.nlm.nih.gov/genomes/all/GCA/000/167/115/GCA_000167115.1_ASM16711v1		assembly from type material	na
GCA_000167175.1	PRJNA135	SAMN02953600	AADS00000000.1	na	273507	2822231	Phanerochaete chrysosporium RP-78	strain=RP-78		latest	Contig	Major	Full	2004-04-29	ASM16717v1	DOE Joint Genome Institute	na	na	https://ftp.ncbi.nlm.nih.gov/genomes/all/GCA/000/167/175/GCA_000167175.1_ASM16717v1			na
GCA_000167675.2	PRJNA15571	SAMN02746107	AAIL00000000.2	representative genome	431241	51453	Trichoderma reesei QM6a	strain=QM6a		latest	Scaffold	Major	Full	2011-07-18	v2.0	DOE Joint Genome Institute	GCF_000167675.1	identical	https://ftp.ncbi.nlm.nih.gov/genomes/all/GCA/000/167/675/GCA_000167675.2_v2.0		assembly from type material	na
GCA_000170175.2	PRJNA17787	SAMN02953684	ABAI00000000.2	na	443226	199306	Coccidioides posadasii str. Silveira	strain=Silveira		latest	Scaffold	Major	Full	2011-01-25	CPS2	Coccidioides Genome Resources Consortium; The Broad Institute Genome Sequencing Platform	na	na	https://ftp.ncbi.nlm.nih.gov/genomes/all/GCA/000/170/175/GCA_000170175.2_CPS2			na
GCA_000170615.1	PRJNA12653	SAMN02953691	ABBT00000000.1	na	2902605	2902605	Histoplasma ohiense (nom. inval.)	strain=G217B		latest	Contig	Major	Full	2007-12-14	ASM17061v1	WashU	na	na	https://ftp.ncbi.nlm.nih.gov/genomes/all/GCA/000/170/615/GCA_000170615.1_ASM17061v1			na
GCA_000170995.2	PRJNA19983	SAMN02744059	ABDF00000000.2	representative genome	413071	29875	Trichoderma virens Gv29-8	strain=Gv29-8		latest	Scaffold	Major	Full	2011-11-29	TRIVI v2.0	DOE Joint Genome Institute	GCF_000170995.1	identical	https://ftp.ncbi.nlm.nih.gov/genomes/all/GCA/000/170/995/GCA_000170995.2_TRIVI_v2.0			na
GCA_000171015.2	PRJNA19867	SAMN02744066	ABDG00000000.2	representative genome	452589	63577	Trichoderma atroviride IMI 206040	strain=IMI 206040		latest	Contig	Major	Full	2011-11-29	TRIAT v2.0	DOE Joint Genome Institute	GCF_000171015.1	identical	https://ftp.ncbi.nlm.nih.gov/genomes/all/GCA/000/171/015/GCA_000171015.2_TRIAT_v2.0			na
GCA_000179355.1	PRJNA49737	SAMN02981269	AEAS00000000.1	na	854826	33165	Kluyveromyces aestuarii ATCC 18862	strain=ATCC 18862		latest	Contig	Major	Full	2010-07-14	ASM17935v1	University of California, SF	na	na	https://ftp.ncbi.nlm.nih.gov/genomes/all/GCA/000/179/355/GCA_000179355.1_ASM17935v1		assembly from type material	na
GCA_000179415.1	PRJNA50387	SAMN02981270	AEAV00000000.1	representative genome	861556	51658	Kluyveromyces wickerhamii UCD 54-210	strain=UCD 54-210		latest	Contig	Major	Full	2010-07-14	ASM17941v1	UCSF	na	na	https://ftp.ncbi.nlm.nih.gov/genomes/all/GCA/000/179/415/GCA_000179415.1_ASM17941v1		assembly from type material	na
GCA_000181435.1	PRJNA13304	SAMN02953615	AAFW00000000.2	na	307796	4932	Saccharomyces cerevisiae YJM789	strain=YJM789		latest	Scaffold	Major	Full	2007-07-13	ASM18143v1	Stanford University	na	na	https://ftp.ncbi.nlm.nih.gov/genomes/all/GCA/000/181/435/GCA_000181435.1_ASM18143v1			na
GCA_000181695.1	PRJNA18719	SAMN02953680	AAYY00000000.1	representative genome	425265	76773	Malassezia globosa CBS 7966	strain=CBS 7966		latest	Contig	Major	Full	2007-11-02	ASM18169v1	The Procter & Gamble Company	GCF_000181695.1	identical	https://ftp.ncbi.nlm.nih.gov/genomes/all/GCA/000/181/695/GCA_000181695.1_ASM18169v1		assembly from type material	na
GCA_000182315.2	PRJNA32809	SAMN02953746	ACFL00000000.1	na	574961	4932	Saccharomyces cerevisiae JAY291	strain=JAY291		latest	Scaffold	Major	Full	2012-05-25	ASM18231v2	Duke University Medical Center	na	na	https://ftp.ncbi.nlm.nih.gov/genomes/all/GCA/000/182/315/GCA_000182315.2_ASM18231v2			na
GCA_000182565.2	PRJNA37881	SAMN00716787	ACOE00000000.1	representative genome	645134	109760	Spizellomyces punctatus DAOM BR117	strain=DAOM BR117		latest	Scaffold	Major	Full	2015-07-29	S_punctatus_V1	Broad Institute	GCF_000182565.1	identical	https://ftp.ncbi.nlm.nih.gov/genomes/all/GCA/000/182/565/GCA_000182565.2_S_punctatus_V1			na
GCA_000182765.2	PRJEA32889			representative genome	5480	5480	Candida parapsilosis	strain=CDC317		latest	Contig	Major	Full	2011-10-26	ASM18276v2	Wellcome Trust Sanger Institute	GCF_000182765.1	different	https://ftp.ncbi.nlm.nih.gov/genomes/all/GCA/000/182/765/GCA_000182765.2_ASM18276v2			na
GCA_000182785.1	PRJNA36683	SAMEA3138313	CABH00000000.1	na	638632	4922	Komagataella pastoris DSMZ 70382	strain=DSMZ 70382		latest	Contig	Major	Full	2009-06-18	ASM18278v1	Institute for Applied Microbiology, University of Natural Ressources and Applied Life Sciences, Vienna, Austria	na	na	https://ftp.ncbi.nlm.nih.gov/genomes/all/GCA/000/182/785/GCA_000182785.1_ASM18278v1		assembly from type material	na
GCA_000182805.2	PRJNA39253	SAMEA3138314	CABT00000000.2	representative genome	771870	5147	Sordaria macrospora k-hell	strain=k-hell		latest	Scaffold	Major	Full	2012-03-13	ASM18280v2	Ruhr University Bochum, Department of General and Molecular Botany	GCF_000182805.3	different	https://ftp.ncbi.nlm.nih.gov/genomes/all/GCA/000/182/805/GCA_000182805.2_ASM18280v2			na
GCA_000182895.1	PRJNA1447	SAMN02953595	AACS00000000.2	representative genome	240176	5346	Coprinopsis cinerea okayama7#130	strain=okayama7#130		latest	Contig	Major	Full	2010-06-16	CC3	Broad Institute	GCF_000182895.1	identical	https://ftp.ncbi.nlm.nih.gov/genomes/all/GCA/000/182/895/GCA_000182895.1_CC3			na
GCA_000182925.2	PRJNA13841	SAMN02953583	AABX00000000.3	representative genome	367110	5141	Neurospora crassa OR74A	strain=OR74A		latest	Chromosome	Major	Full	2013-10-25	NC12	Broad Institute	GCF_000182925.2	identical	https://ftp.ncbi.nlm.nih.gov/genomes/all/GCA/000/182/925/GCA_000182925.2_NC12			na
GCA_000182965.3	PRJNA10701	SAMN02953594		representative genome	237561	5476	Candida albicans SC5314	strain=SC5314		latest	Chromosome	Major	Full	2016-10-12	ASM18296v3	Stanford University	GCF_000182965.3	identical	https://ftp.ncbi.nlm.nih.gov/genomes/all/GCA/000/182/965/GCA_000182965.3_ASM18296v3			na
GCA_000184105.1	PRJNA39257	SAMN02981273	AEFC00000000.1	na	658429	655981	Pseudogymnoascus destructans 20631-21	strain=20631-21		latest	Scaffold	Major	Full	2010-12-30	Geom_destructans_V1	Broad Institute	GCF_000184105.1	identical	https://ftp.ncbi.nlm.nih.gov/genomes/all/GCA/000/184/105/GCA_000184105.1_Geom_destructans_V1	superseded by newer assembly for species	assembly from type material	na
GCA_000184455.3	PRJNA20809	SAMD00067075		representative genome	510516	5062	Aspergillus oryzae RIB40	strain=RIB40		latest	Chromosome	Major	Full	2011-06-24	ASM18445v3	National Institute of Technology and Evaluation (NITE), Japan	GCF_000184455.2	identical	https://ftp.ncbi.nlm.nih.gov/genomes/all/GCA/000/184/455/GCA_000184455.3_ASM18445v3			na
GCA_000185945.1	PRJNA13692	SAMN03081419		representative genome	367775	37769	Cryptococcus gattii WM276	strain=WM276		latest	Chromosome	Major	Full	2011-01-12	ASM18594v1	Canada's Michael Smith Genome Sciences Centre	GCF_000185945.1	identical	https://ftp.ncbi.nlm.nih.gov/genomes/all/GCA/000/185/945/GCA_000185945.1_ASM18594v1			na
GCA_000187245.3	PRJNA60503	SAMN02981294	AEOI00000000.2	representative genome	871575	1005962	Ogataea parapolymorpha DL-1	strain=DL-1		latest	Chromosome	Major	Full	2013-12-20	Hansenula_2	Centre	GCF_000187245.1	identical	https://ftp.ncbi.nlm.nih.gov/genomes/all/GCA/000/187/245/GCA_000187245.3_Hansenula_2		assembly from synonym type material	na
GCA_000187405.1	PRJNA38715	SAMN02981259	ADNI00000000.1	representative genome	655827	92637	Metarhizium acridum CQMa 102	strain=CQMa 102		latest	Scaffold	Major	Full	2011-02-08	MetAcr_May2010	Metarhizium genome sequencing Consortium	GCF_000187405.1	identical	https://ftp.ncbi.nlm.nih.gov/genomes/all/GCA/000/187/405/GCA_000187405.1_MetAcr_May2010			na
GCA_000187425.2	PRJNA38717	SAMN02981260	ADNJ00000000.2	representative genome	655844	568076	Metarhizium robertsii ARSEF 23	strain=ARSEF 23		latest	Scaffold	Major	Full	2014-12-19	MAA 2.0	Metarhizium genome sequencing Consortium	GCF_000187425.2	identical	https://ftp.ncbi.nlm.nih.gov/genomes/all/GCA/000/187/425/GCA_000187425.2_MAA_2.0			na
GCA_000203795.1	PRJNA41157	SAMN02746048	ADAR00000000.1	representative genome	684364	109871	Batrachochytrium dendrobatidis JAM81	strain=JAM81		latest	Scaffold	Major	Full	2011-04-12	v1.0	US DOE Joint Genome Institute (JGI-PGF)	GCF_000203795.2	different	https://ftp.ncbi.nlm.nih.gov/genomes/all/GCA/000/203/795/GCA_000203795.1_v1.0			na
GCA_000209165.1	PRJNA16843	SAMN02746101	AAVQ00000000.1	representative genome	322104	4924	Scheffersomyces stipitis CBS 6054	strain=CBS 6054		latest	Chromosome	Major	Full	2007-02-26	ASM20916v1	DOE Joint Genome Institute	GCF_000209165.1	identical	https://ftp.ncbi.nlm.nih.gov/genomes/all/GCA/000/209/165/GCA_000209165.1_ASM20916v1			na
GCA_000209365.1	PRJNA60387	SAMN02981319	AFDE00000000.1	na	929585	4932	Saccharomyces cerevisiae T7	strain=T7		latest	Scaffold	Major	Full	2011-04-26	Saccharomyces_cerevisiae_T7-1.0	Genome Sequencing Center (GSC) at Washington University (WashU) School of Medicine	na	na	https://ftp.ncbi.nlm.nih.gov/genomes/all/GCA/000/209/365/GCA_000209365.1_Saccharomyces_cerevisiae_T7-1.0			na
GCA_000213175.1	PRJNA65273	SAMN02769628	AFBT00000000.1	representative genome	510951	40127	Neurospora tetrasperma FGSC 2508	strain=FGSC 2508		latest	Scaffold	Major	Full	2011-06-21	v2.0	US DOE Joint Genome Institute (JGI-PGF)	GCF_000213175.1	identical	https://ftp.ncbi.nlm.nih.gov/genomes/all/GCA/000/213/175/GCA_000213175.1_v2.0			na
GCA_000213195.1	PRJNA65453	SAMN02743872	AFCY00000000.1	na	510952	40127	Neurospora tetrasperma FGSC 2509	strain=FGSC 2509		latest	Scaffold	Major	Full	2011-10-07	v1.0	US DOE Joint Genome Institute (JGI-PGF)	na	na	https://ftp.ncbi.nlm.nih.gov/genomes/all/GCA/000/213/195/GCA_000213195.1_v1.0			na
GCA_000218685.1	PRJNA32885	SAMN02744068	AEQB00000000.1	representative genome	578457	85982	Serpula lacrymans var. lacrymans S7.9	strain=S7.9		latest	Scaffold	Major	Full	2011-06-17	v1.0	US DOE Joint Genome Institute (JGI-PGF)	GCF_000218685.1	identical	https://ftp.ncbi.nlm.nih.gov/genomes/all/GCA/000/218/685/GCA_000218685.1_v1.0			na
GCA_000218725.1	PRJNA61241	SAMN02746105	AEQC00000000.1	na	936435	85982	Serpula lacrymans var. lacrymans S7.3	strain=S7.3		latest	Scaffold	Major	Full	2011-06-17	v1.0	US DOE Joint Genome Institute (JGI-PGF)	na	na	https://ftp.ncbi.nlm.nih.gov/genomes/all/GCA/000/218/725/GCA_000218725.1_v1.0			na
GCA_000218975.1	PRJEA37863	SAMEA2272624		na	643680	4932	Saccharomyces cerevisiae EC1118	strain=Lalvin EC1118		latest	Contig	Major	Full	2010-03-10	ASM21897v1	Genoscope	na	na	https://ftp.ncbi.nlm.nih.gov/genomes/all/GCA/000/218/975/GCA_000218975.1_ASM21897v1			na
GCA_000219625.1	PRJNA19047	SAMN02746078	ACPE00000000.1	representative genome	336722	1047171	Zymoseptoria tritici IPO323	strain=IPO323		latest	Chromosome	Major	Full	2011-07-06	MYCGR v2.0	DOE Joint Genome Institute	GCF_000219625.1	identical	https://ftp.ncbi.nlm.nih.gov/genomes/all/GCA/000/219/625/GCA_000219625.1_MYCGR_v2.0		assembly from type material	na
GCA_000221225.1	PRJNA47065	SAMN02981263	ADUW00000000.1	representative genome	759272	209285	Thermochaetoides thermophila DSM 1495	strain=DSM 1495		latest	Scaffold	Major	Full	2011-07-22	CTHT_3.0	EMBL	GCF_000221225.1	identical	https://ftp.ncbi.nlm.nih.gov/genomes/all/GCA/000/221/225/GCA_000221225.1_CTHT_3.0		assembly from type material	na
GCA_000222205.2	PRJNA59971	SAMN02981303	AEVR00000000.2	na	1001064	5286	Rhodotorula toruloides ATCC 204091	strain=ATCC 204091		latest	Scaffold	Major	Full	2013-12-03	R.glutinis2	MISSISSIPPI STATE UNIVERSITY	na	na	https://ftp.ncbi.nlm.nih.gov/genomes/all/GCA/000/222/205/GCA_000222205.2_R.glutinis2			na
GCA_000222805.1	PRJNA68027	SAMN02981338	AFQF00000000.1	na	660025	5507	Fusarium oxysporum f. sp. conglutinans Fo5176	strain=Fo5176		latest	Contig	Major	Full	2011-08-05	FOB1	CSIRO	na	na	https://ftp.ncbi.nlm.nih.gov/genomes/all/GCA/000/222/805/GCA_000222805.1_FOB1			na
GCA_000222875.2	PRJNA67303	SAMN02981343	AFRD00000000.1	representative genome	1037531	1037530	Periglandula ipomoeae IasaF13	strain=IasaF13		latest	Contig	Major	Full	2011-08-03	PerIpo_1.0	University of Kentucky, Dept of Plant Pathology	na	na	https://ftp.ncbi.nlm.nih.gov/genomes/all/GCA/000/222/875/GCA_000222875.2_PerIpo_1.0			na
GCA_000222895.2	PRJNA67299	SAMN02981344	AFRE00000000.1	na	1037527	447254	Epichloe gansuensis E7080	strain=E7080		latest	Contig	Major	Full	2011-08-03	NeGans_1.0	University of Kentucky, Dept of Plant Pathology	na	na	https://ftp.ncbi.nlm.nih.gov/genomes/all/GCA/000/222/895/GCA_000222895.2_NeGans_1.0			na
GCA_000222915.1	PRJNA67245	SAMN02981341	AFRB00000000.1	na	1036762	79589	Epichloe brachyelytri E4804	strain=E4804		latest	Contig	Major	Full	2011-08-03	EpiBra_1.0	University of Kentucky, Dept of Plant Pathology	na	na	https://ftp.ncbi.nlm.nih.gov/genomes/all/GCA/000/222/915/GCA_000222915.1_EpiBra_1.0			na
GCA_000222935.2	PRJNA67241	SAMN02981340	AFQZ00000000.1	representative genome	1036760	42363	Aciculosporium take MAFF-241224	strain=MAFF-241224		latest	Contig	Major	Full	2011-08-03	AciTa_1.0	University of Kentucky, Dept of Plant Pathology	na	na	https://ftp.ncbi.nlm.nih.gov/genomes/all/GCA/000/222/935/GCA_000222935.2_AciTa_1.0			na
GCA_000222955.2	PRJNA68441	SAMN02981349	AFSE00000000.1	na	1051583	5113	Epichloe typhina E5819	strain=E5819		latest	Contig	Major	Full	2011-08-03	AciTa_1.0	University of Kentucky	na	na	https://ftp.ncbi.nlm.nih.gov/genomes/all/GCA/000/222/955/GCA_000222955.2_AciTa_1.0			na
GCA_000223075.2	PRJNA67301	SAMN02981345	AFRF00000000.1	na	1037526	42805	Epichloe amarillans E57	strain=E57		latest	Contig	Major	Full	2011-08-08	EpiAma_1.0	University of Kentucky, Dept of Plant Pathology	na	na	https://ftp.ncbi.nlm.nih.gov/genomes/all/GCA/000/223/075/GCA_000223075.2_EpiAma_1.0			na
GCA_000223175.2	PRJNA51623	SAMN02981342	AFRC00000000.1	na	877506	40601	Claviceps paspali RRC 1481	strain=RRC 1481		latest	Contig	Major	Full	2011-08-10	ClPasp_1.0	University of Kentucky	na	na	https://ftp.ncbi.nlm.nih.gov/genomes/all/GCA/000/223/175/GCA_000223175.2_ClPasp_1.0			na
GCA_000223465.1	PRJNA33673	SAMN00715317	AEIM00000000.1	representative genome	590646	2315449	Yamadazyma tenuis ATCC 10573	strain=ATCC 10573		latest	Scaffold	Major	Full	2011-08-25	Candida tenuis v1.0	DOE Joint Genome Institute	GCF_000223465.1	identical	https://ftp.ncbi.nlm.nih.gov/genomes/all/GCA/000/223/465/GCA_000223465.1_Candida_tenuis_v1.0		assembly from type material	na
GCA_000223485.1	PRJNA53891	SAMN00714472	AEIK00000000.1	representative genome	619300	340170	Spathaspora passalidarum NRRL Y-27907	strain=NRRL Y-27907		latest	Scaffold	Major	Full	2011-08-25	Spathaspora passalidarum v2.0	DOE Joint Genome Institute	GCF_000223485.1	identical	https://ftp.ncbi.nlm.nih.gov/genomes/all/GCA/000/223/485/GCA_000223485.1_Spathaspora_passalidarum_v2.0		assembly from type material	na
GCA_000223565.1	PRJEA62483	SAMEA2272267		na	981350	460519	Komagataella phaffii CBS 7435	strain=CBS 7435		latest	Chromosome	Major	Full	2011-04-06	PicPas_Mar2011	Institute for Genomics and Bioinformatics, Graz University of Technology	na	na	https://ftp.ncbi.nlm.nih.gov/genomes/all/GCA/000/223/565/GCA_000223565.1_PicPas_Mar2011			na
GCA_000223625.2	PRJNA63029	SAMN02981317	AEYQ00000000.1	na	985138	1047171	Zymoseptoria tritici STIR04 A48b	strain=STIR04_A48b		latest	Contig	Major	Full	2011-08-08	ASM22362v2	University of Aarhus, Bioinformatics Research Center	na	na	https://ftp.ncbi.nlm.nih.gov/genomes/all/GCA/000/223/625/GCA_000223625.2_ASM22362v2			na
GCA_000223645.2	PRJNA62705	SAMN02981321	AFIP00000000.1	na	983958	1047171	Zymoseptoria tritici STIR04_A26b	strain=STIR04_A26b		latest	Contig	Major	Full	2011-08-08	ASM22364v2	University of Aarhus, Bioinformatics Research Center	na	na	https://ftp.ncbi.nlm.nih.gov/genomes/all/GCA/000/223/645/GCA_000223645.2_ASM22364v2			na
GCA_000223665.2	PRJNA63031	SAMN02981322	AFIQ00000000.1	na	985140	1173715	Zymoseptoria pseudotritici STIR04_2.2.1	strain=STIR04_2.2.1		latest	Contig	Major	Full	2011-08-08	ASM22366v2	University of Aarhus, Bioinformatics Research Center	na	na	https://ftp.ncbi.nlm.nih.gov/genomes/all/GCA/000/223/665/GCA_000223665.2_ASM22366v2			na
GCA_000223685.2	PRJNA63035	SAMN02981323	AFIR00000000.1	representative genome	985143	1173715	Zymoseptoria pseudotritici STIR04_4.3.1	strain=STIR04_4.3.1		latest	Contig	Major	Full	2011-08-08	ASM22368v2	University of Aarhus, Bioinformatics Research Center	na	na	https://ftp.ncbi.nlm.nih.gov/genomes/all/GCA/000/223/685/GCA_000223685.2_ASM22368v2			na
GCA_000223705.2	PRJNA63037	SAMN02981324	AFIS00000000.1	na	985141	1173715	Zymoseptoria pseudotritici STIR04_5.3	strain=STIR04_5.3		latest	Contig	Major	Full	2011-08-08	ASM22370v2	University of Aarhus, Bioinformatics Research Center	na	na	https://ftp.ncbi.nlm.nih.gov/genomes/all/GCA/000/223/705/GCA_000223705.2_ASM22370v2			na
GCA_000223725.2	PRJNA63039	SAMN02981325	AFIT00000000.1	na	985142	1173715	Zymoseptoria pseudotritici STIR04_5.9.1	strain=STIR04_5.9.1		latest	Contig	Major	Full	2011-08-08	ASM22372v2	University of Aarhus, Bioinformatics Research Center	na	na	https://ftp.ncbi.nlm.nih.gov/genomes/all/GCA/000/223/725/GCA_000223725.2_ASM22372v2			na
GCA_000223745.2	PRJNA63041	SAMN02981326	AFIU00000000.1	na	985147	1173716	Zymoseptoria ardabiliae STIR04_1.1.1	strain=STIR04_1.1.1		latest	Contig	Major	Full	2011-08-08	ASM22374v2	University of Aarhus, Bioinformatics Research Center	na	na	https://ftp.ncbi.nlm.nih.gov/genomes/all/GCA/000/223/745/GCA_000223745.2_ASM22374v2			na
GCA_000223765.2	PRJNA63043	SAMN02981328	AFIV00000000.1	representative genome	985145	1173716	Zymoseptoria ardabiliae STIR04_1.1.2	strain=STIR04_1.1.2		latest	Contig	Major	Full	2011-08-08	ASM22376v2	University of Aarhus, Bioinformatics Research Center	na	na	https://ftp.ncbi.nlm.nih.gov/genomes/all/GCA/000/223/765/GCA_000223765.2_ASM22376v2			na
GCA_000223785.2	PRJNA63045	SAMN02981327	AFIW00000000.1	na	985144	1173716	Zymoseptoria ardabiliae STIR04_3.13.1	strain=STIR04_3.13.1		latest	Contig	Major	Full	2011-08-08	ASM22378v2	University of Aarhus, Bioinformatics Research Center	na	na	https://ftp.ncbi.nlm.nih.gov/genomes/all/GCA/000/223/785/GCA_000223785.2_ASM22378v2			na
GCA_000223805.2	PRJNA63047	SAMN02981329	AFIX00000000.1	na	985146	1173716	Zymoseptoria ardabiliae STIR04_3.3.2	strain=STIR04_3.3.2		latest	Contig	Major	Full	2011-08-08	ASM22380v2	University of Aarhus, Bioinformatics Research Center	na	na	https://ftp.ncbi.nlm.nih.gov/genomes/all/GCA/000/223/805/GCA_000223805.2_ASM22380v2			na
GCA_000223825.2	PRJNA63049	SAMN02981330	AFIY00000000.1	representative genome	985148	1047170	Zymoseptoria passerinii SP63	strain=SP63		latest	Contig	Major	Full	2011-08-08	ASM22382v2	University of Aarhus, Bioinformatics Research Center	na	na	https://ftp.ncbi.nlm.nih.gov/genomes/all/GCA/000/223/825/GCA_000223825.2_ASM22382v2			na
GCA_000225285.2	PRJNA67247	SAMN02981346	AFRG00000000.1	na	1035635	79591	Epichloe glyceriae E277	strain=E277		latest	Contig	Major	Full	2011-09-02	EpiGly_1.0	University of Kentucky, Dept of Plant Pathology	na	na	https://ftp.ncbi.nlm.nih.gov/genomes/all/GCA/000/225/285/GCA_000225285.2_EpiGly_1.0			na
GCA_000225545.1	PRJNA41495	SAMN02981262	ADOT00000000.1	representative genome	756982	2813651	Orbilia oligospora ATCC 24927	strain=ATCC 24927		latest	Scaffold	Major	Full	2011-09-08	AOL24927 1.0	Laboratory for Conservation and Utilization of Bio-resources, Yunnan University, Kunming 650091, P. R. China	GCF_000225545.1	identical	https://ftp.ncbi.nlm.nih.gov/genomes/all/GCA/000/225/545/GCA_000225545.1_AOL24927_1.0			na
GCA_000225605.1	PRJNA41129	SAMN02981304	AEVU00000000.1	representative genome	983644	73501	Cordyceps militaris CM01	strain=CM01		latest	Scaffold	Major	Full	2011-09-12	CmilitarisCM01_v01	Shanghai Institutes for Biological Sciences (SIBS), Chinese Academy of Sciences	GCF_000225605.1	identical	https://ftp.ncbi.nlm.nih.gov/genomes/all/GCA/000/225/605/GCA_000225605.1_CmilitarisCM01_v01			na
GCA_000225625.2	PRJNA46347	SAMN02981356	AFXL00000000.1	na	1035095	746128	Aspergillus fumigatus Af10	strain=AF10		latest	Contig	Major	Full	2011-09-09	ASPER001	JCVI	na	na	https://ftp.ncbi.nlm.nih.gov/genomes/all/GCA/000/225/625/GCA_000225625.2_ASPER001			na
GCA_000225645.2	PRJNA52783	SAMN02981357	AFXM00000000.1	na	888744	746128	Aspergillus fumigatus AF210	strain=AF210		latest	Contig	Major	Full	2011-09-09	CA_ASPER002	JCVI	na	na	https://ftp.ncbi.nlm.nih.gov/genomes/all/GCA/000/225/645/GCA_000225645.2_CA_ASPER002			na
GCA_000226095.1	PRJNA32775	SAMN00739435		representative genome	573729	78579	Thermothelomyces thermophilus ATCC 42464	strain=ATCC 42464		latest	Complete Genome	Major	Full	2011-09-16	ASM22609v1	DOE Joint Genome Institute	GCF_000226095.1	identical	https://ftp.ncbi.nlm.nih.gov/genomes/all/GCA/000/226/095/GCA_000226095.1_ASM22609v1			na
GCA_000226115.1	PRJNA32847	SAMN02744067		representative genome	578455	2587410	Thermothielavioides terrestris NRRL 8126	strain=NRRL 8126		latest	Complete Genome	Major	Full	2011-09-16	ASM22611v1	DOE Joint Genome Institute	GCF_000226115.1	identical	https://ftp.ncbi.nlm.nih.gov/genomes/all/GCA/000/226/115/GCA_000226115.1_ASM22611v1			na
GCA_000226195.2	PRJNA51625	SAMN02981348	AFRX00000000.2	na	877507	35717	Epichloe festucae Fl1	strain=Fl1		latest	Scaffold	Major	Full	2016-08-02	EfestFl1_2.0	University of Kentucky	na	na	https://ftp.ncbi.nlm.nih.gov/genomes/all/GCA/000/226/195/GCA_000226195.2_EfestFl1_2.0			na
GCA_000226395.1	PRJEA27927	SAMEA2272345		representative genome	500485	1108849	Penicillium rubens Wisconsin 54-1255	strain=Wisconsin 54-1255		latest	Contig	Major	Full	2008-11-04	PenChr_Nov2007	DSM Anti-Infectives, The Netherlands	GCF_000226395.1	identical	https://ftp.ncbi.nlm.nih.gov/genomes/all/GCA/000/226/395/GCA_000226395.1_PenChr_Nov2007			na
GCA_000226545.1	PRJNA12954			representative genome	515849	2587412	Podospora anserina S mat+	strain=S mat+		latest	Contig	Major	Full	2008-05-14	ASM22654v1	Genoscope - Centre National de S茅quen莽age	GCF_000226545.1	identical	https://ftp.ncbi.nlm.nih.gov/genomes/all/GCA/000/226/545/GCA_000226545.1_ASM22654v1			na
GCA_000226655.2	PRJDA60265	SAMD00036547	BACA00000000.2	na	927772	41058	Aspergillus sojae NBRC 4239	strain=NBRC4239		latest	Scaffold	Major	Full	2020-09-07	AsojaeNBRC4239_2.0	Kikkoman Corporation	na	na	https://ftp.ncbi.nlm.nih.gov/genomes/all/GCA/000/226/655/GCA_000226655.2_AsojaeNBRC4239_2.0			na
GCA_000226675.2	PRJNA46489	SAMN02981320	AFIO00000000.1	na	744267	1173715	Zymoseptoria pseudotritici STIR04_3.11.1	strain=STIR04_3.11.1		latest	Contig	Major	Full	2011-06-03	ASM22667v2	Bioinformatics Reserach Center, Aarhus University	na	na	https://ftp.ncbi.nlm.nih.gov/genomes/all/GCA/000/226/675/GCA_000226675.2_ASM22667v2			na
GCA_000227055.2	PRJNA72349	SAMN02981368	AGCC00000000.1	na	1077442	37727	Talaromyces marneffei PM1	strain=PM1		latest	Contig	Major	Full	2011-09-30	ASM22705v2	Department of Microbiology, The University of Hong Kong	na	na	https://ftp.ncbi.nlm.nih.gov/genomes/all/GCA/000/227/055/GCA_000227055.2_ASM22705v2			na
GCA_000227075.1	PRJNA64593			na	999810	40559	Botrytis cinerea T4	strain=T4		latest	Contig	Major	Full	2011-03-11	BotFuc_Mar2011	Genoscope	na	na	https://ftp.ncbi.nlm.nih.gov/genomes/all/GCA/000/227/075/GCA_000227075.1_BotFuc_Mar2011			na
GCA_000227095.3	PRJDA63243	SAMD00025740	BACD00000000.3	na	698492	5606	Saitoella complicata NRRL Y-17804	strain=NRRL Y-17804		latest	Contig	Major	Full	2015-04-22	Scomplicata_3.0	Saitoella complicata genome sequencing consortium	na	na	https://ftp.ncbi.nlm.nih.gov/genomes/all/GCA/000/227/095/GCA_000227095.3_Scomplicata_3.0		assembly from type material	na
GCA_000227115.2	PRJEA70961	SAMEA2272418		representative genome	1071378	27289	Naumovozyma dairenensis CBS 421	strain=type strain:CBS 421		latest	Chromosome	Major	Full	2012-08-20	ASM22711v2	Wolfe Laboratory, Smurfit Institute of Genetics, Trinity College Dublin, Ireland	GCF_000227115.2	identical	https://ftp.ncbi.nlm.nih.gov/genomes/all/GCA/000/227/115/GCA_000227115.2_ASM22711v2		assembly from type material	na
GCA_000230245.1	PRJNA64587	SAMEA3138400		na	999809	72558	Sporisorium reilianum SRZ2			latest	Chromosome	Major	Full	2011-08-11	ASM23024v1	Munich Information Center for Protein Sequences	na	na	https://ftp.ncbi.nlm.nih.gov/genomes/all/GCA/000/230/245/GCA_000230245.1_ASM23024v1			na
GCA_000230375.1	PRJNA63129			representative genome	985895	5022	Plenodomus lingam JN3		v23.1.3	latest	Contig	Major	Full	2010-11-17	ASM23037v1	Genoscope	GCF_000230375.1	identical	https://ftp.ncbi.nlm.nih.gov/genomes/all/GCA/000/230/375/GCA_000230375.1_ASM23037v1			na
GCA_000230395.2	PRJNA15785	SAMN02953752	ACJE00000000.1	na	380704	5061	Aspergillus niger ATCC 1015	strain=ATCC 1015		latest	Contig	Major	Full	2011-10-12	ASPNI v3.0	DOE Joint Genome Institute	na	na	https://ftp.ncbi.nlm.nih.gov/genomes/all/GCA/000/230/395/GCA_000230395.2_ASPNI_v3.0			na
GCA_000230625.1	PRJNA64935	SAMN00760826	AFPA00000000.1	representative genome	858893	5970	Exophiala dermatitidis NIH/UT8656	strain=NIH/UT8656		latest	Scaffold	Major	Full	2011-10-19	Exop_derm_V1	Broad Institute	GCF_000230625.1	identical	https://ftp.ncbi.nlm.nih.gov/genomes/all/GCA/000/230/625/GCA_000230625.1_Exop_derm_V1			na
GCA_000235365.1	PRJNA60715	SAMN03081426		representative genome	931890	45285	Eremothecium cymbalariae DBVPG#7215	strain=DBVPG#7215		latest	Chromosome	Major	Full	2011-11-14	ASM23536v1	Carlsberg Laboratory	GCF_000235365.1	identical	https://ftp.ncbi.nlm.nih.gov/genomes/all/GCA/000/235/365/GCA_000235365.1_ASM23536v1			na
GCA_000236905.1	PRJEA70965	SAMEA2272094		representative genome	1071381	113608	Tetrapisispora phaffii CBS 4417	strain=type strain:CBS 4417		latest	Chromosome	Major	Full	2011-11-17	ASM23690v1	Wolfe Laboratory, Smurfit Institute of Genetics, Trinity College Dublin, Ireland	GCF_000236905.1	identical	https://ftp.ncbi.nlm.nih.gov/genomes/all/GCA/000/236/905/GCA_000236905.1_ASM23690v1		assembly from type material	na
GCA_000237345.1	PRJEA70625	SAMEA2271985		representative genome	1064592	27288	Naumovozyma castellii CBS 4309	strain=type strain:CBS 4309		latest	Chromosome	Major	Full	2011-08-01	ASM23734v1	Wolfe Laboratory, Smurfit Institute of Genetics, Trinity College Dublin	GCF_000237345.1	identical	https://ftp.ncbi.nlm.nih.gov/genomes/all/GCA/000/237/345/GCA_000237345.1_ASM23734v1		assembly from type material	na
GCA_000238015.2	PRJNA74639	SAMN00740150	AGUE00000000.1	na	1104152	101852	Glarea lozoyensis 74030	strain=74030		latest	Scaffold	Major	Full	2013-06-11	LBAGla_1.0	Institute of Pharmaceutical Sciences	na	na	https://ftp.ncbi.nlm.nih.gov/genomes/all/GCA/000/238/015/GCA_000238015.2_LBAGla_1.0			na
GCA_000239015.2	PRJNA77881	SAMN02981392	AHBE00000000.1	na	1118155	4959	Debaryomyces hansenii var. hansenii MTCC 234	strain=MTCC 234		latest	Contig	Major	Full	2011-12-20	ASM23901v2	Institute of Microbial Technology,Chandigarh,INDIA	na	na	https://ftp.ncbi.nlm.nih.gov/genomes/all/GCA/000/239/015/GCA_000239015.2_ASM23901v2			na
GCA_000239835.2	PRJDA66971	SAMD00036556	BACL00000000.1	na	1033177	1069201	Aspergillus luchuensis IFO 4308	strain=IFO 4308		latest	Scaffold	Major	Full	2011-11-29	Akaw_assembly01	University of Kyushu, Department of Bioscience and Biotechnology	na	na	https://ftp.ncbi.nlm.nih.gov/genomes/all/GCA/000/239/835/GCA_000239835.2_Akaw_assembly01			na
GCA_000240135.3	PRJNA13839	SAMN02953593	AACM00000000.2	representative genome	229533	5518	Fusarium graminearum PH-1	strain=PH-1; NRRL 31084		latest	Chromosome	Major	Full	2008-11-21	ASM24013v3	International Gibberella zeae Genomics Consortium	GCF_000240135.3	different	https://ftp.ncbi.nlm.nih.gov/genomes/all/GCA/000/240/135/GCA_000240135.3_ASM24013v3			na
GCA_000240685.2	PRJNA41211	SAMN02981246	ADAG00000000.1	na	685557	64518	Mortierella alpina ATCC 32222	strain=ATCC 32222		latest	Contig	Major	Full	2011-12-29	ASM24068v2	School of Food Science and Technology, Jiangnan University, P.R. China	na	na	https://ftp.ncbi.nlm.nih.gov/genomes/all/GCA/000/240/685/GCA_000240685.2_ASM24068v2			na
GCA_000241205.2	PRJDA48573	SAMD00036542	BABT00000000.2	na	764103	34349	Mixia osmundae IAM 14324	strain=IAM 14324		latest	Contig	Major	Full	2011-11-25	Mosmundae_2.0	Mixia osmundae genome sequencing consortium	na	na	https://ftp.ncbi.nlm.nih.gov/genomes/all/GCA/000/241/205/GCA_000241205.2_Mosmundae_2.0			na
GCA_000243375.1	PRJEA70971	SAMEA2272433		representative genome	4950	4950	Torulaspora delbrueckii	strain=type strain:CBS 1146		latest	Chromosome	Major	Full	2011-12-08	ASM24337v1	Wolfe Laboratory, Smurfit Institute of Genetics, Trinity College Dublin, Ireland	GCF_000243375.1	identical	https://ftp.ncbi.nlm.nih.gov/genomes/all/GCA/000/243/375/GCA_000243375.1_ASM24337v1		assembly designated as neotype	na
GCA_000256225.1	PRJNA78243	SAMN02981405	AIIC00000000.1	na	1122867	156630	Alternaria arborescens EGS 39-128	strain=EGS 39-128		latest	Contig	Major	Full	2012-03-26	A_arborescens_1.0	Department of Plant Pathology, The Ohio State University	na	na	https://ftp.ncbi.nlm.nih.gov/genomes/all/GCA/000/256/225/GCA_000256225.1_A_arborescens_1.0		assembly from type material	na
GCA_000258745.1	PRJNA112573	SAMN02981412	AJMJ00000000.1	na	1165933	5286	Rhodotorula toruloides MTCC 457	strain=MTCC 457		latest	Scaffold	Major	Full	2012-04-16	ASM25874v1	Institute of Microbial Technology(IMTECH)-CSIR,Sector 39A,Chandigarh,160036	na	na	https://ftp.ncbi.nlm.nih.gov/genomes/all/GCA/000/258/745/GCA_000258745.1_ASM25874v1			na
GCA_000259975.2	PRJNA72769	SAMN02981365	AGBH00000000.1	na	1080343	5507	Fusarium oxysporum f. sp. lycopersici MN25	strain=MN25		latest	Scaffold	Major	Full	2014-02-06	FO_MN25_V1	Broad Institute	na	na	https://ftp.ncbi.nlm.nih.gov/genomes/all/GCA/000/259/975/GCA_000259975.2_FO_MN25_V1			na
GCA_000260075.2	PRJNA72771	SAMN02981366	AGBI00000000.1	na	1080344	5507	Fusarium oxysporum f. sp. pisi HDV247	strain=HDV247		latest	Scaffold	Major	Full	2014-02-06	FO_HDV247_V1	Broad Institute	na	na	https://ftp.ncbi.nlm.nih.gov/genomes/all/GCA/000/260/075/GCA_000260075.2_FO_HDV247_V1			na
GCA_000260155.3	PRJNA73535	SAMN02981376	AGNB00000000.1	na	1089448	5507	Fusarium oxysporum f. sp. radicis-lycopersici 26381	strain=26381		latest	Scaffold	Major	Full	2014-02-19	FO_CL57_V1	Broad Institute	na	na	https://ftp.ncbi.nlm.nih.gov/genomes/all/GCA/000/260/155/GCA_000260155.3_FO_CL57_V1			na
GCA_000260175.2	PRJNA73537	SAMN02981377	AGNC00000000.1	na	1089449	5507	Fusarium oxysporum f. sp. vasinfectum 25433	strain=25433		latest	Scaffold	Major	Full	2014-02-19	FO_Cotton_V1	Broad Institute	na	na	https://ftp.ncbi.nlm.nih.gov/genomes/all/GCA/000/260/175/GCA_000260175.2_FO_Cotton_V1			na
GCA_000260195.2	PRJNA73539	SAMN02981379	AGND00000000.1	representative genome	1089451	2502994	Fusarium odoratissimum NRRL 54006	strain=54006		latest	Scaffold	Major	Full	2014-02-19	FO_II5_V1	Broad Institute	GCF_000260195.1	identical	https://ftp.ncbi.nlm.nih.gov/genomes/all/GCA/000/260/195/GCA_000260195.2_FO_II5_V1			na
GCA_000260215.2	PRJNA73543	SAMN02981380	AGNF00000000.1	na	1089457	5507	Fusarium oxysporum f. sp. conglutinans race 2 54008	strain=54008		latest	Scaffold	Major	Full	2014-02-19	FO_PHW808_V1	Broad Institute	na	na	https://ftp.ncbi.nlm.nih.gov/genomes/all/GCA/000/260/215/GCA_000260215.2_FO_PHW808_V1			na
GCA_000260235.2	PRJNA73545	SAMN02981381	AGNG00000000.1	na	1089458	5507	Fusarium oxysporum f. sp. raphani 54005	strain=54005		latest	Scaffold	Major	Full	2014-02-06	FO_PHW815_V1	Broad Institute	na	na	https://ftp.ncbi.nlm.nih.gov/genomes/all/GCA/000/260/235/GCA_000260235.2_FO_PHW815_V1			na
GCA_000260735.1	PRJDA45827	SAMD00036541	BABQ00000000.1	na	721032	4932	Saccharomyces cerevisiae Kyokai no. 7	strain=Kyokai no. 7		latest	Scaffold	Major	Full	2011-10-04	K7_1.0	National Research Institute of Brewing	na	na	https://ftp.ncbi.nlm.nih.gov/genomes/all/GCA/000/260/735/GCA_000260735.1_K7_1.0			na
GCA_000261425.2	PRJNA85131	SAMN02717006	AIIA00000000.2	na	1151026	92950	Cladosporium sphaerospermum UM 843	strain=UM 843		latest	Scaffold	Major	Full	2014-07-22	UM843Vel2.0	UNIVERSITY OF MALAYA	na	na	https://ftp.ncbi.nlm.nih.gov/genomes/all/GCA/000/261/425/GCA_000261425.2_UM843Vel2.0			na
GCA_000262775.1	PRJNA77007	SAMN00754288	AHGX00000000.1	na	1127707	5315	Ganoderma lucidum Xiangnong No.1	strain=Xiangnong No.1		latest	Scaffold	Major	Full	2012-05-16	GanLuc1.0	Huazhong University of Science and Technology	na	na	https://ftp.ncbi.nlm.nih.gov/genomes/all/GCA/000/262/775/GCA_000262775.1_GanLuc1.0			na
GCA_000263375.1	PRJNA64975	SAMN02769629	AFQX00000000.1	representative genome	671144	1708541	Wallemia mellicola CBS 633.66	strain=CBS 633.66		latest	Scaffold	Major	Full	2012-05-29	Wallemia sebi v1.0	JGI	GCF_000263375.1	identical	https://ftp.ncbi.nlm.nih.gov/genomes/all/GCA/000/263/375/GCA_000263375.1_Wallemia_sebi_v1.0		assembly from type material	na
GCA_000264905.1	PRJNA52843	SAMN02981277	AEGX00000000.1	representative genome	721885	40492	Stereum hirsutum FP-91666 SS1	strain=FP-91666 SS1		latest	Scaffold	Major	Full	2012-06-04	Stehi1	JGI	GCF_000264905.1	identical	https://ftp.ncbi.nlm.nih.gov/genomes/all/GCA/000/264/905/GCA_000264905.1_Stehi1			na
GCA_000264995.1	PRJNA52407	SAMN00632096	AEGM00000000.1	representative genome	741275	202698	Punctularia strigosozonata HHB-11173 SS5	strain=HHB-11173 SS5		latest	Scaffold	Major	Full	2012-06-11	Punctularia strigosozonata v1.0	JGI	GCF_000264995.1	identical	https://ftp.ncbi.nlm.nih.gov/genomes/all/GCA/000/264/995/GCA_000264995.1_Punctularia_strigosozonata_v1.0			na
GCA_000265015.1	PRJNA60553	SAMN02981354	AFVO00000000.1	representative genome	717982	1331295	Auricularia subglabra TFB-10046 SS5	strain=TFB-10046 SS5		latest	Scaffold	Major	Full	2012-06-29	Auricularia subglabra SS-5 V1.0	JGI	GCF_000265015.1	identical	https://ftp.ncbi.nlm.nih.gov/genomes/all/GCA/000/265/015/GCA_000265015.1_Auricularia_subglabra_SS-5_V1.0			na
GCA_000269785.2	PRJNA88495	SAMN02981419	AKHY00000000.1	na	1160506	5062	Aspergillus oryzae 3.042	strain=3.042		latest	Contig	Major	Full	2012-06-25	AspOry3042	Tianjin University of Science & Technology	na	na	https://ftp.ncbi.nlm.nih.gov/genomes/all/GCA/000/269/785/GCA_000269785.2_AspOry3042			na
GCA_000269885.1	PRJNA52955	SAMN00828752	AEHG00000000.1	na	889517	4932	Saccharomyces cerevisiae CEN.PK113-7D	strain=CEN.PK113-7D		latest	Chromosome	Major	Full	2012-06-19	ASM26988v1	Chalmers University of Technology	na	na	https://ftp.ncbi.nlm.nih.gov/genomes/all/GCA/000/269/885/GCA_000269885.1_ASM26988v1			na
GCA_000271565.1	PRJNA71455	SAMN02981363	AGAX00000000.1	na	1077286	5315	Ganoderma lucidum G.260125-1	strain=G.260125-1		latest	Scaffold	Major	Full	2012-06-21	GanLuc1.0	The Institute of Medicinal Plant Development	na	na	https://ftp.ncbi.nlm.nih.gov/genomes/all/GCA/000/271/565/GCA_000271565.1_GanLuc1.0			na
GCA_000271585.1	PRJNA56097	SAMN02981287	AEJI00000000.1	representative genome	717944	5325	Trametes versicolor FP-101664 SS1	strain=FP-101664 SS1		latest	Scaffold	Major	Full	2012-06-22	Trametes versicolor v1.0	JGI	GCF_000271585.1	identical	https://ftp.ncbi.nlm.nih.gov/genomes/all/GCA/000/271/585/GCA_000271585.1_Trametes_versicolor_v1.0			na
GCA_000271605.1	PRJNA56107	SAMN02981288	AEJJ00000000.1	representative genome	694068	208960	Fomitiporia mediterranea MF3/22	strain=MF3/22		latest	Scaffold	Major	Full	2012-06-29	Fomme1	JGI	GCF_000271605.1	identical	https://ftp.ncbi.nlm.nih.gov/genomes/all/GCA/000/271/605/GCA_000271605.1_Fomme1			na
GCA_000271645.1	PRJNA32829	SAMN02744056	AFVY00000000.1	representative genome	578456	5217	Tremella mesenterica DSM 1558	strain=Fries		latest	Scaffold	Major	Full	2012-06-22	Treme1	DOE Joint Genome Institute	GCF_000271645.1	identical	https://ftp.ncbi.nlm.nih.gov/genomes/all/GCA/000/271/645/GCA_000271645.1_Treme1			na
GCA_000271705.2	PRJNA67069	SAMN02981332	AFMM00000000.1	na	660027	5507	Fusarium oxysporum Fo47	strain=Fo47		latest	Scaffold	Major	Full	2014-02-06	FO_Fo47_V1	Broad Institute	na	na	https://ftp.ncbi.nlm.nih.gov/genomes/all/GCA/000/271/705/GCA_000271705.2_FO_Fo47_V1			na
GCA_000271745.2	PRJNA67067	SAMN02981331	AFML00000000.1	na	660029	5507	Fusarium oxysporum NRRL 32931	strain=NRRL 32931		latest	Scaffold	Major	Full	2014-02-06	FO_FOSC_3_a_V1	Broad Institute	GCF_000271745.1	identical	https://ftp.ncbi.nlm.nih.gov/genomes/all/GCA/000/271/745/GCA_000271745.2_FO_FOSC_3_a_V1	superseded by newer assembly for species		na
GCA_000275665.1	PRJNA72403	SAMN01057573	AGAW00000000.1	na	1087981	4932	Saccharomyces cerevisiae YJSH1	strain=YJSH1		latest	Chromosome	Major	Full	2013-11-12	YJSH1_1.0	Zhejiang University	na	na	https://ftp.ncbi.nlm.nih.gov/genomes/all/GCA/000/275/665/GCA_000275665.1_YJSH1_1.0			na
GCA_000275845.1	PRJNA53511	SAMN02981282	AEID00000000.1	representative genome	732165	114155	Dichomitus squalens LYAD-421 SS1	strain=LYAD-421 SS1		latest	Scaffold	Major	Full	2012-07-12	Dichomitus squalens v1.0	JGI	GCF_000275845.1	identical	https://ftp.ncbi.nlm.nih.gov/genomes/all/GCA/000/275/845/GCA_000275845.1_Dichomitus_squalens_v1.0			na
GCA_000278405.1	PRJNA89727	SAMN02981428	AKXN00000000.1	na	1163405	5062	Aspergillus oryzae AS 3.951	strain=AS 3.951		latest	Contig	Major	Full	2012-07-16	AspOryAS3951	South China University of Technology	na	na	https://ftp.ncbi.nlm.nih.gov/genomes/all/GCA/000/278/405/GCA_000278405.1_AspOryAS3951			na
GCA_000278425.1	PRJNA138081	SAMN02981427	AKXL00000000.1	na	1167532	5062	Aspergillus oryzae AS 3.863	strain=AS 3.863		latest	Contig	Major	Full	2012-07-16	AspOryAS3863	South China University of Technology	na	na	https://ftp.ncbi.nlm.nih.gov/genomes/all/GCA/000/278/425/GCA_000278425.1_AspOryAS3863			na
GCA_000280675.1	PRJNA38719	SAMN02981247	ADAH00000000.1	representative genome	655819	176275	Beauveria bassiana ARSEF 2860	strain=ARSEF 2860		latest	Scaffold	Major	Full	2012-08-14	ASM28067v1	Zhejiang University, China	GCF_000280675.1	identical	https://ftp.ncbi.nlm.nih.gov/genomes/all/GCA/000/280/675/GCA_000280675.1_ASM28067v1			na
GCA_000281105.1	PRJNA157061	SAMN00989094	AJKL00000000.1	representative genome	1168221	61459	Coniosporium apollinis CBS 100218	strain=CBS 100218		latest	Scaffold	Major	Full	2012-07-31	Coni_apol_CBS100218 _V1	Broad Institute	GCF_000281105.1	identical	https://ftp.ncbi.nlm.nih.gov/genomes/all/GCA/000/281/105/GCA_000281105.1_Coni_apol_CBS100218_V1			na
GCA_000287895.1	PRJNA169496	SAMN01129889	ALJS00000000.1	na	1214527	27292	Saccharomyces pastorianus CCY48 - 91	strain=CCY48 - 91		latest	Contig	Major	Full	2012-08-15	SacPas1.0	Institute of Chemical Technology Prague	na	na	https://ftp.ncbi.nlm.nih.gov/genomes/all/GCA/000/287/895/GCA_000287895.1_SacPas1.0			na
GCA_000292585.1	PRJNA82691	SAMN02981398	AHZS00000000.1	na	1143189	318829	Pyricularia oryzae Y34	strain=Y34		latest	Scaffold	Major	Full	2013-01-04	MoY34_2.0	China Agricultural University	na	na	https://ftp.ncbi.nlm.nih.gov/genomes/all/GCA/000/292/585/GCA_000292585.1_MoY34_2.0			na
GCA_000292605.1	PRJNA82693	SAMN02981399	AHZT00000000.1	na	1143193	318829	Pyricularia oryzae P131	strain=P131		latest	Scaffold	Major	Full	2013-01-04	MoP131_2.0	China Agricultural University	na	na	https://ftp.ncbi.nlm.nih.gov/genomes/all/GCA/000/292/605/GCA_000292605.1_MoP131_2.0			na
GCA_000292625.1	PRJNA62091	SAMN02981302	AEUS00000000.1	representative genome	1858805	1858805	Dacryopinax primogenitus	strain=DJM-731 SS1		latest	Scaffold	Major	Full	2012-08-23	Dacryopinax sp. DJM 731 SSP1 v1.0	DOE Joint Genome Institute	GCF_000292625.1	identical	https://ftp.ncbi.nlm.nih.gov/genomes/all/GCA/000/292/625/GCA_000292625.1_Dacryopinax_sp._DJM_731_SSP1_v1.0		assembly from type material	na
GCA_000292645.1	PRJNA162725	SAMN02981443	ALOC00000000.1	na	999810	40559	Botrytis cinerea T4	strain=T4		latest	Scaffold	Major	Full	2012-08-22	ASM29264v1	Wageningen University	na	na	https://ftp.ncbi.nlm.nih.gov/genomes/all/GCA/000/292/645/GCA_000292645.1_ASM29264v1			na
GCA_000292665.1	PRJNA77807	SAMN02981404	AIET00000000.1	representative genome	1117665	1117665	fungal sp. EF0021			latest	Contig	Major	Full	2012-08-21	ASM29266v1	Fraunhofer	na	na	https://ftp.ncbi.nlm.nih.gov/genomes/all/GCA/000/292/665/GCA_000292665.1_ASM29266v1			na
GCA_000292725.1	PRJNA88533	SAMN02981438	ALIE00000000.1	representative genome	1160507	706196	Saccharomyces arboricola H-6	strain=H-6		latest	Chromosome	Major	Full	2012-09-11	SacArb1.0	The University of Nottingham	GCF_000292725.1	identical	https://ftp.ncbi.nlm.nih.gov/genomes/all/GCA/000/292/725/GCA_000292725.1_SacArb1.0		assembly from type material	na
GCA_000292815.1	PRJNA83445	SAMN02981436	ALAV00000000.1	na	580240	4932	Saccharomyces cerevisiae W303	strain=W303		latest	Chromosome	Major	Full	2013-02-28	ASM29281v1	Max Planck Institute Molecular Genetics	na	na	https://ftp.ncbi.nlm.nih.gov/genomes/all/GCA/000/292/815/GCA_000292815.1_ASM29281v1			na
GCA_000293215.1	PRJNA164647	SAMN02981437	ALBS00000000.1	representative genome	1186058	82508	Trichosporon asahii var. asahii CBS 2479	strain=CBS 2479		latest	Scaffold	Major	Full	2013-01-23	Trichosporon asahii 1	Beijing Military Command General Hospital of PLA, China	GCF_000293215.1	identical	https://ftp.ncbi.nlm.nih.gov/genomes/all/GCA/000/293/215/GCA_000293215.1_Trichosporon_asahii_1		assembly from type material	na
GCA_000294735.1	PRJNA171022	SAMN02981451	AMCU00000000.1	na	1213350	5580	Aureobasidium pullulans AY4	strain=AY4		latest	Contig	Major	Full	2012-09-06	ASM29473v1	Universiti Teknologi Malaysia	na	na	https://ftp.ncbi.nlm.nih.gov/genomes/all/GCA/000/294/735/GCA_000294735.1_ASM29473v1			na
GCA_000296255.1	PRJNA79063	SAMN02981397	AHIW00000000.1	representative genome	1128401	72120	Omphalotus olearius VT 653.13	strain=VT 653.13		latest	Scaffold	Major	Full	2012-09-17	OmpOle_1.0	University of Minnesota	na	na	https://ftp.ncbi.nlm.nih.gov/genomes/all/GCA/000/296/255/GCA_000296255.1_OmpOle_1.0			na
GCA_000298775.1	PRJNA66127	SAMN02981355	AFXC00000000.1	representative genome	1072389	698440	Drepanopeziza brunnea f. sp. 'multigermtubi' MB_m1	strain=MB_m1		latest	Scaffold	Major	Full	2012-09-26	ASM29877v1	Nanjing Forestry University	GCF_000298775.1	identical	https://ftp.ncbi.nlm.nih.gov/genomes/all/GCA/000/298/775/GCA_000298775.1_ASM29877v1			na
GCA_000299195.2	PRJNA89605	SAMN02981417	AKFM00000000.2	na	1162310	4911	Kluyveromyces marxianus var. marxianus KCTC 17555	strain=KCTC 17555		latest	Scaffold	Major	Full	2015-04-09	KM02r2	KRIBB	na	na	https://ftp.ncbi.nlm.nih.gov/genomes/all/GCA/000/299/195/GCA_000299195.2_KM02r2			na
GCA_000299215.2	PRJNA172216	SAMN02981446	AMBO00000000.1	na	1220162	82508	Trichosporon asahii var. asahii CBS 8904	strain=CBS 8904		latest	Scaffold	Major	Full	2012-09-26	ASM29921v2	Beijing Military Command General Hospital of PLA, China	na	na	https://ftp.ncbi.nlm.nih.gov/genomes/all/GCA/000/299/215/GCA_000299215.2_ASM29921v2			na
GCA_000300555.1	PRJNA61007	SAMN00188834	AEOL00000000.1	na	597362	5341	Agaricus bisporus var. burnettii JB137-S8	strain=JB137-s8		latest	Scaffold	Major	Full	2012-10-16	Agabi_varbur_1	JGI	GCF_000300555.1	identical	https://ftp.ncbi.nlm.nih.gov/genomes/all/GCA/000/300/555/GCA_000300555.1_Agabi_varbur_1			na
GCA_000300575.2	PRJNA61005	SAMN02744070		representative genome	936046	5341	Agaricus bisporus var. bisporus H97	strain=H97		latest	Chromosome	Major	Full	2016-07-15	ASM30057v2	JGI-PSF	na	na	https://ftp.ncbi.nlm.nih.gov/genomes/all/GCA/000/300/575/GCA_000300575.2_ASM30057v2			na
GCA_000300595.1	PRJNA38425	SAMN02981278	AEHB00000000.1	representative genome	650164	231932	Phanerochaete carnosa HHB-10118-sp	strain=HHB-10118-sp		latest	Scaffold	Major	Full	2012-10-16	Phanerochaete carnosa HHB-10118-Sp v1.0	DOE Joint Genome Institute	GCF_000300595.1	identical	https://ftp.ncbi.nlm.nih.gov/genomes/all/GCA/000/300/595/GCA_000300595.1_Phanerochaete_carnosa_HHB-10118-Sp_v1.0			na
GCA_000301015.1	PRJNA86753	SAMN02981463	AMRR00000000.1	na	1156157	5499	Fulvia fulva CBS 131901	strain=CBS 131901		latest	Scaffold	Major	Full	2012-10-11	CfCabog12	Wageningen UR (University & Research centre)	na	na	https://ftp.ncbi.nlm.nih.gov/genomes/all/GCA/000/301/015/GCA_000301015.1_CfCabog12			na
GCA_000302655.1	PRJNA78845	SAMN02981393	AHHD00000000.1	na	1126212	35725	Macrophomina phaseolina MS6	strain=MS6		latest	Contig	Major	Full	2012-10-03	MphMS6_1.0	Advanced Studies of Genomics, Proteomics and Bioinformatics (ASGPB), University of Hawaii & Basic and Applied Research on Jute (BARJ), Bangladesh Jute Research Institute	na	na	https://ftp.ncbi.nlm.nih.gov/genomes/all/GCA/000/302/655/GCA_000302655.1_MphMS6_1.0			na
GCA_000303195.2	PRJNA66583	SAMN02981337	AFNW00000000.1	representative genome	1028729	101028	Fusarium pseudograminearum CS3096	strain=CS3096		latest	Chromosome	Major	Full	2015-04-15	FP7	CSIRO	GCF_000303195.2	identical	https://ftp.ncbi.nlm.nih.gov/genomes/all/GCA/000/303/195/GCA_000303195.2_FP7			na
GCA_000304475.1	PRJEA70967	SAMEA2272790		representative genome	1071382	432096	Kazachstania africana CBS 2517	strain=type strain:CBS 2517		latest	Chromosome	Major	Full	2012-01-17	Ka_CBS2517	Wolfe Laboratory, Smurfit Institute of Genetics, Trinity College Dublin, Ireland	GCF_000304475.1	identical	https://ftp.ncbi.nlm.nih.gov/genomes/all/GCA/000/304/475/GCA_000304475.1_Ka_CBS2517		assembly from type material	na
GCA_000308935.1	PRJNA174065	SAMN02981455	AMDD00000000.1	na	1227742	4932	Saccharomyces cerevisiae ZTW1	strain=ZTW1		latest	Contig	Major	Full	2012-10-31	ZTW1	College of life science	na	na	https://ftp.ncbi.nlm.nih.gov/genomes/all/GCA/000/308/935/GCA_000308935.1_ZTW1			na
GCA_000308955.1	PRJNA174036	SAMN02981456	AMDI00000000.1	na	1227655	5113	Epichloe typhina E8	strain=E8		latest	Contig	Major	Full	2012-10-31	ETyphina 1.0	University of Kentucky	na	na	https://ftp.ncbi.nlm.nih.gov/genomes/all/GCA/000/308/955/GCA_000308955.1_ETyphina_1.0			na
GCA_000309355.1	PRJNA174039	SAMN02981458	AMDK00000000.1	representative genome	1227659	2591900	Epichloe gansuensis var. inebrians E818	strain=E818		latest	Contig	Major	Full	2012-10-31	NGansIn1.0	University of Kentucky	na	na	https://ftp.ncbi.nlm.nih.gov/genomes/all/GCA/000/309/355/GCA_000309355.1_NGansIn1.0			na
GCA_000312925.2	PRJEA74523	SAMEA2272291	CAHR00000000.2	na	1097556	5011	Taphrina deformans PYCC 5710	strain=PYCC 5710		latest	Scaffold	Major	Full	2013-03-28	ASM31292v2	Faculdade de Ci锚ncias e Tecnologia, Universidade Nova de Lisboa	na	na	https://ftp.ncbi.nlm.nih.gov/genomes/all/GCA/000/312/925/GCA_000312925.2_ASM31292v2			na
GCA_000313485.1	PRJEB29	SAMEA2272793	CAIF00000000.1	representative genome	1041607	1041607	Wickerhamomyces ciferrii	strain=NRRL Y-1031 F-60-10		latest	Contig	Major	Full	2012-09-21	ASM31348v1	Center for Biotechnology	GCF_000313485.1	identical	https://ftp.ncbi.nlm.nih.gov/genomes/all/GCA/000/313/485/GCA_000313485.1_ASM31348v1		assembly from type material	na
GCA_000313505.1	PRJEA85615	SAMEA2272397	CAHV00000000.1	na	669874	4918	Pachysolen tannophilus NRRL Y-2460	strain=NRRL Y-2460		latest	Contig	Major	Full	2012-05-16	ASM31350v1	Technical University of Denmark, Dept. of Systems Biology	na	na	https://ftp.ncbi.nlm.nih.gov/genomes/all/GCA/000/313/505/GCA_000313505.1_ASM31350v1		assembly from type material	na
GCA_000313525.1	PRJEA72357	SAMEA2272653	CAGC00000000.1	representative genome	599839	599839	Fibroporia radiculosa	strain=TFFH 294		latest	Scaffold	Major	Full	2012-03-30	ASM31352v1	Forest Products, Mississippi State University	GCF_000313525.1	identical	https://ftp.ncbi.nlm.nih.gov/genomes/all/GCA/000/313/525/GCA_000313525.1_ASM31352v1			na
GCA_000313545.1	PRJEA76339	SAMEA2272550	CAFZ00000000.1	na	1109443	65672	Serendipita indica DSM 11827	strain=DSM 11827		latest	Scaffold	Major	Full	2012-01-25	ASM31354v1	Institute of Bioinformatics and Systems Biology, Helmholtz Zentrum M眉nchen, Neuherberg, Germany	na	na	https://ftp.ncbi.nlm.nih.gov/genomes/all/GCA/000/313/545/GCA_000313545.1_ASM31354v1		assembly from type material	na
GCA_000315175.1	PRJNA176958	SAMN02981467	AMYF00000000.1	representative genome	1240657	1240657	Herpotrichiellaceae sp. UM238	strain=UM238		latest	Contig	Major	Full	2012-11-26	Herpo1.0	UNIVERSITY OF MALAYA	na	na	https://ftp.ncbi.nlm.nih.gov/genomes/all/GCA/000/315/175/GCA_000315175.1_Herpo1.0			na
GCA_000315255.1	PRJNA171493	SAMN02981475	ANFV00000000.1	na	1215603	5127	Fusarium fujikuroi B14	strain=B14		latest	Scaffold	Major	Full	2013-01-02	B14_02	Soonchunhyang University	na	na	https://ftp.ncbi.nlm.nih.gov/genomes/all/GCA/000/315/255/GCA_000315255.1_B14_02			na
GCA_000315335.1	PRJNA173776	SAMN02981457	AMDJ00000000.1	na	1226778	55200	Epichloe elymi E56	strain=E56		latest	Contig	Major	Full	2012-11-26	EElymi1.0	University of Kentucky	na	na	https://ftp.ncbi.nlm.nih.gov/genomes/all/GCA/000/315/335/GCA_000315335.1_EElymi1.0			na
GCA_000315645.2	PRJNA157543	SAMN02981416	AKCU00000000.1	representative genome	1170230	36651	Penicillium digitatum Pd1	strain=Pd1		latest	Scaffold	Major	Full	2012-12-03	PdigPd1_v1	Center for Genomic Regulation (CRG)	GCF_000315645.1	different	https://ftp.ncbi.nlm.nih.gov/genomes/all/GCA/000/315/645/GCA_000315645.2_PdigPd1_v1			na
GCA_000315665.1	PRJNA157541	SAMN02399970	AKCT00000000.1	na	1170229	36651	Penicillium digitatum PHI26	strain=PHI26		latest	Scaffold	Major	Full	2012-12-03	PdigPHI26_v1	Center for Genomic Regulation (CRG)	na	na	https://ftp.ncbi.nlm.nih.gov/genomes/all/GCA/000/315/665/GCA_000315665.1_PdigPHI26_v1			na
GCA_000315875.1	PRJEA83665	SAMEA2272376		representative genome	1136231	273371	Candida orthopsilosis Co 90-125	strain=Co 90-125		latest	Chromosome	Major	Full	2012-03-14	ASM31587v1	Trinity College Dublin	GCF_000315875.1	identical	https://ftp.ncbi.nlm.nih.gov/genomes/all/GCA/000/315/875/GCA_000315875.1_ASM31587v1			na
GCA_000315895.1	PRJEA73835	SAMEA2272767		na	559304	4920	Millerozyma farinosa CBS 7064	strain=CBS 7064		latest	Chromosome	Major	Full	2011-11-10	ASM31589v1	Genolevures	GCF_000315895.1	identical	https://ftp.ncbi.nlm.nih.gov/genomes/all/GCA/000/315/895/GCA_000315895.1_ASM31589v1	hybrid		na
GCA_000315915.1	PRJEA70963	SAMEA2271984		representative genome	1071380	1071379	Tetrapisispora blattae CBS 6284	strain=type strain:CBS 6284		latest	Chromosome	Major	Full	2012-05-11	ASM31591v1	Wolfe Laboratory, Smurfit Institute of Genetics, Trinity College Dublin, Ireland	GCF_000315915.1	identical	https://ftp.ncbi.nlm.nih.gov/genomes/all/GCA/000/315/915/GCA_000315915.1_ASM31591v1		assembly from type material	na
GCA_000315935.1	PRJNA88097	SAMN02981479	ANHP00000000.1	representative genome	1158138	5541	Thermomyces lanuginosus SSBP	strain=SSBP		latest	Contig	Major	Full	2012-11-29	NOKS_genome_assembly_20110720	Durban University of Technology	na	na	https://ftp.ncbi.nlm.nih.gov/genomes/all/GCA/000/315/935/GCA_000315935.1_NOKS_genome_assembly_20110720			na
GCA_000317355.2	PRJNA179032	SAMN01797239	ANFW00000000.2	representative genome	1200864	178747	Metschnikowia fructicola 277	strain=277		latest	Contig	Major	Full	2016-06-07	ASM31735v2	Agricultural Research Organisation	na	na	https://ftp.ncbi.nlm.nih.gov/genomes/all/GCA/000/317/355/GCA_000317355.2_ASM31735v2			na
GCA_000317715.1	PRJNA173023	SAMN02981468	AMZD00000000.1	na	1224258	42373	Ophiostoma novo-ulmi subsp. novo-ulmi H327	strain=H327		latest	Scaffold	Major	Full	2013-01-22	ophiu10	Association of Biomolecular Resource Facilities	na	na	https://ftp.ncbi.nlm.nih.gov/genomes/all/GCA/000/317/715/GCA_000317715.1_ophiu10			na
GCA_000319635.2	PRJNA171218	SAMN02981487	ANPB00000000.2	na	1213859	690256	Colletotrichum fructicola Nara gc5	strain=Nara gc5		latest	Contig	Major	Full	2020-05-12	ASM31963v2	RIKEN Plant Science Center	na	na	https://ftp.ncbi.nlm.nih.gov/genomes/all/GCA/000/319/635/GCA_000319635.2_ASM31963v2			na
GCA_000320565.2	PRJNA51781	SAMN00120232	AEFD00000000.1	representative genome	692275	85929	Sphaerulina musiva SO2202	strain=SO2202		latest	Scaffold	Major	Full	2013-02-27	Septoria musiva SO2202 v1.0	JGI	GCF_000320565.1	identical	https://ftp.ncbi.nlm.nih.gov/genomes/all/GCA/000/320/565/GCA_000320565.2_Septoria_musiva_SO2202_v1.0			na
GCA_000320605.2	PRJNA60419	SAMN02981297	AEOV00000000.1	representative genome	914234	42742	Gelatoporia subvermispora B	strain=B		latest	Scaffold	Major	Full	2013-02-12	Ceriporiopsis subvermispora B v1.0	DOE Joint Genome Institute	na	na	https://ftp.ncbi.nlm.nih.gov/genomes/all/GCA/000/320/605/GCA_000320605.2_Ceriporiopsis_subvermispora_B_v1.0			na
GCA_000320785.2	PRJNA169538	SAMN01081617	ALAU00000000.1	representative genome	1130832	5286	Rhodotorula toruloides NP11	strain=NP11		latest	Scaffold	Major	Full	2013-04-01	RHOziaDV1.0	Dalian Institute of Chemical Physics	GCF_000320785.1	identical	https://ftp.ncbi.nlm.nih.gov/genomes/all/GCA/000/320/785/GCA_000320785.2_RHOziaDV1.0			na
GCA_000320905.1	PRJDB45	SAMD00036612	BAEZ00000000.1	na	1146887	5062	Aspergillus oryzae RIB326	strain=RIB326		latest	Contig	Major	Full	2012-07-19	AO_RIB326_denovo_1.0	National Institute of Advanced Industrial Science and Technology (AIST)	na	na	https://ftp.ncbi.nlm.nih.gov/genomes/all/GCA/000/320/905/GCA_000320905.1_AO_RIB326_denovo_1.0			na
GCA_000325505.1	PRJNA179339	SAMN02981482	ANKS00000000.1	na	1271458	58291	Rhizopus microsporus var. chinensis CCTCC M201021	strain=CCTCC M201021		latest	Contig	Major	Full	2012-12-18	RHIrdgD1.0	Lab of Brewing Microbiology and Applied Enzymology	na	na	https://ftp.ncbi.nlm.nih.gov/genomes/all/GCA/000/325/505/GCA_000325505.1_RHIrdgD1.0	genome length too large		na
GCA_000328385.1	PRJDB26	SAMD00036598	BAEL00000000.1	na	1128122	4903	Cyberlindnera jadinii NBRC 0988	strain=NBRC0988		latest	Chromosome	Major	Full	2012-06-07	Cuti_1.0	KIRIN Holdings Company, Ltd.	na	na	https://ftp.ncbi.nlm.nih.gov/genomes/all/GCA/000/328/385/GCA_000328385.1_Cuti_1.0			na
GCA_000328475.2	PRJNA1446	SAMN02900459	AACP00000000.2	representative genome	237631	5270	Ustilago maydis 521	strain=521		latest	Chromosome	Major	Full	2015-02-18	Umaydis521_2.0	Broad Institute	GCF_000328475.2	identical	https://ftp.ncbi.nlm.nih.gov/genomes/all/GCA/000/328/475/GCA_000328475.2_Umaydis521_2.0			na
GCA_000328965.1	PRJNA71021	SAMN02981401	AIAA00000000.1	representative genome	1016881	139061	Ascocoryne sarcoides NRRL 50072	strain=NRRL 50072		latest	Scaffold	Major	Full	2013-01-02	ASM32896v1	Yale University	na	na	https://ftp.ncbi.nlm.nih.gov/genomes/all/GCA/000/328/965/GCA_000328965.1_ASM32896v1			na
GCA_000331835.2	PRJNA178391	SAMN02981472	ANCB00000000.2	representative genome	1247866	49224	Trichoderma hamatum GD12	strain=GD12		latest	Scaffold	Major	Full	2015-10-27	GD12v2	University of Exeter	na	na	https://ftp.ncbi.nlm.nih.gov/genomes/all/GCA/000/331/835/GCA_000331835.2_GD12v2			na
GCA_000332775.1	PRJNA175761	SAMN02981471	ANBJ00000000.1	na	1234776	5548	Trichoderma longibrachiatum SMF2	strain=SMF2		latest	Scaffold	Major	Full	2013-01-24	smf2.v1.0	Shandong University	na	na	https://ftp.ncbi.nlm.nih.gov/genomes/all/GCA/000/332/775/GCA_000332775.1_smf2.v1.0			na
GCA_000334115.1	PRJNA51401	SAMN02981347	AFRT00000000.1	na	983506	456999	Rhizoctonia solani AG-1 IA			latest	Scaffold	Major	Full	2013-01-28	Rhisol_AG1IA_1.0	Rice Research Institute of Sichuan Agricultural University	na	na	https://ftp.ncbi.nlm.nih.gov/genomes/all/GCA/000/334/115/GCA_000334115.1_Rhisol_AG1IA_1.0			na
GCA_000334475.1	PRJDB53	SAMD00036614	BAFG00000000.1	na	1151754	84753	Moesziomyces antarcticus T-34	strain=T-34		latest	Scaffold	Major	Full	2013-01-25	Pant_1.0	National Institute of Advanced Industrial Science and Technology	na	na	https://ftp.ncbi.nlm.nih.gov/genomes/all/GCA/000/334/475/GCA_000334475.1_Pant_1.0			na
GCA_000338015.2	PRJDA61379	SAMD00036548	BACB00000000.1	representative genome	939172	1173714	Ganoderma multipileum BCRC 37180	strain=BCRC 37180		latest	Contig	Major	Full	2013-02-01	Glu37180_1.0	Ganoderma lucidum Research Consortium	na	na	https://ftp.ncbi.nlm.nih.gov/genomes/all/GCA/000/338/015/GCA_000338015.2_Glu37180_1.0			na
GCA_000338035.1	PRJDA61381	SAMD00036554	BACH00000000.1	na	939174	5315	Ganoderma lucidum BCRC 37177	strain=BCRC 37177		latest	Contig	Major	Full	2013-02-01	Glu37177_1.0	Ganoderma lucidum Research Consortium	na	na	https://ftp.ncbi.nlm.nih.gov/genomes/all/GCA/000/338/035/GCA_000338035.1_Glu37177_1.0			na
GCA_000338955.1	PRJNA53579	SAMN02981283	AEIF00000000.1	representative genome	717646	1709381	Baudoinia panamericana UAMH 10762	strain=UAMH 10762		latest	Scaffold	Major	Full	2013-02-11	Bauco1	JGI	GCF_000338955.1	identical	https://ftp.ncbi.nlm.nih.gov/genomes/all/GCA/000/338/955/GCA_000338955.1_Bauco1		assembly from type material	na
GCA_000338975.1	PRJNA42739	SAMN00006316	AIDY00000000.1	na	701091	5016	Bipolaris maydis C5	strain=C5		latest	Scaffold	Major	Full	2013-02-21	CocheC5_3	JGI	na	na	https://ftp.ncbi.nlm.nih.gov/genomes/all/GCA/000/338/975/GCA_000338975.1_CocheC5_3			na
GCA_000338995.1	PRJNA53923	SAMN02981285	AEIN00000000.1	representative genome	665912	45130	Bipolaris sorokiniana ND90Pr	strain=ND90Pr		latest	Scaffold	Major	Full	2013-02-19	Cocsa1	JGI	GCF_000338995.1	identical	https://ftp.ncbi.nlm.nih.gov/genomes/all/GCA/000/338/995/GCA_000338995.1_Cocsa1			na
GCA_000340195.1	PRJNA74753	SAMN02981403	AIEN00000000.1	na	675120	64363	Dothistroma septosporum NZE10	strain=NZE10		latest	Scaffold	Major	Full	2013-02-25	Dothistroma septosporum NZE10 v1.0	JGI	na	na	https://ftp.ncbi.nlm.nih.gov/genomes/all/GCA/000/340/195/GCA_000340195.1_Dothistroma_septosporum_NZE10_v1.0			na
GCA_000340215.1	PRJNA19049	SAMN02744058	AIHZ00000000.1	representative genome	383855	1873960	Pseudocercospora fijiensis CIRAD86	strain=CIRAD86		latest	Scaffold	Major	Full	2013-02-26	Mycfi2	DOE Joint Genome Institute	GCF_000340215.1	identical	https://ftp.ncbi.nlm.nih.gov/genomes/all/GCA/000/340/215/GCA_000340215.1_Mycfi2			na
GCA_000344635.1	PRJNA52943	SAMN02981280	AEHD00000000.1	na	742152	81056	Wolfiporia cocos MD-104 SS10	strain=MD-104		latest	Scaffold	Major	Full	2013-03-21	Wolco1	DOE Joint Genome Institute	na	na	https://ftp.ncbi.nlm.nih.gov/genomes/all/GCA/000/344/635/GCA_000344635.1_Wolco1			na
GCA_000344655.2	PRJNA52941	SAMN02981279	AEHC00000000.2	representative genome	2126942	2126942	Fomitopsis schrenkii	strain=FP-58527 SS1		latest	Scaffold	Major	Full	2013-07-26	Fompi3	DOE Joint Genome Institute	na	na	https://ftp.ncbi.nlm.nih.gov/genomes/all/GCA/000/344/655/GCA_000344655.2_Fompi3			na
GCA_000344685.1	PRJNA64553	SAMN02743873	AFVP00000000.1	representative genome	670483	104355	Gloeophyllum trabeum ATCC 11539	strain=ATCC 11539		latest	Scaffold	Major	Full	2013-03-21	Glotr1_1	JGI	GCF_000344685.1	identical	https://ftp.ncbi.nlm.nih.gov/genomes/all/GCA/000/344/685/GCA_000344685.1_Glotr1_1			na
GCA_000346795.1	PRJNA60877	SAMN02981374	AGIH00000000.1	na	933388	69781	Penicillium oxalicum 114-2	strain=114-2		latest	Scaffold	Major	Full	2013-03-19	pde_v1.0	State Key Laboratory of Microbial Technology, Shandong University	na	na	https://ftp.ncbi.nlm.nih.gov/genomes/all/GCA/000/346/795/GCA_000346795.1_pde_v1.0			na
GCA_000347355.1	PRJEA76493	SAMEA2272775	CAGA00000000.1	na	1111077	5111	Claviceps purpurea 20.1	strain=20.1		latest	Scaffold	Major	Full	2012-08-02	ASM34735v1	Institute of Bioinformatics and Systems Biology, Helmholtz Zentrum Muenchen	na	na	https://ftp.ncbi.nlm.nih.gov/genomes/all/GCA/000/347/355/GCA_000347355.1_ASM34735v1			na
GCA_000347475.1	PRJNA189173	SAMN02981508	AOTG00000000.1	representative genome	1292256	70109	Penicillium paxilli ATCC 26601	strain=ATCC 26601		latest	Scaffold	Major	Full	2013-03-19	Ppaxilli_v.1.0	Massey University	na	na	https://ftp.ncbi.nlm.nih.gov/genomes/all/GCA/000/347/475/GCA_000347475.1_Ppaxilli_v.1.0			na
GCA_000348985.1	PRJEA70969	SAMEA2272481		representative genome	1071383	588726	Kazachstania naganishii CBS 8797	strain=type strain:CBS 8797		latest	Chromosome	Major	Full	2012-09-05	ASM34898v1	Wolfe Laboratory, Smurfit Institute of Genetics, Trinity College Dublin, Ireland	GCF_000348985.1	identical	https://ftp.ncbi.nlm.nih.gov/genomes/all/GCA/000/348/985/GCA_000348985.1_ASM34898v1		assembly from type material	na
GCA_000349005.2	PRJNA70803	SAMN00102820	AFWA00000000.2	representative genome	1069680	263815	Pneumocystis murina B123	strain=B123		latest	Contig	Major	Full	2015-12-22	Pneumo_murina_B123_V4	Broad Institute	GCF_000349005.2	identical	https://ftp.ncbi.nlm.nih.gov/genomes/all/GCA/000/349/005/GCA_000349005.2_Pneumo_murina_B123_V4			na
GCA_000349385.1	PRJNA187490	SAMN01906717	AORF00000000.1	na	1287681	97096	Eutypa lata UCREL1	strain=UCREL1		latest	Scaffold	Major	Full	2013-03-28	UCREL1V03	UC Davis	GCF_000349385.1	identical	https://ftp.ncbi.nlm.nih.gov/genomes/all/GCA/000/349/385/GCA_000349385.1_UCREL1V03			na
GCA_000349525.1	PRJNA188482	SAMN01910430	AORW00000000.1	na	1290391	40559	Botrytis cinerea BcDW1	strain=BcDW1		latest	Scaffold	Major	Full	2013-03-29	BcDW1	UC Davis	na	na	https://ftp.ncbi.nlm.nih.gov/genomes/all/GCA/000/349/525/GCA_000349525.1_BcDW1			na
GCA_000349905.1	PRJNA175251	SAMN01818687	AMXZ00000000.1	representative genome	706473	36659	Volvariella volvacea V23	strain=V23		latest	Scaffold	Major	Full	2013-04-01	VVO	The Institute of Edible Fungi, Shanghai Academy of Agricultural Sciences	na	na	https://ftp.ncbi.nlm.nih.gov/genomes/all/GCA/000/349/905/GCA_000349905.1_VVO			na
GCA_000350065.2	PRJNA171217	SAMN02981452	AMCV00000000.2	representative genome	1213857	5465	Colletotrichum orbiculare MAFF 240422	strain=104-T		latest	Scaffold	Major	Full	2019-03-22	KSG_Corb_v2	RIKEN Plant Science Center	na	na	https://ftp.ncbi.nlm.nih.gov/genomes/all/GCA/000/350/065/GCA_000350065.2_KSG_Corb_v2			na
GCA_000350345.1	PRJNA174274	SAMN02981460	AMGP00000000.1	na	1229664	5507	Fusarium oxysporum f. sp. cubense race 1	strain=race 1		latest	Scaffold	Major	Full	2013-04-09	Foc1_1.0	BGI	na	na	https://ftp.ncbi.nlm.nih.gov/genomes/all/GCA/000/350/345/GCA_000350345.1_Foc1_1.0			na
GCA_000350365.1	PRJNA174275	SAMN02981461	AMGQ00000000.1	na	2502994	2502994	Fusarium odoratissimum	strain=race 4		latest	Scaffold	Major	Full	2013-04-04	Foc4_1.0	BGI	na	na	https://ftp.ncbi.nlm.nih.gov/genomes/all/GCA/000/350/365/GCA_000350365.1_Foc4_1.0			na
GCA_000354255.1	PRJNA83117	SAMN00113370	AIHU00000000.1	representative genome	665024	5016	Bipolaris maydis ATCC 48331	strain=ATCC 48331		latest	Scaffold	Major	Full	2013-04-09	CocheC4_1	JGI	GCF_000354255.1	identical	https://ftp.ncbi.nlm.nih.gov/genomes/all/GCA/000/354/255/GCA_000354255.1_CocheC4_1			na
GCA_000359685.2	PRJNA189754	SAMN02981511	AOUM00000000.2	representative genome	1295359	1295359	Pyrenochaeta sp. UM 256	strain=UM 256		latest	Scaffold	Major	Full	2017-12-11	ASM35968v2	UNIVERSITY OF MALAYA	na	na	https://ftp.ncbi.nlm.nih.gov/genomes/all/GCA/000/359/685/GCA_000359685.2_ASM35968v2			na
GCA_000359705.1	PRJNA82947	SAMN00120049	AIHT00000000.1	representative genome	671987	93612	Exserohilum turcica Et28A	strain=Et28A		latest	Scaffold	Major	Full	2013-04-25	Setospaeria trucica Et28A v1.0	JGI	GCF_000359705.1	identical	https://ftp.ncbi.nlm.nih.gov/genomes/all/GCA/000/359/705/GCA_000359705.1_Setospaeria_trucica_Et28A_v1.0			na
GCA_000365045.1	PRJNA174688	SAMN02769630	AMQB00000000.1	na	1149757	4932	Saccharomyces cerevisiae M3707	strain=M3707		latest	Scaffold	Major	Full	2013-04-17	Saccharomyces cerevisiae M3707 v1.0	DOE Joint Genome Institute	na	na	https://ftp.ncbi.nlm.nih.gov/genomes/all/GCA/000/365/045/GCA_000365045.1_Saccharomyces_cerevisiae_M3707_v1.0			na
GCA_000365065.1	PRJNA174689	SAMN02769631	AMQC00000000.1	na	1162671	4932	Saccharomyces cerevisiae M3836	strain=M3836		latest	Scaffold	Major	Full	2013-04-17	Saccharomyces cerevisiae M3836 v1.0	DOE Joint Genome Institute	na	na	https://ftp.ncbi.nlm.nih.gov/genomes/all/GCA/000/365/065/GCA_000365065.1_Saccharomyces_cerevisiae_M3836_v1.0			na
GCA_000365085.1	PRJNA174690	SAMN02769632	AMQD00000000.1	na	1162672	4932	Saccharomyces cerevisiae M3837	strain=M3837		latest	Scaffold	Major	Full	2013-04-17	Saccharomyces cerevisiae M3837 v1.0	DOE Joint Genome Institute	na	na	https://ftp.ncbi.nlm.nih.gov/genomes/all/GCA/000/365/085/GCA_000365085.1_Saccharomyces_cerevisiae_M3837_v1.0			na
GCA_000365105.1	PRJNA174691	SAMN02769633	AMQE00000000.1	na	1162673	4932	Saccharomyces cerevisiae M3838	strain=M3838		latest	Scaffold	Major	Full	2013-04-17	Saccharomyces cerevisiae M3838 v1.0	DOE Joint Genome Institute	na	na	https://ftp.ncbi.nlm.nih.gov/genomes/all/GCA/000/365/105/GCA_000365105.1_Saccharomyces_cerevisiae_M3838_v1.0			na
GCA_000365125.1	PRJNA174692	SAMN02769634	AMQF00000000.1	na	1162674	4932	Saccharomyces cerevisiae M3839	strain=M3839		latest	Scaffold	Major	Full	2013-04-17	Saccharomyces cerevisiae M3839 v1.0	DOE Joint Genome Institute	na	na	https://ftp.ncbi.nlm.nih.gov/genomes/all/GCA/000/365/125/GCA_000365125.1_Saccharomyces_cerevisiae_M3839_v1.0			na
GCA_000365145.2	PRJNA172438	SAMN02981492	AOBU00000000.1	representative genome	1220924	293227	Cyphellophora europaea CBS 101466	strain=CBS 101466		latest	Scaffold	Major	Full	2013-12-11	Phia_euro_CBS_101466_V1	Broad Institute	GCF_000365145.1	identical	https://ftp.ncbi.nlm.nih.gov/genomes/all/GCA/000/365/145/GCA_000365145.2_Phia_euro_CBS_101466_V1		assembly from type material	na
GCA_000365165.2	PRJNA185784	SAMN01919308	AOFF00000000.1	representative genome	1279043	86049	Cladophialophora carrionii CBS 160.54	strain=CBS 160.54		latest	Scaffold	Major	Full	2013-12-11	Clad_carr_CBS_160_54_V1	Broad Institute	GCF_000365165.1	identical	https://ftp.ncbi.nlm.nih.gov/genomes/all/GCA/000/365/165/GCA_000365165.2_Clad_carr_CBS_160_54_V1		assembly from type material	na
GCA_000376685.2	PRJNA179498	SAMN02730190	ANSL00000000.2	na	1271791	318829	Pyricularia oryzae KJ201	strain=KJ201		latest	Scaffold	Major	Full	2014-04-21	MoKJ201_3	Seoul National University	na	na	https://ftp.ncbi.nlm.nih.gov/genomes/all/GCA/000/376/685/GCA_000376685.2_MoKJ201_3			na
GCA_000383025.1	PRJNA60881	SAMN02981375	AGII00000000.1	na	933390	69781	Penicillium oxalicum JU-A10-T	strain=JU-A10-T		latest	Scaffold	Major	Full	2013-04-26	pdt_v1.0	State Key Laboratory of Microbial Technology, Shandong University	na	na	https://ftp.ncbi.nlm.nih.gov/genomes/all/GCA/000/383/025/GCA_000383025.1_pdt_v1.0			na
GCA_000385595.1	PRJNA187491	SAMN01906718	AORE00000000.1	na	1287680	310453	Neofusicoccum parvum UCRNP2		UCRNP2	latest	Scaffold	Major	Full	2013-05-03	UCRNP2V3	UC Davis	GCF_000385595.1	identical	https://ftp.ncbi.nlm.nih.gov/genomes/all/GCA/000/385/595/GCA_000385595.1_UCRNP2V3			na
GCA_000389695.3	PRJNA67151	SAMN01985854	APWK00000000.3	na	1035309	5158	Ceratocystis fimbriata CBS 114723	strain=CBS 114723		latest	Scaffold	Major	Full	2017-10-18	Cfim3.0	Inqaba Biotech	na	na	https://ftp.ncbi.nlm.nih.gov/genomes/all/GCA/000/389/695/GCA_000389695.3_Cfim3.0		assembly from type material	na
GCA_000392275.1	PRJNA188116	SAMN01908518	AORD00000000.1	representative genome	1286976	223192	Phaeoacremonium minimum UCRPA7	strain=UCRPA7		latest	Scaffold	Major	Full	2013-05-16	UCRPA7V03	UC Davis	GCF_000392275.1	identical	https://ftp.ncbi.nlm.nih.gov/genomes/all/GCA/000/392/275/GCA_000392275.1_UCRPA7V03			na
GCA_000400815.2	PRJNA175765	SAMN02919271		na	1202531	27337	Verticillium dahliae JR2	strain=JR2		latest	Complete Genome	Major	Full	2014-08-29	VDAG_JR2v.4.0	Wageningen University	na	na	https://ftp.ncbi.nlm.nih.gov/genomes/all/GCA/000/400/815/GCA_000400815.2_VDAG_JR2v.4.0			na
GCA_000401635.1	PRJNA172437	SAMN00103456	AOCY00000000.1	na	1220926	36080	Mucor circinelloides 1006PhL	strain=1006PhL		latest	Scaffold	Major	Full	2013-06-07	Muco_sp_1006Ph_V1	Broad Institute	na	na	https://ftp.ncbi.nlm.nih.gov/genomes/all/GCA/000/401/635/GCA_000401635.1_Muco_sp_1006Ph_V1			na
GCA_000403515.1	PRJDB993	SAMD00002584	BAOW00000000.1	representative genome	1305764	327079	Pseudozyma hubeiensis SY62	strain=SY62		latest	Scaffold	Major	Full	2013-05-16	ASM40351v1	Kitami Institute of Technology	GCF_000403515.1	identical	https://ftp.ncbi.nlm.nih.gov/genomes/all/GCA/000/403/515/GCA_000403515.1_ASM40351v1			na
GCA_000409485.1	PRJNA72229	SAMN02981444	ALVE00000000.1	representative genome	1116229	101852	Glarea lozoyensis ATCC 20868	strain=ATCC 20868		latest	Scaffold	Major	Full	2013-06-14	GLAREA	Institute Of Microbiology, Chinese Academy of Sciences	GCF_000409485.1	identical	https://ftp.ncbi.nlm.nih.gov/genomes/all/GCA/000/409/485/GCA_000409485.1_GLAREA		assembly from type material	na
GCA_000410735.1	PRJNA182071	SAMN02179239	AQHS00000000.1	representative genome	1262450	61273	Ophiostoma piceae UAMH 11346	strain=UAMH 11346		latest	Scaffold	Major	Full	2013-06-14	Opiceae_UAMHv01	University of British Columbia	na	na	https://ftp.ncbi.nlm.nih.gov/genomes/all/GCA/000/410/735/GCA_000410735.1_Opiceae_UAMHv01			na
GCA_000410855.1	PRJNA195921	SAMN02981525	APWW00000000.1	na	1314667	36911	Clavispora lusitaniae MTCC 1001	strain=MTCC 1001		latest	Contig	Major	Full	2013-06-13	Candida lusitaniae Genome Assembly	Institute of Microbial Technology	na	na	https://ftp.ncbi.nlm.nih.gov/genomes/all/GCA/000/410/855/GCA_000410855.1_Candida_lusitaniae_Genome_Assembly			na
GCA_000412225.2	PRJNA39551	SAMN03081470		representative genome	566037	566037	[Ashbya] aceris (nom. inval.)			latest	Complete Genome	Major	Full	2014-06-05	ASM41222v2	Duke University, Molecular Genetics and Microbiology	na	na	https://ftp.ncbi.nlm.nih.gov/genomes/all/GCA/000/412/225/GCA_000412225.2_ASM41222v2			na
GCA_000416405.1	PRJNA202086	SAMN02981536	ASJZ00000000.1	na	1331972	4932	Saccharomyces cerevisiae NY1308	strain=NY1308		latest	Contig	Major	Full	2013-06-28	S. cerevisiae NY1308	Zhejiang University	na	na	https://ftp.ncbi.nlm.nih.gov/genomes/all/GCA/000/416/405/GCA_000416405.1_S._cerevisiae_NY1308			na
GCA_000417875.1	PRJNA185206	SAMN02981510	AOUS00000000.1	representative genome	1277687	84751	Pseudozyma flocculosa PF-1	strain=PF-1		latest	Scaffold	Major	Full	2013-07-08	Pflocc_1.0	Universit茅 Laval	GCF_000417875.1	identical	https://ftp.ncbi.nlm.nih.gov/genomes/all/GCA/000/417/875/GCA_000417875.1_Pflocc_1.0			na
GCA_000421905.1	PRJNA73163	SAMN02981502	AOHE00000000.1	na	1086729	29910	Tolypocladium inflatum NRRL8044	strain=NRRL8044		latest	Contig	Major	Full	2013-07-10	TinflatumV1	Oregon State University	na	na	https://ftp.ncbi.nlm.nih.gov/genomes/all/GCA/000/421/905/GCA_000421905.1_TinflatumV1			na
GCA_000426965.1	PRJNA188933	SAMN02981521	APNB00000000.1	na	1291518	5530	Metarhizium anisopliae BRIP 53293	strain=BRIP 53293		latest	Scaffold	Major	Full	2015-03-18	ASM42696v1	EH Graham Centre for Agricultural Innovation, School of Agricultural and Wine Sciences, Charles Sturt University	na	na	https://ftp.ncbi.nlm.nih.gov/genomes/all/GCA/000/426/965/GCA_000426965.1_ASM42696v1			na
GCA_000426985.1	PRJNA188935	SAMN02981522	APNC00000000.1	na	1291519	5530	Metarhizium anisopliae BRIP 53284	strain=BRIP 53284		latest	Scaffold	Major	Full	2015-03-18	ASM42698v1	EH Graham Centre for Agricultural Innovation, School of Agricultural and Wine Sciences, Charles Sturt University	na	na	https://ftp.ncbi.nlm.nih.gov/genomes/all/GCA/000/426/985/GCA_000426985.1_ASM42698v1			na
GCA_000441935.1	PRJNA186729	SAMN02981526	AQGS00000000.1	representative genome	1284197	430498	Dactylellina haptotyla CBS 200.50	strain=CBS 200.50		latest	Scaffold	Major	Full	2013-07-29	MHA_v2	Lund University	GCF_000441935.1	identical	https://ftp.ncbi.nlm.nih.gov/genomes/all/GCA/000/441/935/GCA_000441935.1_MHA_v2			na
GCA_000442125.1	PRJNA210248	SAMN02981550	AUPK00000000.1	representative genome	1353255	1301419	Gyalolechia flavorubescens KoLRI002931	strain=KoLRI002931		latest	Scaffold	Major	Full	2013-07-30	Cafla_v1	Seoul National University	na	na	https://ftp.ncbi.nlm.nih.gov/genomes/all/GCA/000/442/125/GCA_000442125.1_Cafla_v1			na
GCA_000442675.2	PRJNA207020	SAMN02438264	ATCS00000000.2	na	1343043	252598	Saccharomyces sp. EDRL	strain=EDRL		latest	Contig	Major	Full	2016-02-02	ASM44267v2	Institute of Microbial Technology	na	na	https://ftp.ncbi.nlm.nih.gov/genomes/all/GCA/000/442/675/GCA_000442675.2_ASM44267v2			na
GCA_000442785.1	PRJEB640	SAMEA2272018	CAUG00000000.1	representative genome	1279117	214993	Papiliotrema flavescens NRRL Y-50378	strain=NRRL Y-50378		latest	Scaffold	Major	Full	2013-04-25	Cf_30_300r_Split10plusN	OSU/OARDC	na	na	https://ftp.ncbi.nlm.nih.gov/genomes/all/GCA/000/442/785/GCA_000442785.1_Cf_30_300r_Split10plusN			na
GCA_000442885.1	PRJEB1908	SAMEA2272794		na	1333698	4954	Zygosaccharomyces bailii CLIB 213	strain=CLIB 213 = CBS 680		latest	Contig	Major	Full	2013-07-10	ZYBA0	INRAMONTPELLIER	na	na	https://ftp.ncbi.nlm.nih.gov/genomes/all/GCA/000/442/885/GCA_000442885.1_ZYBA0		assembly from type material	na
GCA_000444155.1	PRJNA210603	SAMN02981551	AUPP00000000.1	representative genome	1353983	196765	Cladonia macilenta KoLRI003786	strain=KoLRI003786		latest	Scaffold	Major	Full	2013-08-06	Clmac_v1	Seoul National University	na	na	https://ftp.ncbi.nlm.nih.gov/genomes/all/GCA/000/444/155/GCA_000444155.1_Clmac_v1			na
GCA_000446055.1	PRJNA176412	SAMN02981466	AMYD00000000.1	na	1237896	474922	Colletotrichum gloeosporioides Cg-14	strain=Cg-14		latest	Contig	Major	Full	2013-08-13	Colletotrichum gloeosporioides1	Agricultural Research Organization, the Volcani Center, Bet Dagan 50250, Israel	na	na	https://ftp.ncbi.nlm.nih.gov/genomes/all/GCA/000/446/055/GCA_000446055.1_Colletotrichum_gloeosporioides1			na
GCA_000447455.1	PRJNA165033	SAMN00974110	AVAR00000000.1	na	1182537	5476	Candida albicans A123	strain=A123		latest	Scaffold	Major	Full	2013-08-15	Cand_albi_A123_V1	Broad Institute	na	na	https://ftp.ncbi.nlm.nih.gov/genomes/all/GCA/000/447/455/GCA_000447455.1_Cand_albi_A123_V1			na
GCA_000447475.1	PRJNA165031	SAMN00974109	AVAS00000000.1	na	1182536	5476	Candida albicans A92	strain=A92		latest	Scaffold	Major	Full	2013-08-15	Cand_albi_A92_V1	Broad Institute	na	na	https://ftp.ncbi.nlm.nih.gov/genomes/all/GCA/000/447/475/GCA_000447475.1_Cand_albi_A92_V1			na
GCA_000447495.1	PRJNA165039	SAMN00974113	AVAT00000000.1	na	1182540	5476	Candida albicans A203	strain=A203		latest	Scaffold	Major	Full	2013-08-15	Cand_albi_A203_V1	Broad Institute	na	na	https://ftp.ncbi.nlm.nih.gov/genomes/all/GCA/000/447/495/GCA_000447495.1_Cand_albi_A203_V1			na
GCA_000447515.1	PRJNA165029	SAMN00974108	AVAU00000000.1	na	1182535	5476	Candida albicans A67	strain=A67		latest	Scaffold	Major	Full	2013-08-15	Cand_albi_A67_V1	Broad Institute	na	na	https://ftp.ncbi.nlm.nih.gov/genomes/all/GCA/000/447/515/GCA_000447515.1_Cand_albi_A67_V1			na
GCA_000447535.1	PRJNA165027	SAMN00974107	AVAV00000000.1	na	1182534	5476	Candida albicans A48	strain=A48		latest	Scaffold	Major	Full	2013-08-15	Cand_albi_A48_V1	Broad Institute	na	na	https://ftp.ncbi.nlm.nih.gov/genomes/all/GCA/000/447/535/GCA_000447535.1_Cand_albi_A48_V1			na
GCA_000447555.1	PRJNA165023	SAMN00974105	AVAW00000000.1	na	1182532	5476	Candida albicans CHN1	strain=CHN1		latest	Scaffold	Major	Full	2013-08-15	Cand_albi_CHN1_V1	Broad Institute	na	na	https://ftp.ncbi.nlm.nih.gov/genomes/all/GCA/000/447/555/GCA_000447555.1_Cand_albi_CHN1_V1			na
GCA_000447575.1	PRJNA165025	SAMN00974106	AVAX00000000.1	na	1182533	5476	Candida albicans A20	strain=A20		latest	Scaffold	Major	Full	2013-08-15	Cand_albi_A20_V1	Broad Institute	na	na	https://ftp.ncbi.nlm.nih.gov/genomes/all/GCA/000/447/575/GCA_000447575.1_Cand_albi_A20_V1			na
GCA_000447595.1	PRJNA165021	SAMN00974104	AVAY00000000.1	na	1182531	5476	Candida albicans 3153A	strain=3153A		latest	Scaffold	Major	Full	2013-08-15	Cand_albi_3153A_V1	Broad Institute	na	na	https://ftp.ncbi.nlm.nih.gov/genomes/all/GCA/000/447/595/GCA_000447595.1_Cand_albi_3153A_V1			na
GCA_000447615.1	PRJNA165035	SAMN00974111	AVAZ00000000.1	na	1182538	5476	Candida albicans A155	strain=A155		latest	Scaffold	Major	Full	2013-08-15	Cand_albi_A155_V1	Broad Institute	na	na	https://ftp.ncbi.nlm.nih.gov/genomes/all/GCA/000/447/615/GCA_000447615.1_Cand_albi_A155_V1			na
GCA_000447635.1	PRJNA165037	SAMN00974112	AVBA00000000.1	na	1182539	5476	Candida albicans A84	strain=A84		latest	Scaffold	Major	Full	2013-08-15	Cand_albi_A84_V1	Broad Institute	na	na	https://ftp.ncbi.nlm.nih.gov/genomes/all/GCA/000/447/635/GCA_000447635.1_Cand_albi_A84_V1			na
GCA_000464535.1	PRJNA181958	SAMN02981524	APWS00000000.1	representative genome	1263415	364733	Endocarpon pusillum Z07020	strain=Z07020		latest	Scaffold	Major	Full	2013-09-05	EPUS	chinese academy of science	GCF_000464535.1	identical	https://ftp.ncbi.nlm.nih.gov/genomes/all/GCA/000/464/535/GCA_000464535.1_EPUS			na
GCA_000465215.2	PRJNA192591	SAMN02981545	ATLS00000000.1	representative genome	1302712	91370	Pyrenophora seminiperda CCB06	strain=CCB06		latest	Scaffold	Major	Full	2013-09-09	Pysem1.0	Brigham Young University	na	na	https://ftp.ncbi.nlm.nih.gov/genomes/all/GCA/000/465/215/GCA_000465215.2_Pysem1.0			na
GCA_000467715.1	PRJNA81797	SAMN02981408	AJFK00000000.1	representative genome	1136866	100027	Hysterium pulicare CBS 123377	strain=EB0238		latest	Contig	Major	Full	2013-09-16	ASM46771v1	Assembling the Fungal Tree of Life (AFTOL)	na	na	https://ftp.ncbi.nlm.nih.gov/genomes/all/GCA/000/467/715/GCA_000467715.1_ASM46771v1			na
GCA_000467735.1	PRJNA81799	SAMN02981409	AJFL00000000.1	representative genome	1136865	37885	Rhytidhysteron rufulum CBS 306.38	strain=CBS 306.38		latest	Contig	Major	Full	2013-09-16	ASM46773v1	Assembling the Fungal Tree of Life (AFTOL)	na	na	https://ftp.ncbi.nlm.nih.gov/genomes/all/GCA/000/467/735/GCA_000467735.1_ASM46773v1			na
GCA_000472125.2	PRJNA192878	SAMN02981516	APKU00000000.1	representative genome	1303645	42368	Hirsutella thompsonii MTCC6686	strain=MTCC6686		latest	Contig	Minor	Full	2013-09-30	Hirsutella thompsonii MTCC6686	Institute of Microbial Technology	na	na	https://ftp.ncbi.nlm.nih.gov/genomes/all/GCA/000/472/125/GCA_000472125.2_Hirsutella_thompsonii_MTCC6686			na
GCA_000472145.1	PRJNA192877	SAMN02981517	APKB00000000.1	na	1303644	42368	Hirsutella thompsonii MTCC3556	strain=MTCC3556		latest	Contig	Major	Full	2013-09-30	Hirsutella thompsonii MTCC3556	Institute of Microbial Technology	na	na	https://ftp.ncbi.nlm.nih.gov/genomes/all/GCA/000/472/145/GCA_000472145.1_Hirsutella_thompsonii_MTCC3556			na
GCA_000474925.1	PRJNA217088	SAMN00103270	AWEQ00000000.1	na	1391915	29908	Sporothrix schenckii ATCC 58251	strain=ATCC 58251		latest	Scaffold	Major	Full	2013-10-21	Spor_sche_ATCC58251_V1	Broad Institute	na	na	https://ftp.ncbi.nlm.nih.gov/genomes/all/GCA/000/474/925/GCA_000474925.1_Spor_sche_ATCC58251_V1			na
GCA_000475075.1	PRJNA209870	SAMN02216973	ATNT00000000.1	na	1405377	318829	Pyricularia oryzae HN19311	strain=HN19311		latest	Scaffold	Major	Full	2013-10-21	HN19311_genome_assembly	The Ohio State University, Department of Plant Pathology	na	na	https://ftp.ncbi.nlm.nih.gov/genomes/all/GCA/000/475/075/GCA_000475075.1_HN19311_genome_assembly			na
GCA_000485865.1	PRJNA178915	SAMN02981476	ANGJ00000000.1	na	1254403	36651	Penicillium digitatum Pd01-ZJU	strain=Pd01-ZJU		latest	Contig	Major	Full	2013-10-29	Pendig1.0	Institute of developmentive and regenerative biology	na	na	https://ftp.ncbi.nlm.nih.gov/genomes/all/GCA/000/485/865/GCA_000485865.1_Pendig1.0			na
GCA_000488995.1	PRJNA213737	SAMN02981561	AWSO00000000.1	na	1381753	221103	Moniliophthora roreri MCA 2997		MCA 2997	latest	Contig	Major	Full	2013-10-30	M_roreri_MCA_2997_v1	USDA-ARS, UNICAMP (Brazil), Penn State, UNC	GCF_000488995.1	identical	https://ftp.ncbi.nlm.nih.gov/genomes/all/GCA/000/488/995/GCA_000488995.1_M_roreri_MCA_2997_v1			na
GCA_000497045.1	PRJNA217085	SAMN02334589	AWXO00000000.1	representative genome	1365824	1392244	Kalmanozyma brasiliensis GHG001	strain=GHG001		latest	Scaffold	Major	Full	2013-11-15	PSEUBRA1	Laboratorio Nacional de Ciencia e Tecnologia do Bioetanol	GCF_000497045.1	identical	https://ftp.ncbi.nlm.nih.gov/genomes/all/GCA/000/497/045/GCA_000497045.1_PSEUBRA1		assembly from type material	na
GCA_000497085.1	PRJDB1394	SAMD00036776	BAUL00000000.1	na	1356009	264951	Paecilomyces variotii No. 5			latest	Contig	Major	Full	2013-11-12	PVAR5_assembly01	Sojo University	na	na	https://ftp.ncbi.nlm.nih.gov/genomes/all/GCA/000/497/085/GCA_000497085.1_PVAR5_assembly01			na
GCA_000497105.2	PRJNA222546	SAMN02981566	AYJS00000000.2	na	1406948	5478	Nakaseomyces glabratus CCTCC M202019	strain=CCTCC M202019		latest	Scaffold	Major	Full	2016-05-24	ASM49710v2	Jiangnan University	na	na	https://ftp.ncbi.nlm.nih.gov/genomes/all/GCA/000/497/105/GCA_000497105.2_ASM49710v2			na
GCA_000497305.1	PRJNA225336	SAMN02981565	AYKR00000000.1	na	1414444	79858	Pseudogymnoascus pannorum M1372	strain=M1372		latest	Contig	Major	Full	2013-11-18	GeoPan1.0	Institute for Genome Sciences, University of Maryland School of Medicine	na	na	https://ftp.ncbi.nlm.nih.gov/genomes/all/GCA/000/497/305/GCA_000497305.1_GeoPan1.0			na
GCA_000497325.3	PRJNA41113	SAMN02371877	AYJV00000000.2	na	48490	48490	Fusarium circinatum	strain=FSP 34		latest	Chromosome	Major	Full	2018-08-01	ASM49732v3	Pitch canker sequencing project	na	na	https://ftp.ncbi.nlm.nih.gov/genomes/all/GCA/000/497/325/GCA_000497325.3_ASM49732v3			na
GCA_000497715.1	PRJNA207280	SAMN02981567	AYLH00000000.1	representative genome	1343157	979894	Spathaspora arborariae UFMG-19.1A	strain=UFMG-19.1A		latest	Scaffold	Major	Full	2013-11-20	SpaArb1.0	Universidade Federal de Santa Catarina	na	na	https://ftp.ncbi.nlm.nih.gov/genomes/all/GCA/000/497/715/GCA_000497715.1_SpaArb1.0			na
GCA_000498135.1	PRJNA209870	SAMN02215332	ATNU00000000.1	na	1405378	318829	Pyricularia oryzae FJ81278	strain=FJ81278		latest	Scaffold	Major	Full	2013-10-21	FJ81278_genome_assembly	The Ohio State University, Department of Plant Pathology	na	na	https://ftp.ncbi.nlm.nih.gov/genomes/all/GCA/000/498/135/GCA_000498135.1_FJ81278_genome_assembly			na
GCA_000498155.1	PRJNA222884	SAMN02371273	AXZN00000000.1	representative genome	665115	665115	Shiraia sp. slf14	strain=Slf14		latest	Contig	Major	Full	2013-11-21	1	Jiangxi Normal University	na	na	https://ftp.ncbi.nlm.nih.gov/genomes/all/GCA/000/498/155/GCA_000498155.1_1.0			na
GCA_000498615.1	PRJNA219149	SAMN02566892	AWWW00000000.1	na	1400345	58128	Helminthosporium solani B-AC-16A	strain=B-AC-16A		latest	Contig	Major	Full	2013-11-22	Hsolani1.0	University of Wisconsin-Madison	na	na	https://ftp.ncbi.nlm.nih.gov/genomes/all/GCA/000/498/615/GCA_000498615.1_Hsolani1.0			na
GCA_000503235.1	PRJNA227173	SAMN02981572	AYSA00000000.1	representative genome	1432307	77105	Sclerotinia borealis F-4128	strain=F-4128		latest	Scaffold	Major	Full	2013-12-05	SBOR_1	Centre Bioengineering RAS	na	na	https://ftp.ncbi.nlm.nih.gov/genomes/all/GCA/000/503/235/GCA_000503235.1_SBOR_1			na
GCA_000504365.2	PRJNA212512	SAMN02254956	AWYD00000000.2	representative genome	1367541	858812	Pseudocercospora pini-densiflorae CBS 125139	strain=CBS 125139		latest	Scaffold	Major	Full	2017-04-24	ASM50436v2	Canada's Michael Smith Genome Sciences Centre	na	na	https://ftp.ncbi.nlm.nih.gov/genomes/all/GCA/000/504/365/GCA_000504365.2_ASM50436v2			na
GCA_000504385.2	PRJNA212505	SAMN02254957	AWYE00000000.2	representative genome	1367536	2059849	Exutisphaerella laricina CBS 326.52	strain=CBS 326.52		latest	Scaffold	Major	Full	2017-04-24	ASM50438v2	Canada's Michael Smith Genome Sciences Centre	na	na	https://ftp.ncbi.nlm.nih.gov/genomes/all/GCA/000/504/385/GCA_000504385.2_ASM50438v2		assembly designated as neotype	na
GCA_000504405.2	PRJNA212506	SAMN02254960	AWYF00000000.2	representative genome	333113	333113	Mycosphaerella sp. Ston1	strain=Ston1		latest	Scaffold	Major	Full	2017-04-24	ASM50440v2	Canada's Michael Smith Genome Sciences Centre	na	na	https://ftp.ncbi.nlm.nih.gov/genomes/all/GCA/000/504/405/GCA_000504405.2_ASM50440v2			na
GCA_000507065.1	PRJNA211911	SAMN02370960	AZCI00000000.1	na	1357686	64518	Mortierella alpina B6842	strain=B6842		latest	Contig	Major	Full	2013-12-12	B6842	IGS	na	na	https://ftp.ncbi.nlm.nih.gov/genomes/all/GCA/000/507/065/GCA_000507065.1_B6842			na
GCA_000507345.1	PRJNA226629	SAMN02393366	AYOR00000000.1	na	1417759	2282107	Pyrrhoderma noxium OVT-YTM/97	strain=OVT-YTM/97		latest	Contig	Major	Full	2013-12-13	OVT-YTM/97 Newbler 2.8	The Chinese University of Hong Kong	na	na	https://ftp.ncbi.nlm.nih.gov/genomes/all/GCA/000/507/345/GCA_000507345.1_OVT-YTM_97_Newbler_2.8			na
GCA_000507405.3	PRJNA191335	SAMN01932850	ASQB00000000.1	representative genome	1296120	89924	Kwoniella heveanensis BCC8398	strain=BCC8398		latest	Scaffold	Major	Full	2016-07-14	Cryp_heve_BCC8398_V1	Broad Institute	na	na	https://ftp.ncbi.nlm.nih.gov/genomes/all/GCA/000/507/405/GCA_000507405.3_Cryp_heve_BCC8398_V1			na
GCA_000507425.3	PRJNA191336	SAMN01932851	ASQC00000000.1	na	1296119	89924	Kwoniella heveanensis CBS 569	strain=CBS 569		latest	Scaffold	Major	Full	2016-07-14	Cryp_heve_CBS569_V2	Broad Institute	na	na	https://ftp.ncbi.nlm.nih.gov/genomes/all/GCA/000/507/425/GCA_000507425.3_Cryp_heve_CBS569_V2		assembly from type material	na
GCA_000507465.3	PRJNA191223	SAMN01932738	ASQE00000000.1	representative genome	1296122	463800	Kwoniella mangroviensis CBS 8507	strain=CBS 8507		latest	Scaffold	Major	Full	2016-07-14	Kwon_mang_CBS8507_V2	Broad Institute	GCF_000507465.1	identical	https://ftp.ncbi.nlm.nih.gov/genomes/all/GCA/000/507/465/GCA_000507465.3_Kwon_mang_CBS8507_V2		assembly from type material	na
GCA_000507485.3	PRJNA191224	SAMN01932739	ASQF00000000.1	na	1296123	463800	Kwoniella mangroviensis CBS 8886	strain=CBS 8886		latest	Scaffold	Major	Full	2016-07-14	Kwon_mang_CBS8886_V1	Broad Institute	na	na	https://ftp.ncbi.nlm.nih.gov/genomes/all/GCA/000/507/485/GCA_000507485.3_Kwon_mang_CBS8886_V1			na
GCA_000507885.2	PRJNA202099	SAMN02141314	ASQD00000000.1	na	1331196	463800	Kwoniella mangroviensis CBS 10435	strain=CBS 10435		latest	Scaffold	Major	Full	2016-07-14	Kwon_mang_CBS10435_V2	Broad Institute	na	na	https://ftp.ncbi.nlm.nih.gov/genomes/all/GCA/000/507/885/GCA_000507885.2_Kwon_mang_CBS10435_V2			na
GCA_000508805.2	PRJDB1381	SAMD00036774	BAUH00000000.1	na	1352823	4932	Saccharomyces cerevisiae NAM34-4C	strain=NAM34-4C		latest	Scaffold	Major	Full	2013-12-17	ScNAM34-4C_assembly01	National Institute of Advanced Industrial Science and Technology	na	na	https://ftp.ncbi.nlm.nih.gov/genomes/all/GCA/000/508/805/GCA_000508805.2_ScNAM34-4C_assembly01			na
GCA_000508825.2	PRJDB1382	SAMD00036775	BAUI00000000.1	na	1352824	4932	Saccharomyces cerevisiae IR-2	strain=IR-2		latest	Scaffold	Major	Full	2013-12-17	ScIR-2_assembly01	National Institute of Advanced Industrial Science and Technology	na	na	https://ftp.ncbi.nlm.nih.gov/genomes/all/GCA/000/508/825/GCA_000508825.2_ScIR-2_assembly01			na
GCA_000512565.2	PRJNA191322	SAMN01932837	ASCJ00000000.1	representative genome	1296121	324770	Kwoniella dejecticola CBS 10117	strain=CBS 10117		latest	Scaffold	Major	Full	2016-06-21	Cryp_deje_CBS10117_V1	Broad Institute	GCF_000512565.1	identical	https://ftp.ncbi.nlm.nih.gov/genomes/all/GCA/000/512/565/GCA_000512565.2_Cryp_deje_CBS10117_V1		assembly from type material	na
GCA_000512585.2	PRJNA191321	SAMN01932836	ASCK00000000.1	representative genome	1296100	324769	Kwoniella bestiolae CBS 10118	strain=CBS 10118		latest	Scaffold	Major	Full	2016-07-14	Cryp_best_CBS10118_V1	Broad Institute	GCF_000512585.1	identical	https://ftp.ncbi.nlm.nih.gov/genomes/all/GCA/000/512/585/GCA_000512585.2_Cryp_best_CBS10118_V1		assembly from type material	na
GCA_000512605.2	PRJNA191226	SAMN01932741	ASCL00000000.1	representative genome	1296096	453459	Kwoniella pini CBS 10737	strain=CBS 10737		latest	Scaffold	Major	Full	2016-07-14	Cryp_pinu_CBS10737_V1	Broad Institute	GCF_000512605.1	identical	https://ftp.ncbi.nlm.nih.gov/genomes/all/GCA/000/512/605/GCA_000512605.2_Cryp_pinu_CBS10737_V1		assembly from type material	na
GCA_000513255.1	PRJEB4023	SAMEA3138836	CBMR000000000.1	na	1365484	5082	Penicillium roqueforti FM164	strain=FM164		latest	Scaffold	Major	Full	2013-11-27	PROQFM164_20130607	INRA-LIPM	na	na	https://ftp.ncbi.nlm.nih.gov/genomes/all/GCA/000/513/255/GCA_000513255.1_PROQFM164_20130607			na
GCA_000513335.1	PRJEB4962	SAMEA3138840	CBVV000000000.1	na	1429867	5075	Penicillium camemberti FM 013	strain=FM013		latest	Scaffold	Major	Full	2013-12-19	PCAMFM013_20131106	INRA-LIPM	na	na	https://ftp.ncbi.nlm.nih.gov/genomes/all/GCA/000/513/335/GCA_000513335.1_PCAMFM013_20131106			na
GCA_000513815.1	PRJNA207855	SAMN02745703	JABP00000000.1	na	1344414	51453	Trichoderma reesei RUT C-30	strain=RUT C-30		latest	Scaffold	Major	Full	2014-01-08	TrireRUTC30_1	DOE Joint Genome Institute	na	na	https://ftp.ncbi.nlm.nih.gov/genomes/all/GCA/000/513/815/GCA_000513815.1_TrireRUTC30_1			na
GCA_000516985.1	PRJNA174299	SAMN02369365	ARNU00000000.1	representative genome	1229662	393283	Pestalotiopsis fici W106-1	strain=W106-1		latest	Scaffold	Major	Full	2014-01-10	PFICI	Institute of microbiology, chinese academy of sciences	GCF_000516985.1	identical	https://ftp.ncbi.nlm.nih.gov/genomes/all/GCA/000/516/985/GCA_000516985.1_PFICI			na
GCA_000523435.1	PRJNA160939	SAMN02981449	AMCN00000000.1	representative genome	930089	5017	Bipolaris zeicola 26-R-13	strain=26-R-13		latest	Scaffold	Major	Full	2014-01-30	Cochliobolus carbonum v1.0	JGI	GCF_000523435.1	identical	https://ftp.ncbi.nlm.nih.gov/genomes/all/GCA/000/523/435/GCA_000523435.1_Cochliobolus_carbonum_v1.0			na
GCA_000523455.1	PRJNA160935	SAMN02981450	AMCO00000000.1	representative genome	930090	101162	Bipolaris oryzae ATCC 44560	strain=ATCC 44560		latest	Scaffold	Major	Full	2014-01-30	Cochliobolus miyabeanus v1.0	JGI	GCF_000523455.1	identical	https://ftp.ncbi.nlm.nih.gov/genomes/all/GCA/000/523/455/GCA_000523455.1_Cochliobolus_miyabeanus_v1.0			na
GCA_000523475.1	PRJNA190642	SAMN02981515	APKG00000000.1	na	1297591	5076	Penicillium chrysogenum NCPC10086	strain=NCPC10086		latest	Scaffold	Major	Full	2014-01-27	Penc1.0	New Drug R&D Center of North China Pharmaceutical Corporation and National Engineering Research Center for Microbial Medicine	na	na	https://ftp.ncbi.nlm.nih.gov/genomes/all/GCA/000/523/475/GCA_000523475.1_Penc1.0			na
GCA_000524645.1	PRJNA73133	SAMN02981579	JATN00000000.1	na	1086054	456999	Rhizoctonia solani AG-3 Rhs1AP	strain=AG-3	Rhs1AP	latest	Scaffold	Major	Full	2014-01-30	Rhizoctonia solani AG-3	JCVI	na	na	https://ftp.ncbi.nlm.nih.gov/genomes/all/GCA/000/524/645/GCA_000524645.1_Rhizoctonia_solani_AG-3			na
GCA_000527765.2	PRJNA160941	SAMN02981453	AMCY00000000.2	representative genome	930091	40125	Bipolaris victoriae FI3	strain=FI3		latest	Contig	Major	Full	2020-09-09	ANU_Cvic_canu1.6_pilon5	JGI	na	na	https://ftp.ncbi.nlm.nih.gov/genomes/all/GCA/000/527/765/GCA_000527765.2_ANU_Cvic_canu1.6_pilon5			na
GCA_000530345.1	PRJEB5180	SAMEA3138882	CBWZ000000000.1	na	138282	138282	Aspergillus sclerotiorum		HBR18	latest	Contig	Major	Full	2014-02-02	HBR18v1	SVSB	na	na	https://ftp.ncbi.nlm.nih.gov/genomes/all/GCA/000/530/345/GCA_000530345.1_HBR18v1			na
GCA_000530735.1	PRJEB4569	SAMEA3138890	CBTC000000000.1	na	1355161	4954	Zygosaccharomyces bailii ISA1307	strain=ISA1307		latest	Scaffold	Major	Full	2014-02-03	Z_bailii_ISA1307_version_3	HMGU	na	na	https://ftp.ncbi.nlm.nih.gov/genomes/all/GCA/000/530/735/GCA_000530735.1_Z_bailii_ISA1307_version_3	genome length too large		na
GCA_000534915.1	PRJDB1572	SAMD00036784	BAVE00000000.1	na	1441051	91625	Umbelopsis isabellina NBRC 7884	strain=NBRC 7884		latest	Contig	Major	Full	2014-01-28	ASM53491v1	National Institute of Advanced Industrial Science and Technology (A)ST)	na	na	https://ftp.ncbi.nlm.nih.gov/genomes/all/GCA/000/534/915/GCA_000534915.1_ASM53491v1			na
GCA_000568005.1	PRJNA162713	SAMN01915092	APIP00000000.1	na	1182966	4932	Saccharomyces cerevisiae R008	strain=R008		latest	Chromosome	Major	Full	2014-02-26	R008	University of Padova	na	na	https://ftp.ncbi.nlm.nih.gov/genomes/all/GCA/000/568/005/GCA_000568005.1_R008			na
GCA_000568295.1	PRJNA161093	SAMN01915083	AOJC00000000.1	na	1177187	4932	Saccharomyces cerevisiae P283	strain=P283		latest	Chromosome	Major	Full	2014-02-18	P283	University of Padova	na	na	https://ftp.ncbi.nlm.nih.gov/genomes/all/GCA/000/568/295/GCA_000568295.1_P283			na
GCA_000568365.1	PRJNA162715	SAMN01915093	APIR00000000.1	na	1182967	4932	Saccharomyces cerevisiae R103	strain=R103		latest	Chromosome	Major	Full	2014-02-26	R103	University of Padova	na	na	https://ftp.ncbi.nlm.nih.gov/genomes/all/GCA/000/568/365/GCA_000568365.1_R103			na
GCA_000576695.1	PRJEB4427	SAMEA3138920	CBUD000000000.2	representative genome	1382522	317047	Kuraishia capsulata CBS 1993	strain=CBS 1993		latest	Scaffold	Major	Full	2014-02-11	AUH_PRJEB4427_v1	Genoscope CEA	GCF_000576695.1	identical	https://ftp.ncbi.nlm.nih.gov/genomes/all/GCA/000/576/695/GCA_000576695.1_AUH_PRJEB4427_v1		assembly from type material	na
GCA_000576735.1	PRJEB5119	SAMEA3138922	CBXP000000000.1	representative genome	1439350	463681	Penicillium fuscoglaucum FM041	strain=FM041		latest	Scaffold	Major	Full	2014-02-20	PFUSFM041_20131217	INRA-LIPM	na	na	https://ftp.ncbi.nlm.nih.gov/genomes/all/GCA/000/576/735/GCA_000576735.1_PFUSFM041_20131217			na
GCA_000577395.2	PRJEB5120	SAMEA3138929	CBXQ000000000.1	na	1439352	60175	Penicillium nalgiovense FM193	strain=FM193		latest	Scaffold	Minor	Full	2014-02-20	PNALFM193_20131217	INRA-LIPM	na	na	https://ftp.ncbi.nlm.nih.gov/genomes/all/GCA/000/577/395/GCA_000577395.2_PNALFM193_20131217			na
GCA_000577715.1	PRJEB5117	SAMEA3138936	CBXN000000000.1	na	1439348	68879	Penicillium paneum FM227	strain=FM227		latest	Scaffold	Major	Full	2014-02-20	PPANFM227_20131217	INRA-LIPM	na	na	https://ftp.ncbi.nlm.nih.gov/genomes/all/GCA/000/577/715/GCA_000577715.1_PPANFM227_20131217			na
GCA_000577785.1	PRJEB5118	SAMEA3138938	CBXO000000000.1	representative genome	1439349	707954	Penicillium biforme FM169	strain=FM169		latest	Scaffold	Major	Full	2014-02-20	PBIFFM169_20131217	INRA-LIPM	na	na	https://ftp.ncbi.nlm.nih.gov/genomes/all/GCA/000/577/785/GCA_000577785.1_PBIFFM169_20131217			na
GCA_000582985.1	PRJNA233987	SAMN02580179	JARH00000000.1	na	1445577	710243	Colletotrichum fioriniae PJ7	strain=PJ7		latest	Scaffold	Major	Full	2014-02-27	CFIO01	Universidad de Salamanca	GCF_000582985.1	identical	https://ftp.ncbi.nlm.nih.gov/genomes/all/GCA/000/582/985/GCA_000582985.1_CFIO01	superseded by newer assembly for species		na
GCA_000585515.1	PRJNA164591	SAMN00974102	AMGW00000000.1	representative genome	1182544	470704	Cladophialophora yegresii CBS 114405	strain=CBS 114405		latest	Scaffold	Major	Full	2014-03-05	Clad_yegr_CBS_114405_V1	Broad Institute	GCF_000585515.1	identical	https://ftp.ncbi.nlm.nih.gov/genomes/all/GCA/000/585/515/GCA_000585515.1_Clad_yegr_CBS_114405_V1		assembly from type material	na
GCA_000585535.1	PRJNA164589	SAMN00974101	AMGX00000000.1	representative genome	1182543	1182553	Cladophialophora psammophila CBS 110553	strain=CBS 110553		latest	Scaffold	Major	Full	2014-03-05	Clad_psam_CBS_110553_V1	Broad Institute	GCF_000585535.1	identical	https://ftp.ncbi.nlm.nih.gov/genomes/all/GCA/000/585/535/GCA_000585535.1_Clad_psam_CBS_110553_V1		assembly from type material	na
GCA_000585565.1	PRJNA164587	SAMN00974100	AMGY00000000.1	representative genome	1182542	43228	Capronia epimyces CBS 606.96	strain=CBS 606.96		latest	Scaffold	Major	Full	2014-03-05	Capr_epim_CBS_606_96_V1	Broad Institute	GCF_000585565.1	identical	https://ftp.ncbi.nlm.nih.gov/genomes/all/GCA/000/585/565/GCA_000585565.1_Capr_epim_CBS_606_96_V1			na
GCA_000585585.1	PRJNA164585	SAMN00974099	AMWN00000000.1	representative genome	1182541	43229	Capronia coronata CBS 617.96	strain=CBS 617.96		latest	Scaffold	Major	Full	2014-03-05	Capr_coro_CBS_617_96_V1	Broad Institute	GCF_000585585.1	identical	https://ftp.ncbi.nlm.nih.gov/genomes/all/GCA/000/585/585/GCA_000585585.1_Capr_coro_CBS_617_96_V1		assembly from type material	na
GCA_000585705.1	PRJNA63281	SAMN02981315	AEYB00000000.1	na	994087	232082	Fusarium virguliforme Mont-1	strain=Mont-1		latest	Contig	Major	Full	2014-03-06	Fusarium_virguliforme_1.0	Iowa State University	na	na	https://ftp.ncbi.nlm.nih.gov/genomes/all/GCA/000/585/705/GCA_000585705.1_Fusarium_virguliforme_1.0			na
GCA_000586535.1	PRJNA229845	SAMN02981573	AZAA00000000.1	na	520522	27292	Saccharomyces pastorianus Weihenstephan 34/70	strain=Weihenstephan 34/70		latest	Contig	Major	Full	2014-03-10	Weihenstephan 34/70	Carlsberg Laboratory	na	na	https://ftp.ncbi.nlm.nih.gov/genomes/all/GCA/000/586/535/GCA_000586535.1_Weihenstephan_34_70			na
GCA_000586595.1	PRJNA71341	SAMN02981575	AZCJ00000000.1	na	1073566	27292	Saccharomyces pastorianus CBS 1513	strain=CBS 1513		latest	Scaffold	Major	Full	2014-03-11	S. carlsbergensis CBS1513	Carlsberg Laboratory	na	na	https://ftp.ncbi.nlm.nih.gov/genomes/all/GCA/000/586/595/GCA_000586595.1_S._carlsbergensis_CBS1513		assembly from synonym type material	na
GCA_000587855.1	PRJNA232510	SAMN02485654	AZYI00000000.1	representative genome	1290454	713888	Mucor irregularis B50	strain=B50		latest	Scaffold	Major	Full	2014-03-11	B50	Nanjing Biozeron	na	na	https://ftp.ncbi.nlm.nih.gov/genomes/all/GCA/000/587/855/GCA_000587855.1_B50			na
GCA_000590845.2	PRJNA233955	SAMN02731087	JAFI00000000.2	na	1445506	4952	Yarrowia lipolytica PO1f	strain=PO1f		latest	Chromosome	Major	Full	2014-06-03	PO1f_A5_AB_scf	University of Texas at Austin	na	na	https://ftp.ncbi.nlm.nih.gov/genomes/all/GCA/000/590/845/GCA_000590845.2_PO1f_A5_AB_scf			na
GCA_000590965.1	PRJNA232000	SAMN02469069	JACF00000000.1	na	1437857	158046	Phaeomoniella chlamydospora RR-HG1	strain=RR-HG1		latest	Contig	Major	Full	2014-03-14	pch_scV1	AIT, Austrian Institute of Technology	na	na	https://ftp.ncbi.nlm.nih.gov/genomes/all/GCA/000/590/965/GCA_000590965.1_pch_scV1			na
GCA_000591435.1	PRJNA230500	SAMN02798139	JELW00000000.1	na	568076	568076	Metarhizium robertsii	strain=ARSEF 2575		latest	Scaffold	Major	Full	2014-03-17	MR2010_11_27	U.S. Department of Agriculture	na	na	https://ftp.ncbi.nlm.nih.gov/genomes/all/GCA/000/591/435/GCA_000591435.1_MR2010_11_27		assembly from type material	na
GCA_000599445.1	PRJNA235346	SAMN02585717	JATU00000000.1	na	5518	5518	Fusarium graminearum	strain=CS3005		latest	Chromosome	Major	Full	2014-03-25	CS3005v1	CSIRO	na	na	https://ftp.ncbi.nlm.nih.gov/genomes/all/GCA/000/599/445/GCA_000599445.1_CS3005v1			na
GCA_000600275.1	PRJNA215335	SAMN02744096	AWRT00000000.1	representative genome	1388766	396024	Aspergillus ruber CBS 135680	strain=CBS 135680		latest	Scaffold	Major	Full	2014-03-27	Eurhe1	DOE Joint Genome Institute	GCF_000600275.1	identical	https://ftp.ncbi.nlm.nih.gov/genomes/all/GCA/000/600/275/GCA_000600275.1_Eurhe1			na
GCA_000601435.1	PRJNA202288	SAMN02716917	ASRS00000000.1	na	1331946	285811	Pseudopyrenochaeta lycopersici CRA-PAV_ER 1211	strain=CRA-PAV_ER 1211		latest	Scaffold	Major	Full	2014-03-27	P_lyc_v1	Universita di Verona	na	na	https://ftp.ncbi.nlm.nih.gov/genomes/all/GCA/000/601/435/GCA_000601435.1_P_lyc_v1			na
GCA_000603925.1	PRJNA236064	SAMN02981578	JAQF00000000.1	na	1451142	59586	Corynespora cassiicola UM 591	strain=UM 591		latest	Contig	Major	Full	2014-03-28	Coryne v1.1	UNIVERSITY OF MALAYA	na	na	https://ftp.ncbi.nlm.nih.gov/genomes/all/GCA/000/603/925/GCA_000603925.1_Coryne_v1.1			na
GCA_000611695.1	PRJNA66605	SAMN02981364	AGBC00000000.1	representative genome	1031333	4839	Rhizomucor miehei CAU432	strain=CAU432		latest	Scaffold	Major	Full	2014-03-31	RhzM_1.0	Department of Biotechnology, College of Food Science and Nutritional Engineering, China Agricultural University	na	na	https://ftp.ncbi.nlm.nih.gov/genomes/all/GCA/000/611/695/GCA_000611695.1_RhzM_1.0			na
GCA_000611715.1	PRJNA232808	SAMN02981577	AZYM00000000.1	representative genome	1442076	227046	Scolecobasidium constrictum UM 578	strain=UM 578		latest	Contig	Major	Full	2014-03-28	Ochro v1.1	UNIVERSITY OF MALAYA	na	na	https://ftp.ncbi.nlm.nih.gov/genomes/all/GCA/000/611/715/GCA_000611715.1_Ochro_v1.1			na
GCA_000611755.1	PRJNA239193	SAMN02650299	JFDM00000000.1	na	364733	364733	Endocarpon pusillum	strain=KoLRI No. LF000583		latest	Scaffold	Major	Full	2014-04-02	Endpu1.0	Seoul National University	na	na	https://ftp.ncbi.nlm.nih.gov/genomes/all/GCA/000/611/755/GCA_000611755.1_Endpu1.0			na
GCA_000611775.1	PRJNA239196	SAMN02650300	JFDN00000000.1	representative genome	87280	87280	Umbilicaria muehlenbergii	strain=KoLRI No. LF000956		latest	Scaffold	Major	Full	2014-04-02	Umbmu1.0	Seoul National University	na	na	https://ftp.ncbi.nlm.nih.gov/genomes/all/GCA/000/611/775/GCA_000611775.1_Umbmu1.0			na
GCA_000613145.2	PRJEB5051	SAMEA3138994		na	1437815	4952	Yarrowia lipolytica WSH-Z06	strain=WSH-Z06		latest	Complete Genome	Minor	Full	2014-07-04	YALI0	JIANGNAN UNIVERSITY	na	na	https://ftp.ncbi.nlm.nih.gov/genomes/all/GCA/000/613/145/GCA_000613145.2_YALI0			na
GCA_000616765.1	PRJNA186826	SAMN01091670	AOKR00000000.1	na	1215337	5551	Trichophyton rubrum MR850	strain=MR850		latest	Scaffold	Major	Full	2014-04-08	Tric_rubr_MR-850_V1	Broad Institute	na	na	https://ftp.ncbi.nlm.nih.gov/genomes/all/GCA/000/616/765/GCA_000616765.1_Tric_rubr_MR-850_V1			na
GCA_000616805.1	PRJNA186828	SAMN01091661	AOKT00000000.1	na	1215328	5551	Trichophyton rubrum CBS 100081	strain=CBS 100081		latest	Scaffold	Major	Full	2014-04-08	Tric_fish_CBS_100081_V1	Broad Institute	na	na	https://ftp.ncbi.nlm.nih.gov/genomes/all/GCA/000/616/805/GCA_000616805.1_Tric_fish_CBS_100081_V1		assembly from synonym type material	na
GCA_000616825.1	PRJNA186829	SAMN01091663	AOKU00000000.1	na	1215330	5551	Trichophyton rubrum CBS 288.86	strain=CBS 288.86		latest	Scaffold	Major	Full	2014-04-08	Tric_fish_CBS_288_86_V1	Broad Institute	na	na	https://ftp.ncbi.nlm.nih.gov/genomes/all/GCA/000/616/825/GCA_000616825.1_Tric_fish_CBS_288_86_V1			na
GCA_000616845.1	PRJNA186830	SAMN01091662	AOKV00000000.1	na	1215329	5551	Trichophyton rubrum CBS 289.86	strain=CBS 289.86		latest	Scaffold	Major	Full	2014-04-08	Tric_kane_CBS_289_86_V1	Broad Institute	na	na	https://ftp.ncbi.nlm.nih.gov/genomes/all/GCA/000/616/845/GCA_000616845.1_Tric_kane_CBS_289_86_V1		assembly from synonym type material	na
GCA_000616865.1	PRJNA186831	SAMN01091664	AOKW00000000.1	na	1215331	69891	Trichophyton soudanense CBS 452.61	strain=CBS 452.61		latest	Scaffold	Major	Full	2014-04-08	Tric_soud_CBS_452_61_V1	Broad Institute	na	na	https://ftp.ncbi.nlm.nih.gov/genomes/all/GCA/000/616/865/GCA_000616865.1_Tric_soud_CBS_452_61_V1			na
GCA_000616905.1	PRJNA186836	SAMN01091672	AOKZ00000000.1	na	1215339	5551	Trichophyton rubrum MR1448	strain=MR1448		latest	Scaffold	Major	Full	2014-04-08	Tric_rubr_M1448_V1	Broad Institute	na	na	https://ftp.ncbi.nlm.nih.gov/genomes/all/GCA/000/616/905/GCA_000616905.1_Tric_rubr_M1448_V1			na
GCA_000616945.1	PRJNA186839	SAMN01091674	AOLC00000000.1	na	1215341	5551	Trichophyton rubrum MR1459	strain=MR1459		latest	Scaffold	Major	Full	2014-04-08	Tric_rubr_MR1459_V1	Broad Institute	na	na	https://ftp.ncbi.nlm.nih.gov/genomes/all/GCA/000/616/945/GCA_000616945.1_Tric_rubr_MR1459_V1			na
GCA_000616965.1	PRJNA186832	SAMN01091665	JHQM00000000.1	na	1215332	5551	Trichophyton rubrum CBS 735.88	strain=CBS 735.88		latest	Scaffold	Major	Full	2014-04-08	Tric_megn_CBS_735_88_V1	Broad Institute	na	na	https://ftp.ncbi.nlm.nih.gov/genomes/all/GCA/000/616/965/GCA_000616965.1_Tric_megn_CBS_735_88_V1			na
GCA_000616985.1	PRJNA186833	SAMN01091667	AOKX00000000.1	na	1215334	5551	Trichophyton rubrum CBS 202.88	strain=CBS 202.88		latest	Scaffold	Major	Full	2014-04-08	Tric_raub_CBS_202_88_V2	Broad Institute	na	na	https://ftp.ncbi.nlm.nih.gov/genomes/all/GCA/000/616/985/GCA_000616985.1_Tric_raub_CBS_202_88_V2			na
GCA_000622975.1	PRJNA186835	SAMN01091671	AOKY00000000.1	na	1215338	101480	Trichophyton interdigitale MR816	strain=MR816		latest	Contig	Major	Full	2014-04-02	Tric_inte_MR816_V1	Broad Institute	na	na	https://ftp.ncbi.nlm.nih.gov/genomes/all/GCA/000/622/975/GCA_000622975.1_Tric_inte_MR816_V1			na
GCA_000622995.1	PRJNA186838	SAMN01091668	AOLB00000000.1	na	1215335	5551	Trichophyton rubrum D6	strain=D6		latest	Contig	Major	Full	2014-04-02	Tric_rubr_D6_V1	Broad Institute	na	na	https://ftp.ncbi.nlm.nih.gov/genomes/all/GCA/000/622/995/GCA_000622995.1_Tric_rubr_D6_V1			na
GCA_000633045.1	PRJNA196564	SAMN02729333	AUZU00000000.1	na	1316740	5061	Aspergillus niger SH-2	strain=SH-2		latest	Scaffold	Major	Full	2014-04-17	AspAngSh2	South China University of Technology	na	na	https://ftp.ncbi.nlm.nih.gov/genomes/all/GCA/000/633/045/GCA_000633045.1_AspAngSh2			na
GCA_000633125.1	PRJNA191921	SAMN01940701	AQHU00000000.1	na	1300067	38945	Flammulina velutipes KACC42780	strain=KACC42780		latest	Chromosome	Major	Full	2014-04-21	Fv1.0	Konkuk University, Rural Development Administration	na	na	https://ftp.ncbi.nlm.nih.gov/genomes/all/GCA/000/633/125/GCA_000633125.1_Fv1.0			na
GCA_000633855.1	PRJNA238598	SAMN02650963	JGYC00000000.1	na	5482	5482	Candida tropicalis	strain=121		latest	Scaffold	Major	Full	2014-05-01	ASM63385v1	Nanjing Tech University	na	na	https://ftp.ncbi.nlm.nih.gov/genomes/all/GCA/000/633/855/GCA_000633855.1_ASM63385v1			na
GCA_000647555.1	PRJNA221141	SAMN02593544	JFFX00000000.1	na	42374	42374	Candida dubliniensis	strain=UOB319		latest	Contig	Major	Full	2014-04-23	319	University of Birmingham	na	na	https://ftp.ncbi.nlm.nih.gov/genomes/all/GCA/000/647/555/GCA_000647555.1_319			na
GCA_000647575.1	PRJNA221141	SAMN02593545	JFFY00000000.1	na	42374	42374	Candida dubliniensis	strain=UOB320		latest	Contig	Major	Full	2014-04-23	320	University of Birmingham	na	na	https://ftp.ncbi.nlm.nih.gov/genomes/all/GCA/000/647/575/GCA_000647575.1_320			na
GCA_000662435.2	PRJNA189879	SAMN01923145		na	1294331	4932	Saccharomyces cerevisiae YJM993	strain=YJM993		latest	Chromosome	Major	Full	2016-07-29	Sc_YJM993_v1	Duke University	na	na	https://ftp.ncbi.nlm.nih.gov/genomes/all/GCA/000/662/435/GCA_000662435.2_Sc_YJM993_v1			na
GCA_000671355.1	PRJNA215898	SAMN02333269	AXCF00000000.1	na	1400760	66738	Diplodia sapinea CMW 190	strain=CMW190		latest	Scaffold	Major	Full	2014-05-02	Dpinea_v1.0	Forestry and Agricultural Biotechnology Institute, University of Pretoria	na	na	https://ftp.ncbi.nlm.nih.gov/genomes/all/GCA/000/671/355/GCA_000671355.1_Dpinea_v1.0			na
GCA_000687475.2	PRJNA240653	SAMN02693461		representative genome	1159556	1159556	Ustilaginoidea virens	strain=UV-8b		latest	Complete Genome	Major	Full	2021-05-20	ASM68747v2	China Agricultural University	GCF_000687475.1	identical	https://ftp.ncbi.nlm.nih.gov/genomes/all/GCA/000/687/475/GCA_000687475.2_ASM68747v2			na
GCA_000688875.1	PRJNA225688	SAMN02716838	JHUC00000000.1	na	27334	27334	Penicillium expansum	strain=R19		latest	Contig	Major	Full	2014-04-08	Peniclillium expansum v1	JCVI	na	na	https://ftp.ncbi.nlm.nih.gov/genomes/all/GCA/000/688/875/GCA_000688875.1_Peniclillium_expansum_v1			na
GCA_000691765.2	PRJNA200311	SAMN02058435	ASHC00000000.1	na	1325634	5476	Candida albicans Ca529L	strain=Ca529L		latest	Scaffold	Major	Full	2014-05-15	Cand_albi_Ca529L_V1	Broad Institute	na	na	https://ftp.ncbi.nlm.nih.gov/genomes/all/GCA/000/691/765/GCA_000691765.2_Cand_albi_Ca529L_V1			na
GCA_000691885.1	PRJNA168079	SAMN02782205	AMCJ00000000.1	na	1197718	5062	Aspergillus oryzae 100-8	strain=100-8		latest	Contig	Major	Full	2014-05-16	Aspergillus oryzae 100-8	Tianjin University of Science & Technology	na	na	https://ftp.ncbi.nlm.nih.gov/genomes/all/GCA/000/691/885/GCA_000691885.1_Aspergillus_oryzae_100-8			na
GCA_000696895.1	PRJNA184878	SAMN02351331	JNDK00000000.1	representative genome	1274784	708070	Mucor velutinosus B5328	strain=B5328		latest	Contig	Major	Full	2014-06-02	MucVelB5328-1.0	IGS	na	na	https://ftp.ncbi.nlm.nih.gov/genomes/all/GCA/000/696/895/GCA_000696895.1_MucVelB5328-1.0			na
GCA_000696915.1	PRJNA184879	SAMN02347467	JNDL00000000.1	na	1274785	64495	Rhizopus arrhizus B7407	strain=B7407		latest	Contig	Major	Full	2014-06-02	RhiOryB7407-1.0	IGS	na	na	https://ftp.ncbi.nlm.nih.gov/genomes/all/GCA/000/696/915/GCA_000696915.1_RhiOryB7407-1.0			na
GCA_000696935.1	PRJNA184880	SAMN02351363	JNDM00000000.1	na	1274786	36080	Mucor circinelloides B8987	strain=B8987		latest	Contig	Major	Full	2014-06-02	MucCirB8987-1.0	IGS	na	na	https://ftp.ncbi.nlm.nih.gov/genomes/all/GCA/000/696/935/GCA_000696935.1_MucCirB8987-1.0			na
GCA_000696955.1	PRJNA184881	SAMN02351489	JNDN00000000.1	na	1274787	13706	Syncephalastrum racemosum B6101	strain=B6101		latest	Contig	Major	Full	2014-06-02	SynRacB6101-1.0	IGS	na	na	https://ftp.ncbi.nlm.nih.gov/genomes/all/GCA/000/696/955/GCA_000696955.1_SynRacB6101-1.0			na
GCA_000696975.1	PRJNA184883	SAMN02351504	JNDP00000000.1	representative genome	1274790	679948	Apophysomyces trapeziformis B9324	strain=B9324		latest	Contig	Major	Full	2014-06-02	ApoTraB9324-1.0	IGS	na	na	https://ftp.ncbi.nlm.nih.gov/genomes/all/GCA/000/696/975/GCA_000696975.1_ApoTraB9324-1.0			na
GCA_000696995.1	PRJNA184884	SAMN02351510	JNDQ00000000.1	representative genome	1274791	90269	Apophysomyces elegans B7760	strain=B7760		latest	Contig	Major	Full	2014-06-02	ApoEleB7760-1.0	IGS	na	na	https://ftp.ncbi.nlm.nih.gov/genomes/all/GCA/000/696/995/GCA_000696995.1_ApoEleB7760-1.0			na
GCA_000697015.1	PRJNA184885	SAMN02351511	JNDR00000000.1	representative genome	1274792	4853	Cunninghamella elegans B9769	strain=B9769		latest	Contig	Major	Full	2014-06-02	CunEleB9769-1.0	IGS	na	na	https://ftp.ncbi.nlm.nih.gov/genomes/all/GCA/000/697/015/GCA_000697015.1_CunEleB9769-1.0			na
GCA_000697035.1	PRJNA184886	SAMN02352512	JNDS00000000.1	representative genome	1274793	4846	Rhizopus stolonifer B9770	strain=B9770		latest	Contig	Major	Full	2014-06-02	RhiStoB9770-1.0	IGS	na	na	https://ftp.ncbi.nlm.nih.gov/genomes/all/GCA/000/697/035/GCA_000697035.1_RhiStoB9770-1.0			na
GCA_000697055.1	PRJNA184887	SAMN02352517	JNDT00000000.1	representative genome	1274794	90258	Saksenaea vasiformis B4078	strain=B4078		latest	Contig	Major	Full	2014-06-02	SakVasB4078-1.0	IGS	na	na	https://ftp.ncbi.nlm.nih.gov/genomes/all/GCA/000/697/055/GCA_000697055.1_SakVasB4078-1.0			na
GCA_000697075.1	PRJNA186013	SAMN02352532	JNDU00000000.1	na	1279475	64495	Rhizopus arrhizus Type I NRRL 13440	strain=Type I NRRL 13440		latest	Contig	Major	Full	2014-06-02	RhiOry13440-1.0	IGS	na	na	https://ftp.ncbi.nlm.nih.gov/genomes/all/GCA/000/697/075/GCA_000697075.1_RhiOry13440-1.0			na
GCA_000697095.1	PRJNA186014	SAMN02371500	JNDV00000000.1	na	1279476	64495	Rhizopus arrhizus Type I NRRL 18148	strain=Type I NRRL 18148		latest	Contig	Major	Full	2014-06-02	RhiDel18148-1.0	IGS	na	na	https://ftp.ncbi.nlm.nih.gov/genomes/all/GCA/000/697/095/GCA_000697095.1_RhiDel18148-1.0			na
GCA_000697115.1	PRJNA186015	SAMN02352525	JNDW00000000.1	na	1279477	64495	Rhizopus arrhizus Type I NRRL 21396	strain=Type I NRRL 21396		latest	Contig	Major	Full	2014-06-02	RhiOry21396-1.0	IGS	na	na	https://ftp.ncbi.nlm.nih.gov/genomes/all/GCA/000/697/115/GCA_000697115.1_RhiOry21396-1.0			na
GCA_000697135.1	PRJNA186016	SAMN02371529	JNDX00000000.1	na	1279478	64495	Rhizopus arrhizus 99-133	strain=99-133		latest	Contig	Major	Full	2014-06-02	RhiOry99-133-1.0	IGS	na	na	https://ftp.ncbi.nlm.nih.gov/genomes/all/GCA/000/697/135/GCA_000697135.1_RhiOry99-133-1.0			na
GCA_000697155.1	PRJNA186017	SAMN02352533	JNDY00000000.1	na	936053	936053	Rhizopus delemar	strain=Type I NRRL 21789		latest	Contig	Major	Full	2014-06-02	RhiDel21789-1.0	IGS	na	na	https://ftp.ncbi.nlm.nih.gov/genomes/all/GCA/000/697/155/GCA_000697155.1_RhiDel21789-1.0			na
GCA_000697175.1	PRJNA186023	SAMN02352518	JNEE00000000.1	na	1279486	42458	Lichtheimia corymbifera 008-049	strain=008-049		latest	Contig	Major	Full	2014-06-02	LicCor008-049-1.0	IGS	na	na	https://ftp.ncbi.nlm.nih.gov/genomes/all/GCA/000/697/175/GCA_000697175.1_LicCor008-049-1.0			na
GCA_000697195.1	PRJNA186024	SAMN02352524	JNEF00000000.1	na	64495	64495	Rhizopus arrhizus	strain=97-1192		latest	Contig	Major	Full	2014-06-02	MucRam97-1192-1.0	IGS	na	na	https://ftp.ncbi.nlm.nih.gov/genomes/all/GCA/000/697/195/GCA_000697195.1_MucRam97-1192-1.0			na
GCA_000697215.1	PRJNA186025	SAMN02352534	JNEG00000000.1	representative genome	1279998	90251	Cunninghamella bertholletiae 175	strain=175		latest	Contig	Major	Full	2014-06-02	CunBer175-1.0	IGS	na	na	https://ftp.ncbi.nlm.nih.gov/genomes/all/GCA/000/697/215/GCA_000697215.1_CunBer175-1.0			na
GCA_000697235.1	PRJNA211901	SAMN02370952	JNEH00000000.1	na	1357676	90255	Cokeromyces recurvatus B5483	strain=B5483		latest	Contig	Major	Full	2014-06-02	CokRecB5483-1.0	IGS	na	na	https://ftp.ncbi.nlm.nih.gov/genomes/all/GCA/000/697/235/GCA_000697235.1_CokRecB5483-1.0			na
GCA_000697255.1	PRJNA211902	SAMN02371509	JNEI00000000.1	na	1357677	4841	Mucor racemosus B9645	strain=B9645		latest	Contig	Major	Full	2014-06-02	MucRacB9645-1.0	IGS	na	na	https://ftp.ncbi.nlm.nih.gov/genomes/all/GCA/000/697/255/GCA_000697255.1_MucRacB9645-1.0			na
GCA_000697275.1	PRJNA211903	SAMN02371020	JNEJ00000000.1	na	1357678	58291	Rhizopus microsporus B9738	strain=B9738		latest	Contig	Major	Full	2014-06-02	RhiMicB9738-1.0	IGS	na	na	https://ftp.ncbi.nlm.nih.gov/genomes/all/GCA/000/697/275/GCA_000697275.1_RhiMicB9738-1.0	genome length too large		na
GCA_000697295.1	PRJNA211904	SAMN02370966	JNEK00000000.1	representative genome	1357679	64623	Mucor indicus B7402	strain=B7402		latest	Contig	Major	Full	2014-06-02	MucIndB7402-1.0	IGS	na	na	https://ftp.ncbi.nlm.nih.gov/genomes/all/GCA/000/697/295/GCA_000697295.1_MucIndB7402-1.0			na
GCA_000697315.1	PRJNA211905	SAMN02370953	JNEL00000000.1	na	1357680	90251	Cunninghamella bertholletiae B7461	strain=B7461		latest	Contig	Major	Full	2014-06-02	CunBerB7461-1.0	IGS	na	na	https://ftp.ncbi.nlm.nih.gov/genomes/all/GCA/000/697/315/GCA_000697315.1_CunBerB7461-1.0			na
GCA_000697355.1	PRJNA211907	SAMN02370995	JNEN00000000.1	representative genome	1357682	101128	Syncephalastrum monosporum B8922	strain=B8922		latest	Contig	Major	Full	2014-06-02	SynMonB8922-1.0	IGS	na	na	https://ftp.ncbi.nlm.nih.gov/genomes/all/GCA/000/697/355/GCA_000697355.1_SynMonB8922-1.0			na
GCA_000697395.1	PRJNA211910	SAMN02370993	JNEP00000000.1	na	1357685	688394	Lichtheimia ramosa B5792	strain=B5792		latest	Contig	Major	Full	2014-06-02	LicCorB5792-1.0	IGS	na	na	https://ftp.ncbi.nlm.nih.gov/genomes/all/GCA/000/697/395/GCA_000697395.1_LicCorB5792-1.0			na
GCA_000697415.1	PRJNA211912	SAMN02370994	JNEQ00000000.1	na	1357687	91625	Umbelopsis isabellina B7317	strain=B7317		latest	Contig	Major	Full	2014-06-02	UmbIsaB7317-1.0	IGS	na	na	https://ftp.ncbi.nlm.nih.gov/genomes/all/GCA/000/697/415/GCA_000697415.1_UmbIsaB7317-1.0			na
GCA_000697435.1	PRJNA211914	SAMN02370991	JNES00000000.1	na	1357689	713888	Mucor irregularis B7584	strain=B7584		latest	Contig	Major	Full	2014-06-02	RhiVarB7584-1.0	IGS	na	na	https://ftp.ncbi.nlm.nih.gov/genomes/all/GCA/000/697/435/GCA_000697435.1_RhiVarB7584-1.0			na
GCA_000697475.1	PRJNA211916	SAMN02370965	JNEU00000000.1	representative genome	1357691	42458	Lichtheimia corymbifera B2541	strain=B2541		latest	Contig	Major	Full	2014-06-02	LicCorB2541-1.0	IGS	na	na	https://ftp.ncbi.nlm.nih.gov/genomes/all/GCA/000/697/475/GCA_000697475.1_LicCorB2541-1.0			na
GCA_000697495.1	PRJNA211918	SAMN02370959	JNEV00000000.1	representative genome	1357693	931867	Saksenaea oblongispora B3353	strain=B3353		latest	Contig	Major	Full	2014-06-02	SakOblB3353-1.0	IGS	na	na	https://ftp.ncbi.nlm.nih.gov/genomes/all/GCA/000/697/495/GCA_000697495.1_SakOblB3353-1.0			na
GCA_000697645.1	PRJNA207683	SAMN02746050	AYUM00000000.1	na	685588	109633	Galerina marginata CBS 339.88	strain=CBS 339.88		latest	Scaffold	Major	Full	2014-06-06	Galma1	DOE Joint Genome Institute	na	na	https://ftp.ncbi.nlm.nih.gov/genomes/all/GCA/000/697/645/GCA_000697645.1_Galma1			na
GCA_000697665.1	PRJNA207685	SAMN00771373	AYUL00000000.1	representative genome	933084	202697	Jaapia argillacea MUCL 33604	strain=MUCL 33604		latest	Scaffold	Major	Full	2014-06-05	Jaaar1	DOE Joint Genome Institute	na	na	https://ftp.ncbi.nlm.nih.gov/genomes/all/GCA/000/697/665/GCA_000697665.1_Jaaar1			na
GCA_000697685.1	PRJNA81933	SAMN02746102	AYUK00000000.1	na	1137138	5322	Pleurotus ostreatus PC15	strain=PC15		latest	Scaffold	Major	Full	2014-06-05	PleosPC15_2	JGI	na	na	https://ftp.ncbi.nlm.nih.gov/genomes/all/GCA/000/697/685/GCA_000697685.1_PleosPC15_2			na
GCA_000697705.1	PRJNA69807	SAMN00632712	AYEP00000000.1	representative genome	930990	264124	Botryobasidium botryosum FD-172 SS1	strain=FD-172 SS1		latest	Scaffold	Major	Full	2014-06-05	Botbo1	JGI	na	na	https://ftp.ncbi.nlm.nih.gov/genomes/all/GCA/000/697/705/GCA_000697705.1_Botbo1			na
GCA_000708205.1	PRJNA205560	SAMN02863149	AYOQ00000000.1	representative genome	764103	34349	Mixia osmundae IAM 14324	strain=IAM 14324		latest	Scaffold	Major	Full	2014-06-23	Mixia osmundae v1.0	DOE Joint Genome Institute	GCF_000708205.1	identical	https://ftp.ncbi.nlm.nih.gov/genomes/all/GCA/000/708/205/GCA_000708205.1_Mixia_osmundae_v1.0			na
GCA_000709125.1	PRJNA164593	SAMN00974103	AMGV00000000.1	representative genome	1182545	1033840	Exophiala aquamarina CBS 119918	strain=CBS 119918		latest	Scaffold	Major	Full	2014-06-16	Exop_aqua_CBS_119918_V1	Broad Institute	GCF_000709125.1	identical	https://ftp.ncbi.nlm.nih.gov/genomes/all/GCA/000/709/125/GCA_000709125.1_Exop_aqua_CBS_119918_V1		assembly from type material	na
GCA_000709145.1	PRJNA221345	SAMN02863992	JFZS00000000.1	representative genome	1405085	40611	Balansia obtecta B249	strain=B249		latest	Contig	Major	Full	2014-06-16	BobtB249_1	University of Kentucky	na	na	https://ftp.ncbi.nlm.nih.gov/genomes/all/GCA/000/709/145/GCA_000709145.1_BobtB249_1			na
GCA_000710275.1	PRJNA246057	SAMN02742620	JMSF00000000.1	representative genome	5076	5076	Penicillium chrysogenum	strain=P2niaD18		latest	Chromosome	Major	Full	2014-06-23	ASM71027v1	Ruhr-Univeristaet Bochum	na	na	https://ftp.ncbi.nlm.nih.gov/genomes/all/GCA/000/710/275/GCA_000710275.1_ASM71027v1			na
GCA_000710315.1	PRJNA229863	SAMN02864843	AZAH00000000.1	representative genome	1429780	33173	Eremothecium coryli CBS 5749	strain=CBS 5749		latest	Scaffold	Major	Full	2014-06-19	Eremothecium coryli	Carlsberg Laboratory	na	na	https://ftp.ncbi.nlm.nih.gov/genomes/all/GCA/000/710/315/GCA_000710315.1_Eremothecium_coryli			na
GCA_000710705.2	PRJNA248334	SAMN02797831	JNEX00000000.2	na	431197	431197	Sporothrix pallida	strain=SPA8		latest	Contig	Major	Full	2016-02-09	ASM71070v2	University of Messina	na	na	https://ftp.ncbi.nlm.nih.gov/genomes/all/GCA/000/710/705/GCA_000710705.2_ASM71070v2			na
GCA_000711695.1	PRJNA196019	SAMN00794506	JMSN00000000.1	representative genome	1037660	5281	Tilletiaria anomala UBC 951	strain=UBC 951		latest	Contig	Major	Full	2014-05-23	Tilletiaria anomala UBC 951 v1.0	DOE Joint Genome Institute	GCF_000711695.1	identical	https://ftp.ncbi.nlm.nih.gov/genomes/all/GCA/000/711/695/GCA_000711695.1_Tilletiaria_anomala_UBC_951_v1.0		assembly from type material	na
GCA_000712455.1	PRJNA243355	SAMN02715805	JJRZ00000000.1	na	929235	929235	Ceratocystis manginecans	strain=CMW17570		latest	Scaffold	Major	Full	2014-06-26	CMang1.0	Forestry and Agricultural Biotechnology Institute	na	na	https://ftp.ncbi.nlm.nih.gov/genomes/all/GCA/000/712/455/GCA_000712455.1_CMang1.0			na
GCA_000712465.1	PRJNA246136	SAMN02743538	JMSH00000000.1	representative genome	1580861	1580861	Huntiella moniliformis	strain=CBS 118127		latest	Scaffold	Major	Full	2014-06-26	CMo_1.0	Forestry and Agricultural Biotechnology Institute	na	na	https://ftp.ncbi.nlm.nih.gov/genomes/all/GCA/000/712/465/GCA_000712465.1_CMo_1.0			na
GCA_000715385.1	PRJNA227561	SAMN02802209	AZST00000000.1	na	1423351	456999	Rhizoctonia solani 123E	strain=123E		latest	Contig	Major	Full	2014-06-27	Rhizoctonia solani 123E v1	JCVI	na	na	https://ftp.ncbi.nlm.nih.gov/genomes/all/GCA/000/715/385/GCA_000715385.1_Rhizoctonia_solani_123E_v1			na
GCA_000721755.1	PRJNA161477	SAMN02744088	AYYB00000000.1	representative genome	1043005	1042127	Aureobasidium subglaciale EXF-2481	strain=EXF-2481		latest	Scaffold	Major	Full	2014-07-08	Aureobasidium pullulans var. subglaciale EXF-2481 v1.0	JGI	GCF_000721755.1	identical	https://ftp.ncbi.nlm.nih.gov/genomes/all/GCA/000/721/755/GCA_000721755.1_Aureobasidium_pullulans_var._subglaciale_EXF-2481_v1.0		assembly from type material	na
GCA_000721765.1	PRJNA207872	SAMN02744099	AYEM00000000.1	representative genome	1043004	559561	Aureobasidium namibiae CBS 147.97	strain=CBS 147.97		latest	Scaffold	Major	Full	2014-07-08	Aureobasidium pullulans var. namibiae CBS 147.97 v1.0	DOE Joint Genome Institute	GCF_000721765.1	identical	https://ftp.ncbi.nlm.nih.gov/genomes/all/GCA/000/721/765/GCA_000721765.1_Aureobasidium_pullulans_var._namibiae_CBS_147.97_v1.0		assembly from type material	na
GCA_000721775.1	PRJNA207873	SAMN02744098	AYEN00000000.1	representative genome	1043003	46634	Aureobasidium melanogenum CBS 110374	strain=CBS 110374		latest	Scaffold	Major	Full	2014-07-08	Aureobasidium pullulans var. melanogenum CBS 110374 v1.0	DOE Joint Genome Institute	GCF_000721775.1	identical	https://ftp.ncbi.nlm.nih.gov/genomes/all/GCA/000/721/775/GCA_000721775.1_Aureobasidium_pullulans_var._melanogenum_CBS_110374_v1.0			na
GCA_000721785.1	PRJNA207874	SAMN02744100	AYEO00000000.1	representative genome	1043002	5580	Aureobasidium pullulans EXF-150	strain=EXF-150		latest	Scaffold	Major	Full	2014-07-08	Aureobasidium pullulans var. pullulans EXF-150, assembly version 1.0	DOE Joint Genome Institute	GCF_000721785.1	identical	https://ftp.ncbi.nlm.nih.gov/genomes/all/GCA/000/721/785/GCA_000721785.1_Aureobasidium_pullulans_var._pullulans_EXF-150_assembly_version_1.0			na
GCA_000723645.1	PRJEB5479	SAMEA3139040	CBYJ000000000.1	na	1201112	4932	Saccharomyces cerevisiae N85	strain=N85		latest	Contig	Major	Full	2014-06-04	ZhangWP_SECN85	JNU	na	na	https://ftp.ncbi.nlm.nih.gov/genomes/all/GCA/000/723/645/GCA_000723645.1_ZhangWP_SECN85			na
GCA_000729825.1	PRJNA215230	SAMN02911893	JFGW00000000.1	representative genome	1344566	1344566	Epichloe sp. AL9924	strain=AL9924		latest	Contig	Major	Full	2014-07-15	EpichlAL9924_10	University of Kentucky	na	na	https://ftp.ncbi.nlm.nih.gov/genomes/all/GCA/000/729/825/GCA_000729825.1_EpichlAL9924_10			na
GCA_000729835.1	PRJNA221544	SAMN02911898	JFHB00000000.1	representative genome	47741	47741	Atkinsonella hypoxylon	strain=B4728		latest	Contig	Major	Full	2014-07-15	AhypB4728v1	University of Kentucky	na	na	https://ftp.ncbi.nlm.nih.gov/genomes/all/GCA/000/729/835/GCA_000729835.1_AhypB4728v1			na
GCA_000729845.1	PRJNA221976	SAMN02911895	JFGY00000000.1	na	1406312	47801	Epichloe baconii ATCC 200745	strain=ATCC 200745		latest	Contig	Major	Full	2014-07-15	EbacATCC_200745v1	University of Kentucky	na	na	https://ftp.ncbi.nlm.nih.gov/genomes/all/GCA/000/729/845/GCA_000729845.1_EbacATCC_200745v1			na
GCA_000729855.1	PRJNA221524	SAMN02911894	JFGX00000000.1	representative genome	170559	170559	Epichloe aotearoae	strain=ATCC MYA-1229		latest	Contig	Major	Full	2014-07-15	ASM72985v1	University of Kentucky	na	na	https://ftp.ncbi.nlm.nih.gov/genomes/all/GCA/000/729/855/GCA_000729855.1_ASM72985v1			na
GCA_000729945.1	PRJNA242796	SAMN02709059	JHUM00000000.1	na	66738	66738	Diplodia sapinea	strain=CMW39103		latest	Scaffold	Major	Full	2014-07-16	ASM72994v1	Forestry & Agricultural Biotechnology Institute, University of Pretoria	na	na	https://ftp.ncbi.nlm.nih.gov/genomes/all/GCA/000/729/945/GCA_000729945.1_ASM72994v1			na
GCA_000730325.1	PRJNA185811	SAMN01819009	APIU00000000.1	na	1280523	74722	Stachybotrys chartarum IBT 7711	strain=IBT 7711		latest	Scaffold	Major	Full	2014-07-18	S7711v1	UT Southwestern	na	na	https://ftp.ncbi.nlm.nih.gov/genomes/all/GCA/000/730/325/GCA_000730325.1_S7711v1			na
GCA_000731615.1	PRJNA237468	SAMN02628958	JHOI00000000.1	na	1476192	746128	Aspergillus fumigatus var. RP-2014	strain=niveus		latest	Scaffold	Major	Full	2014-07-18	AspFumNiv1.0	Oklahoma State University	na	na	https://ftp.ncbi.nlm.nih.gov/genomes/all/GCA/000/731/615/GCA_000731615.1_AspFumNiv1.0			na
GCA_000731695.1	PRJNA246303	SAMN02746344	JMUG00000000.1	na	1403190	5067	Aspergillus parasiticus SU-1	strain=SU-1		latest	Contig	Major	Full	2014-07-18	ASM73169v1	Linz Lab	na	na	https://ftp.ncbi.nlm.nih.gov/genomes/all/GCA/000/731/695/GCA_000731695.1_ASM73169v1			na
GCA_000731825.1	PRJNA242986	SAMN02711855	JMQE00000000.1	representative genome	696354	696354	Hypocrella siamensis	strain=MTCC 10142		latest	Contig	Major	Full	2014-07-18	ASM73182v1	CSIR- Institute of Microbial technology (IMTECH)	na	na	https://ftp.ncbi.nlm.nih.gov/genomes/all/GCA/000/731/825/GCA_000731825.1_ASM73182v1			na
GCA_000732125.1	PRJNA244532	SAMN02727168	JOWA00000000.1	representative genome	563466	563466	Scedosporium apiospermum	strain=IHEM 14462		latest	Scaffold	Major	Full	2014-07-21	ScApio1.0	LUNAM - Angers University	GCF_000732125.1	identical	https://ftp.ncbi.nlm.nih.gov/genomes/all/GCA/000/732/125/GCA_000732125.1_ScApio1.0			na
GCA_000732205.1	PRJNA229139	SAMN02415140	JPET00000000.1	representative genome	1425883	29847	Verticillium tricorpus MUCL 9792	strain=MUCL 9792		latest	Scaffold	Major	Full	2014-07-21	ASM73220v1	Wageningen University	na	na	https://ftp.ncbi.nlm.nih.gov/genomes/all/GCA/000/732/205/GCA_000732205.1_ASM73220v1			na
GCA_000732565.1	PRJNA185808	SAMN01819008	ASEQ00000000.1	na	1280524	74722	Stachybotrys chartarum IBT 40293	strain=IBT 40293		latest	Scaffold	Major	Full	2014-07-23	S40293v1	UT Southwestern	na	na	https://ftp.ncbi.nlm.nih.gov/genomes/all/GCA/000/732/565/GCA_000732565.1_S40293v1			na
GCA_000732765.1	PRJNA170468	SAMN01819007	AQPQ00000000.1	na	1283842	74722	Stachybotrys chartarum IBT 40288	strain=IBT 40288		latest	Scaffold	Major	Full	2014-07-24	S40288v1	UT Southwestern	na	na	https://ftp.ncbi.nlm.nih.gov/genomes/all/GCA/000/732/765/GCA_000732765.1_S40288v1			na
GCA_000732775.1	PRJNA185807	SAMN01819006	APWP00000000.1	representative genome	1283841	388913	Stachybotrys chlorohalonata IBT 40285	strain=IBT 40285		latest	Scaffold	Major	Full	2014-07-24	S40285v1	UT Southwestern	na	na	https://ftp.ncbi.nlm.nih.gov/genomes/all/GCA/000/732/775/GCA_000732775.1_S40285v1			na
GCA_000733025.2	PRJNA239658	SAMN02666716	JNNR00000000.1	representative genome	229535	229535	Penicillium nordicum	strain=UASWS BFE487		latest	Contig	Minor	Full	2015-07-10	PnBFE487-1.0	University of Applied Sciences of Western Switzerland	na	na	https://ftp.ncbi.nlm.nih.gov/genomes/all/GCA/000/733/025/GCA_000733025.2_PnBFE487-1.0			na
GCA_000733055.2	PRJNA239660	SAMN02666737	JNNQ00000000.1	na	5507	5507	Fusarium oxysporum	strain=UASWS AC1		latest	Contig	Minor	Full	2015-06-08	FoxyAC1-1.0	University of Applied Sciences of Western Switzerland	na	na	https://ftp.ncbi.nlm.nih.gov/genomes/all/GCA/000/733/055/GCA_000733055.2_FoxyAC1-1.0			na
GCA_000733085.2	PRJNA239663	SAMN02666739	JNNP00000000.1	na	101201	101201	Trichoderma asperellum	strain=B05		latest	Contig	Minor	Full	2015-06-08	ThB05-1.0	University of Appleid Sciences of Western Switzerland	na	na	https://ftp.ncbi.nlm.nih.gov/genomes/all/GCA/000/733/085/GCA_000733085.2_ThB05-1.0			na
GCA_000733235.3	PRJNA230840	SAMN02570260	JACO00000000.2	na	1434269	4932	Saccharomyces cerevisiae UFMG A-905	strain=UFMG A-905		latest	Chromosome	Major	Full	2014-11-21	ASM73323v3	UFMG	na	na	https://ftp.ncbi.nlm.nih.gov/genomes/all/GCA/000/733/235/GCA_000733235.3_ASM73323v3			na
GCA_000733355.1	PRJNA252809	SAMN02863111	JNVV00000000.1	representative genome	1609947	1609947	Falciphora oryzae	strain=R5-6-1		latest	Scaffold	Major	Full	2014-07-25	ASM73335v1	Institute of Biotechnology	na	na	https://ftp.ncbi.nlm.nih.gov/genomes/all/GCA/000/733/355/GCA_000733355.1_ASM73335v1		assembly from type material	na
GCA_000733625.1	PRJNA242987	SAMN02711856	JMNC00000000.1	representative genome	89141	89141	Cordyceps farinosa	strain=MTCC 4114		latest	Contig	Major	Full	2014-07-25	Isaria farinosa MTCC 4114	CSIR- Institute of Microbial technology (IMTECH)	na	na	https://ftp.ncbi.nlm.nih.gov/genomes/all/GCA/000/733/625/GCA_000733625.1_Isaria_farinosa_MTCC_4114			na
GCA_000733645.1	PRJNA242988	SAMN02711857	JMNB00000000.1	representative genome	1481906	1481906	Beauveria rudraprayagi	strain=MTCC 8017		latest	Contig	Major	Full	2014-07-25	Beauveria rudraprayagi MTCC 8017 genome	CSIR- Institute of Microbial technology (IMTECH)	na	na	https://ftp.ncbi.nlm.nih.gov/genomes/all/GCA/000/733/645/GCA_000733645.1_Beauveria_rudraprayagi_MTCC_8017_genome		assembly from type material	na
GCA_000734875.3	PRJNA255142	SAMN02910581	JPJH00000000.2	na	252598	252598	Saccharomyces boulardii (nom. inval.)	strain=17		latest	Chromosome	Major	Full	2014-11-21	ASM73487v3	UFMG - Universidade Federal de Minas Gerais	na	na	https://ftp.ncbi.nlm.nih.gov/genomes/all/GCA/000/734/875/GCA_000734875.3_ASM73487v3			na
GCA_000737485.2	PRJNA239656	SAMN02666700	JNNS00000000.1	na	5082	5082	Penicillium roqueforti	strain=UASWS P1		latest	Contig	Minor	Full	2015-06-08	PrP1-1.0	University of Applied Sciences of Western Switzerland	na	na	https://ftp.ncbi.nlm.nih.gov/genomes/all/GCA/000/737/485/GCA_000737485.2_PrP1-1.0			na
GCA_000738555.1	PRJNA184882	SAMN02351503	JNDO00000000.1	na	1274788	688394	Lichtheimia ramosa B5399	strain=B5399		latest	Contig	Major	Full	2014-08-05	LicRamB5399-1.0	IGS	na	na	https://ftp.ncbi.nlm.nih.gov/genomes/all/GCA/000/738/555/GCA_000738555.1_LicRamB5399-1.0			na
GCA_000738565.1	PRJNA211913	SAMN02370961	JNER00000000.1	na	1357688	58291	Rhizopus microsporus var rhizopodiformus B7455	strain=B7455		latest	Contig	Major	Full	2014-08-05	RhiAzyB7455-1.0	IGS	na	na	https://ftp.ncbi.nlm.nih.gov/genomes/all/GCA/000/738/565/GCA_000738565.1_RhiAzyB7455-1.0	genome length too large		na
GCA_000738655.1	PRJNA232087	SAMN02641049	JEMP00000000.1	representative genome	1437871	415593	Venturia pyrina ICMP 11032	strain=ICMP 11032		latest	Scaffold	Major	Full	2014-08-07	ASM73865v1	La Trobe University Department of Botany	na	na	https://ftp.ncbi.nlm.nih.gov/genomes/all/GCA/000/738/655/GCA_000738655.1_ASM73865v1			na
GCA_000738825.1	PRJNA210827	SAMN02639477	JDSR00000000.1	na	1354741	5418	Papiliotrema laurentii RY1	strain=RY1		latest	Scaffold	Major	Full	2014-08-08	ASM73882v1	Jadavpur University	na	na	https://ftp.ncbi.nlm.nih.gov/genomes/all/GCA/000/738/825/GCA_000738825.1_ASM73882v1			na
GCA_000739145.1	PRJNA245858	SAMN02840975	JNNZ00000000.1	na	5530	5530	Metarhizium anisopliae	strain=E6		latest	Contig	Major	Full	2014-08-12	Metarhizium anisopliae	LNCC	na	na	https://ftp.ncbi.nlm.nih.gov/genomes/all/GCA/000/739/145/GCA_000739145.1_Metarhizium_anisopliae			na
GCA_000739165.1	PRJNA20603	SAMN00699802	AEVJ00000000.1	representative genome	1069443	78898	Podila verticillata NRRL 6337	strain=NRRL 6337		latest	Scaffold	Major	Full	2014-08-15	Mort_vert_NRRL_6337_V1	Broad Institute	na	na	https://ftp.ncbi.nlm.nih.gov/genomes/all/GCA/000/739/165/GCA_000739165.1_Mort_vert_NRRL_6337_V1			na
GCA_000743315.1	PRJNA212725	SAMN03004335	AXZM00000000.1	representative genome	1379160	483020	Lignosus rhinocerotis TM02	strain=TM02		latest	Scaffold	Major	Full	2014-08-25	LigRhi1.0	University of Malaya	na	na	https://ftp.ncbi.nlm.nih.gov/genomes/all/GCA/000/743/315/GCA_000743315.1_LigRhi1.0			na
GCA_000743335.1	PRJNA182303	SAMN02671749	JFHG00000000.1	na	1263492	5503	Curvularia lunata CX-3	strain=CX-3		latest	Scaffold	Major	Full	2014-08-25	ASM74333v1	Shanghai Jiao Tong University	na	na	https://ftp.ncbi.nlm.nih.gov/genomes/all/GCA/000/743/335/GCA_000743335.1_ASM74333v1			na
GCA_000743665.3	PRJNA243259	SAMN02713643	JMRO00000000.3	representative genome	2487125	2487125	Scytalidium sp. 3C	strain=3C		latest	Contig	Major	Full	2018-11-27	SPSU_Gcan_3	Saint-Petersburg State University	na	na	https://ftp.ncbi.nlm.nih.gov/genomes/all/GCA/000/743/665/GCA_000743665.3_SPSU_Gcan_3			na
GCA_000747765.1	PRJDB2910	SAMD00018595	BBIZ00000000.1	representative genome	84753	84753	Moesziomyces antarcticus	strain=JCM 10317		latest	Scaffold	Major	Full	2014-08-21	ASM74776v1	National Institute of Advanced Industrial Science and Technology	GCF_000747765.1	identical	https://ftp.ncbi.nlm.nih.gov/genomes/all/GCA/000/747/765/GCA_000747765.1_ASM74776v1		assembly from type material	na
GCA_000747785.1	PRJDB2926	SAMD00017758	BBIL00000000.1	na	4911	4911	Kluyveromyces marxianus	strain=DMB1		latest	Contig	Major	Full	2014-06-30	ASM74778v1	National Institute of Advanced Industrial Science and Technology	na	na	https://ftp.ncbi.nlm.nih.gov/genomes/all/GCA/000/747/785/GCA_000747785.1_ASM74778v1			na
GCA_000750105.3	PRJNA254396	SAMN02903338	JPHH00000000.3	representative genome	1501327	1501327	Tolypocladium sp. Sup5 PDA-1	strain=Sup5 PDA-1		latest	Scaffold	Major	Full	2015-07-09	ASM75010v3	OMRF	na	na	https://ftp.ncbi.nlm.nih.gov/genomes/all/GCA/000/750/105/GCA_000750105.3_ASM75010v3			na
GCA_000750115.1	PRJNA251717	SAMN02191664	JPOX00000000.1	na	1077442	37727	Talaromyces marneffei PM1	strain=PM1		latest	Scaffold	Major	Full	2014-09-08	ASM75011v1	Texas A&M University	na	na	https://ftp.ncbi.nlm.nih.gov/genomes/all/GCA/000/750/115/GCA_000750115.1_ASM75011v1			na
GCA_000750145.2	PRJNA254396	SAMN02903337	JPIJ00000000.2	representative genome	1355412	1355412	Tolypocladium sp. Salcha MEA-2	strain=Salcha MEA-2		latest	Contig	Major	Full	2015-03-02	ASM75014v2	INPART	na	na	https://ftp.ncbi.nlm.nih.gov/genomes/all/GCA/000/750/145/GCA_000750145.2_ASM75014v2			na
GCA_000750755.1	PRJNA216963	SAMN02400943	JPJW00000000.1	representative genome	1420907	1420907	Pseudogymnoascus sp. VKM F-4513 (FW-928)	strain=VKM F-4513 (FW-928)		latest	Contig	Major	Full	2014-09-09	DG7	Moscow State University	na	na	https://ftp.ncbi.nlm.nih.gov/genomes/all/GCA/000/750/755/GCA_000750755.1_DG7			na
GCA_000750795.1	PRJNA216963	SAMN02400944	JPJX00000000.1	representative genome	1420908	1420908	Pseudogymnoascus sp. VKM F-4514 (FW-929)	strain=VKM F-4514 (FW-929)		latest	Contig	Major	Full	2014-09-09	DG8	Moscow State University	na	na	https://ftp.ncbi.nlm.nih.gov/genomes/all/GCA/000/750/795/GCA_000750795.1_DG8			na
GCA_000750805.1	PRJNA216963	SAMN02400945	JPJY00000000.1	representative genome	1420909	1420909	Pseudogymnoascus sp. VKM F-4515 (FW-2607)	strain=VKM F-4515 (FW-2607)		latest	Contig	Major	Full	2014-09-09	DG10	Moscow State University	na	na	https://ftp.ncbi.nlm.nih.gov/genomes/all/GCA/000/750/805/GCA_000750805.1_DG10			na
GCA_000750815.1	PRJNA216963	SAMN02400946	JPJZ00000000.1	representative genome	1420910	1420910	Pseudogymnoascus sp. VKM F-4516 (FW-969)	strain=VKM F-4516 (FW-969)		latest	Contig	Major	Full	2014-09-09	DG11	Moscow State University	na	na	https://ftp.ncbi.nlm.nih.gov/genomes/all/GCA/000/750/815/GCA_000750815.1_DG11			na
GCA_000750875.1	PRJNA216963	SAMN02400947	JPKA00000000.1	representative genome	1420911	1420911	Pseudogymnoascus sp. VKM F-4517 (FW-2822)	strain=VKM F-4517 (FW-2822)		latest	Contig	Major	Full	2014-09-09	DG13	Moscow State University	na	na	https://ftp.ncbi.nlm.nih.gov/genomes/all/GCA/000/750/875/GCA_000750875.1_DG13			na
GCA_000750895.1	PRJNA216963	SAMN02400948	JPKB00000000.1	representative genome	1420912	1420912	Pseudogymnoascus sp. VKM F-103	strain=VKM F-103		latest	Contig	Major	Full	2014-09-09	DG30	Moscow State University	na	na	https://ftp.ncbi.nlm.nih.gov/genomes/all/GCA/000/750/895/GCA_000750895.1_DG30			na
GCA_000750925.1	PRJNA216963	SAMN02400949	JPKC00000000.1	representative genome	1420913	1420913	Pseudogymnoascus sp. VKM F-4518 (FW-2643)	strain=VKM F-4518 (FW-2643)		latest	Contig	Major	Full	2014-09-09	DG36	Moscow State University	na	na	https://ftp.ncbi.nlm.nih.gov/genomes/all/GCA/000/750/925/GCA_000750925.1_DG36			na
GCA_000750935.1	PRJNA216963	SAMN02400950	JPKD00000000.1	representative genome	1420914	1420914	Pseudogymnoascus sp. VKM F-4519 (FW-2642)	strain=VKM F-4519 (FW-2642)		latest	Contig	Major	Full	2014-09-09	DG38	Moscow State University	na	na	https://ftp.ncbi.nlm.nih.gov/genomes/all/GCA/000/750/935/GCA_000750935.1_DG38			na
GCA_000751375.2	PRJEB6287	SAMEA2518986	CCED00000000.1	na	292717	292717	Daldinia eschscholtzii			latest	Scaffold	Major	Full	2014-09-06	UM 1400.v1	University Malaya	na	na	https://ftp.ncbi.nlm.nih.gov/genomes/all/GCA/000/751/375/GCA_000751375.2_UM_1400.v1			na
GCA_000755205.1	PRJDA73189	SAMD00036588	BADS00000000.1	representative genome	1091232	66948	Meyerozyma caribbica MG20W	strain=MG20W		latest	Contig	Major	Full	2014-09-04	ASM75520v1	Gyeongbuk institute for marine Bio-industry	na	na	https://ftp.ncbi.nlm.nih.gov/genomes/all/GCA/000/755/205/GCA_000755205.1_ASM75520v1			na
GCA_000765035.1	PRJEB5237	SAMEA3158467	CCBP000000000.1	representative genome	5643	5643	Trametes cinnabarina	strain=BRFM137		latest	Scaffold	Major	Full	2014-09-29	BN946	INRA_UMR1163_BCF	na	na	https://ftp.ncbi.nlm.nih.gov/genomes/all/GCA/000/765/035/GCA_000765035.1_BN946			na
GCA_000766175.2	PRJNA260311	SAMN03020215	JRIC00000000.1	na	4932	4932	Saccharomyces cerevisiae	strain=YPS163		latest	Scaffold	Major	Full	2014-10-12	ASM76617v2	Stanford University	na	na	https://ftp.ncbi.nlm.nih.gov/genomes/all/GCA/000/766/175/GCA_000766175.2_ASM76617v2			na
GCA_000766185.2	PRJNA260311	SAMN03020217	JRIE00000000.1	na	4932	4932	Saccharomyces cerevisiae	strain=YJM339		latest	Scaffold	Major	Full	2014-10-12	ASM76618v2	Stanford University	na	na	https://ftp.ncbi.nlm.nih.gov/genomes/all/GCA/000/766/185/GCA_000766185.2_ASM76618v2			na
GCA_000766195.2	PRJNA260311	SAMN03020216	JRID00000000.1	na	4932	4932	Saccharomyces cerevisiae	strain=YPS128		latest	Scaffold	Major	Full	2014-10-12	ASM76619v2	Stanford University	na	na	https://ftp.ncbi.nlm.nih.gov/genomes/all/GCA/000/766/195/GCA_000766195.2_ASM76619v2			na
GCA_000766245.2	PRJNA260311	SAMN03020218	JRIF00000000.1	na	4932	4932	Saccharomyces cerevisiae	strain=Y55		latest	Scaffold	Major	Full	2014-10-12	ASM76624v2	Stanford University	na	na	https://ftp.ncbi.nlm.nih.gov/genomes/all/GCA/000/766/245/GCA_000766245.2_ASM76624v2			na
GCA_000766265.2	PRJNA260311	SAMN03020220	JRIH00000000.1	na	4932	4932	Saccharomyces cerevisiae	strain=g833-1B		latest	Scaffold	Major	Full	2014-10-12	ASM76626v2	Stanford University	na	na	https://ftp.ncbi.nlm.nih.gov/genomes/all/GCA/000/766/265/GCA_000766265.2_ASM76626v2			na
GCA_000766275.2	PRJNA260311	SAMN03020219	JRIG00000000.1	na	4932	4932	Saccharomyces cerevisiae	strain=DBVPG6044		latest	Scaffold	Major	Full	2014-10-12	ASM76627v2	Stanford University	na	na	https://ftp.ncbi.nlm.nih.gov/genomes/all/GCA/000/766/275/GCA_000766275.2_ASM76627v2			na
GCA_000766305.2	PRJNA260311	SAMN03020224	JRIL00000000.1	na	4932	4932	Saccharomyces cerevisiae	strain=RedStar		latest	Scaffold	Major	Full	2014-10-12	ASM76630v2	Stanford University	na	na	https://ftp.ncbi.nlm.nih.gov/genomes/all/GCA/000/766/305/GCA_000766305.2_ASM76630v2			na
GCA_000766315.2	PRJNA260311	SAMN03020221	JRII00000000.1	na	4932	4932	Saccharomyces cerevisiae	strain=BC187		latest	Scaffold	Major	Full	2014-10-12	ASM76631v2	Stanford University	na	na	https://ftp.ncbi.nlm.nih.gov/genomes/all/GCA/000/766/315/GCA_000766315.2_ASM76631v2			na
GCA_000766375.2	PRJNA260311	SAMN03020227	JRIO00000000.1	na	4932	4932	Saccharomyces cerevisiae	strain=YPH499		latest	Scaffold	Major	Full	2014-10-12	ASM76637v2	Stanford University	na	na	https://ftp.ncbi.nlm.nih.gov/genomes/all/GCA/000/766/375/GCA_000766375.2_ASM76637v2			na
GCA_000766395.2	PRJNA260311	SAMN03020226	JRIN00000000.1	na	4932	4932	Saccharomyces cerevisiae	strain=FY1679		latest	Scaffold	Major	Full	2014-10-12	ASM76639v2	Stanford University	na	na	https://ftp.ncbi.nlm.nih.gov/genomes/all/GCA/000/766/395/GCA_000766395.2_ASM76639v2			na
GCA_000766415.2	PRJNA260311	SAMN03020229	JRIQ00000000.1	na	4932	4932	Saccharomyces cerevisiae	strain=10560-6B		latest	Scaffold	Major	Full	2014-10-12	ASM76641v2	Stanford University	na	na	https://ftp.ncbi.nlm.nih.gov/genomes/all/GCA/000/766/415/GCA_000766415.2_ASM76641v2			na
GCA_000766435.2	PRJNA260311	SAMN03020230	JRIR00000000.1	na	4932	4932	Saccharomyces cerevisiae	strain=BY4742		latest	Scaffold	Major	Full	2014-10-12	ASM76643v2	Stanford University	na	na	https://ftp.ncbi.nlm.nih.gov/genomes/all/GCA/000/766/435/GCA_000766435.2_ASM76643v2			na
GCA_000766455.2	PRJNA260311	SAMN03020238	JRIZ00000000.1	na	4932	4932	Saccharomyces cerevisiae	strain=JK9-3d		latest	Scaffold	Major	Full	2014-10-12	ASM76645v2	Stanford University	na	na	https://ftp.ncbi.nlm.nih.gov/genomes/all/GCA/000/766/455/GCA_000766455.2_ASM76645v2			na
GCA_000766475.2	PRJNA260311	SAMN03020233	JRIU00000000.1	na	4932	4932	Saccharomyces cerevisiae	strain=W303		latest	Scaffold	Major	Full	2014-10-12	ASM76647v2	Stanford University	na	na	https://ftp.ncbi.nlm.nih.gov/genomes/all/GCA/000/766/475/GCA_000766475.2_ASM76647v2			na
GCA_000766495.2	PRJNA260311	SAMN03020234	JRIV00000000.1	na	4932	4932	Saccharomyces cerevisiae	strain=CEN.PK2-1Ca		latest	Scaffold	Major	Full	2014-10-12	ASM76649v2	Stanford University	na	na	https://ftp.ncbi.nlm.nih.gov/genomes/all/GCA/000/766/495/GCA_000766495.2_ASM76649v2			na
GCA_000766515.2	PRJNA260311	SAMN03020232	JRIT00000000.1	na	4932	4932	Saccharomyces cerevisiae	strain=FL100		latest	Scaffold	Major	Full	2014-10-12	ASM76651v2	Stanford University	na	na	https://ftp.ncbi.nlm.nih.gov/genomes/all/GCA/000/766/515/GCA_000766515.2_ASM76651v2			na
GCA_000766535.2	PRJNA260311	SAMN03020236	JRIX00000000.1	na	4932	4932	Saccharomyces cerevisiae	strain=X2180-1A		latest	Scaffold	Major	Full	2014-10-12	ASM76653v2	Stanford University	na	na	https://ftp.ncbi.nlm.nih.gov/genomes/all/GCA/000/766/535/GCA_000766535.2_ASM76653v2			na
GCA_000766555.2	PRJNA260311	SAMN03020237	JRIY00000000.1	na	4932	4932	Saccharomyces cerevisiae	strain=D273-10B		latest	Scaffold	Major	Full	2014-10-12	ASM76655v2	Stanford University	na	na	https://ftp.ncbi.nlm.nih.gov/genomes/all/GCA/000/766/555/GCA_000766555.2_ASM76655v2			na
GCA_000766575.2	PRJNA260311	SAMN03020231	JRIS00000000.1	na	4932	4932	Saccharomyces cerevisiae	strain=BY4741		latest	Scaffold	Major	Full	2014-10-12	ASM76657v2	Stanford University	na	na	https://ftp.ncbi.nlm.nih.gov/genomes/all/GCA/000/766/575/GCA_000766575.2_ASM76657v2			na
GCA_000766595.2	PRJNA260311	SAMN03020235	JRIW00000000.1	na	4932	4932	Saccharomyces cerevisiae	strain=SEY6210		latest	Scaffold	Major	Full	2014-10-12	ASM76659v2	Stanford University	na	na	https://ftp.ncbi.nlm.nih.gov/genomes/all/GCA/000/766/595/GCA_000766595.2_ASM76659v2			na
GCA_000766615.2	PRJNA260311	SAMN03020223	JRIK00000000.1	na	4932	4932	Saccharomyces cerevisiae	strain=L1528		latest	Scaffold	Major	Full	2014-10-12	ASM76661v2	Stanford University	na	na	https://ftp.ncbi.nlm.nih.gov/genomes/all/GCA/000/766/615/GCA_000766615.2_ASM76661v2			na
GCA_000766635.2	PRJNA260311	SAMN03020228	JRIP00000000.1	na	4932	4932	Saccharomyces cerevisiae	strain=RM11-1A		latest	Scaffold	Major	Full	2014-10-12	ASM76663v2	Stanford University	na	na	https://ftp.ncbi.nlm.nih.gov/genomes/all/GCA/000/766/635/GCA_000766635.2_ASM76663v2			na
GCA_000766925.2	PRJNA260232	SAMN03018689	JROP00000000.2	na	80661	80661	Phlebopus portentosus	strain=PP33		latest	Scaffold	Major	Full	2015-02-23	PP33.Version2	Yunnan University	na	na	https://ftp.ncbi.nlm.nih.gov/genomes/all/GCA/000/766/925/GCA_000766925.2_PP33.Version2			na
GCA_000767965.1	PRJNA260311	SAMN03020222	JRIJ00000000.1	na	4932	4932	Saccharomyces cerevisiae	strain=K11		latest	Scaffold	Major	Full	2014-10-12	ASM76796v1	Stanford University	na	na	https://ftp.ncbi.nlm.nih.gov/genomes/all/GCA/000/767/965/GCA_000767965.1_ASM76796v1			na
GCA_000769215.1	PRJNA253730	SAMN02887289	JPYM00000000.1	na	40199	40199	Fusarium avenaceum	strain=Fa05001		latest	Scaffold	Major	Full	2014-10-10	Fave_05001	Collaboration between Erik Lys酶e (Department of Plant Health and Plant Protection, Bioforsk - Norwegian Institute of Agricultural and Environmental Research) and Linda Harris (Eastern Cereal & Oilseed Research Centre, Agriculture & Agri-Food Canada).	na	na	https://ftp.ncbi.nlm.nih.gov/genomes/all/GCA/000/769/215/GCA_000769215.1_Fave_05001			na
GCA_000769245.1	PRJNA260553	SAMN03024104	JRHY00000000.1	na	252598	252598	Saccharomyces boulardii (nom. inval.)	strain=ATCC MYA-796		latest	Chromosome	Major	Full	2014-10-30	ASM76924v1	UFMG - Universidade Federal de Minas Gerais	na	na	https://ftp.ncbi.nlm.nih.gov/genomes/all/GCA/000/769/245/GCA_000769245.1_ASM76924v1			na
GCA_000769265.1	PRJNA248608	SAMN02799700	JPKY00000000.1	representative genome	857340	5044	Acremonium chrysogenum ATCC 11550	strain=ATCC 11550		latest	Scaffold	Major	Full	2014-08-15	ASM76926v1	Ruhr-Universitaet Bochum	na	na	https://ftp.ncbi.nlm.nih.gov/genomes/all/GCA/000/769/265/GCA_000769265.1_ASM76926v1			na
GCA_000769295.1	PRJNA253730	SAMN02850900	JQGE00000000.1	na	40199	40199	Fusarium avenaceum	strain=FaLH27		latest	Scaffold	Major	Full	2014-10-10	Fave_LH27	Collaboration between Erik Lys酶e (Department of Plant Health and Plant Protection, Bioforsk - Norwegian Institute of Agricultural and Environmental Research) and Linda Harris (Eastern Cereal & Oilseed Research Centre, Agriculture & Agri-Food Canada).	na	na	https://ftp.ncbi.nlm.nih.gov/genomes/all/GCA/000/769/295/GCA_000769295.1_Fave_LH27			na
GCA_000769305.1	PRJNA253730	SAMN02850899	JQGD00000000.1	na	40199	40199	Fusarium avenaceum	strain=FaLH03		latest	Scaffold	Major	Full	2014-10-10	Fave_LH03	Collaboration between Erik Lys酶e (Department of Plant Health and Plant Protection, Bioforsk - Norwegian Institute of Agricultural and Environmental Research) and Linda Harris (Eastern Cereal & Oilseed Research Centre, Agriculture & Agri-Food Canada).	na	na	https://ftp.ncbi.nlm.nih.gov/genomes/all/GCA/000/769/305/GCA_000769305.1_Fave_LH03			na
GCA_000769735.1	PRJNA255745	SAMN02928572	JQFY00000000.1	na	27334	27334	Penicillium expansum	strain=d1		latest	Contig	Major	Full	2014-10-28	ASM76973v1	Center for Genomic Regulation (CRG)	na	na	https://ftp.ncbi.nlm.nih.gov/genomes/all/GCA/000/769/735/GCA_000769735.1_ASM76973v1			na
GCA_000769745.1	PRJNA255747	SAMN02928573	JQFZ00000000.1	representative genome	27334	27334	Penicillium expansum	strain=MD-8		latest	Contig	Major	Full	2014-10-28	ASM76974v1	Center for Genomic Regulation (CRG)	GCF_000769745.1	identical	https://ftp.ncbi.nlm.nih.gov/genomes/all/GCA/000/769/745/GCA_000769745.1_ASM76974v1			na
GCA_000769755.1	PRJNA255744	SAMN02928571	JQFX00000000.1	na	27334	27334	Penicillium expansum	strain=CMP-1		latest	Contig	Major	Full	2014-10-28	PEX1	Center for Genomic Regulation (CRG)	na	na	https://ftp.ncbi.nlm.nih.gov/genomes/all/GCA/000/769/755/GCA_000769755.1_PEX1			na
GCA_000769765.1	PRJNA255746	SAMN02929369	JQGA00000000.1	na	40296	40296	Penicillium italicum	strain=PHI-1		latest	Contig	Major	Full	2014-10-28	ASM76976v1	Center for Genomic Regulation (CRG)	na	na	https://ftp.ncbi.nlm.nih.gov/genomes/all/GCA/000/769/765/GCA_000769765.1_ASM76976v1			na
GCA_000770705.1	PRJNA178080	SAMN03160332	ANFO00000000.1	na	1245745	176275	Beauveria bassiana D1-5	strain=D1-5		latest	Contig	Major	Full	2014-11-03	BBA1.0	Institute of Plant Protection, Jilin Academy of Agricultural Sciences	na	na	https://ftp.ncbi.nlm.nih.gov/genomes/all/GCA/000/770/705/GCA_000770705.1_BBA1.0			na
GCA_000772675.1	PRJNA240344	SAMN02676898	JFOL00000000.1	na	49012	49012	Sporisorium scitamineum	strain=2014001		latest	Scaffold	Major	Full	2014-11-06	Sporisorium_scitamineum_v1	Key Lab of Sugarcane Biology and Genetic Breeding, Ministry of Agriculture, P.R.China	na	na	https://ftp.ncbi.nlm.nih.gov/genomes/all/GCA/000/772/675/GCA_000772675.1_Sporisorium_scitamineum_v1			na
GCA_000773725.1	PRJNA75225	SAMN01048009	AJIX00000000.1	na	1094989	5476	Candida albicans P78048	strain=P78048		latest	Scaffold	Major	Full	2014-11-05	Cand_albi_P78048_V1	Broad Institute	na	na	https://ftp.ncbi.nlm.nih.gov/genomes/all/GCA/000/773/725/GCA_000773725.1_Cand_albi_P78048_V1			na
GCA_000773735.1	PRJNA75223	SAMN00767984	AJIW00000000.1	na	1094988	5476	Candida albicans GC75	strain=GC75		latest	Scaffold	Major	Full	2014-11-05	Cand_albi_GC75_V1	Broad Institute	na	na	https://ftp.ncbi.nlm.nih.gov/genomes/all/GCA/000/773/735/GCA_000773735.1_Cand_albi_GC75_V1			na
GCA_000773745.1	PRJNA75217	SAMN01048006	AJIU00000000.1	na	1094985	5476	Candida albicans P37005	strain=P37005		latest	Scaffold	Major	Full	2014-11-05	Cand_albi_P37005_V2	Broad Institute	na	na	https://ftp.ncbi.nlm.nih.gov/genomes/all/GCA/000/773/745/GCA_000773745.1_Cand_albi_P37005_V2			na
GCA_000773755.1	PRJNA75213	SAMN01048005	AJIS00000000.1	na	1094983	5476	Candida albicans P94015	strain=P94015		latest	Scaffold	Major	Full	2014-11-05	Cand_albi_P94015_V1	Broad Institute	na	na	https://ftp.ncbi.nlm.nih.gov/genomes/all/GCA/000/773/755/GCA_000773755.1_Cand_albi_P94015_V1			na
GCA_000773805.1	PRJNA75227	SAMN00767978	AJIY00000000.1	na	1094990	5476	Candida albicans P57072	strain=P57072		latest	Scaffold	Major	Full	2014-11-05	Cand_albi_P57072_V1	Broad Institute	na	na	https://ftp.ncbi.nlm.nih.gov/genomes/all/GCA/000/773/805/GCA_000773805.1_Cand_albi_P57072_V1			na
GCA_000773825.1	PRJNA75231	SAMN01048011	AJJA00000000.1	na	1094992	5476	Candida albicans P37037	strain=P37037		latest	Scaffold	Major	Full	2014-11-05	Cand_albi_P37037_V1	Broad Institute	na	na	https://ftp.ncbi.nlm.nih.gov/genomes/all/GCA/000/773/825/GCA_000773825.1_Cand_albi_P37037_V1			na
GCA_000773845.1	PRJNA75209	SAMN00767974	AJIQ00000000.1	na	1094981	5476	Candida albicans 12C	strain=12C		latest	Scaffold	Major	Full	2014-11-10	Cand_albi_12C_V2	Broad Institute	na	na	https://ftp.ncbi.nlm.nih.gov/genomes/all/GCA/000/773/845/GCA_000773845.1_Cand_albi_12C_V2			na
GCA_000773925.1	PRJNA237120	SAMN02731377	JSAC00000000.1	na	4932	4932	Saccharomyces cerevisiae	strain=9464		latest	Contig	Major	Full	2014-11-10	ASM77392v1	Pacific Biosciences	na	na	https://ftp.ncbi.nlm.nih.gov/genomes/all/GCA/000/773/925/GCA_000773925.1_ASM77392v1			na
GCA_000774085.1	PRJNA75215	SAMN00767982	AJIT00000000.1	na	1094984	5476	Candida albicans P87	strain=P87		latest	Scaffold	Major	Full	2014-11-10	Cand_albi_P87_V2	Broad Institute	na	na	https://ftp.ncbi.nlm.nih.gov/genomes/all/GCA/000/774/085/GCA_000774085.1_Cand_albi_P87_V2			na
GCA_000775445.1	PRJNA75221	SAMN01048008	AJIV00000000.1	na	1094987	5476	Candida albicans 19F	strain=19F		latest	Scaffold	Major	Full	2014-11-10	Cand_albi_19F_V2	Broad Institute	na	na	https://ftp.ncbi.nlm.nih.gov/genomes/all/GCA/000/775/445/GCA_000775445.1_Cand_albi_19F_V2			na
GCA_000775455.1	PRJNA75211	SAMN01048004	AJIR00000000.1	na	1094982	5476	Candida albicans L26	strain=L26		latest	Scaffold	Major	Full	2014-11-10	Cand_albi_L26_V2	Broad Institute	na	na	https://ftp.ncbi.nlm.nih.gov/genomes/all/GCA/000/775/455/GCA_000775455.1_Cand_albi_L26_V2			na
GCA_000775465.1	PRJNA75229	SAMN01048010	AJIZ00000000.1	na	1094991	5476	Candida albicans P34048	strain=P34048		latest	Scaffold	Major	Full	2014-11-10	Cand_albi_P34048_V1	Broad Institute	na	na	https://ftp.ncbi.nlm.nih.gov/genomes/all/GCA/000/775/465/GCA_000775465.1_Cand_albi_P34048_V1			na
GCA_000775505.1	PRJNA75239	SAMN01048013	AJJB00000000.1	na	1094996	5476	Candida albicans P57055	strain=P57055		latest	Scaffold	Major	Full	2014-11-10	Cand_albi_P57055_V1	Broad Institute	na	na	https://ftp.ncbi.nlm.nih.gov/genomes/all/GCA/000/775/505/GCA_000775505.1_Cand_albi_P57055_V1			na
GCA_000775525.1	PRJNA75241	SAMN01048014	AJJC00000000.1	na	1094997	5476	Candida albicans P75063	strain=P75063		latest	Scaffold	Major	Full	2014-11-10	Cand_albi_P75063_V1	Broad Institute	na	na	https://ftp.ncbi.nlm.nih.gov/genomes/all/GCA/000/775/525/GCA_000775525.1_Cand_albi_P75063_V1			na
GCA_000775555.1	PRJNA263135	SAMN03097206	JSFO00000000.1	na	4932	4932	Saccharomyces cerevisiae	strain=EBY.VW4000		latest	Contig	Major	Full	2014-11-12	ASM77555v1	Delft University of Technology	na	na	https://ftp.ncbi.nlm.nih.gov/genomes/all/GCA/000/775/555/GCA_000775555.1_ASM77555v1			na
GCA_000784495.1	PRJNA75245	SAMN01048017	AJJE00000000.1	na	1094999	5476	Candida albicans P76067	strain=P76067		latest	Scaffold	Major	Full	2014-11-17	Cand_albi_P76067_V1	Broad Institute	na	na	https://ftp.ncbi.nlm.nih.gov/genomes/all/GCA/000/784/495/GCA_000784495.1_Cand_albi_P76067_V1			na
GCA_000784505.1	PRJNA75243	SAMN01048016	AJJD00000000.1	na	1094998	5476	Candida albicans P76055	strain=P76055		latest	Scaffold	Major	Full	2014-11-17	Cand_albi_P76055_V1	Broad Institute	na	na	https://ftp.ncbi.nlm.nih.gov/genomes/all/GCA/000/784/505/GCA_000784505.1_Cand_albi_P76055_V1			na
GCA_000784515.1	PRJNA75233	SAMN00767975	JSXQ00000000.1	na	1094993	5476	Candida albicans P37039	strain=P37039		latest	Scaffold	Major	Full	2014-11-17	Cand_albi_P37039_V1	Broad Institute	na	na	https://ftp.ncbi.nlm.nih.gov/genomes/all/GCA/000/784/515/GCA_000784515.1_Cand_albi_P37039_V1			na
GCA_000784525.1	PRJNA75219	SAMN01048007	JSXP00000000.1	na	1094986	5476	Candida albicans P60002	strain=P60002		latest	Scaffold	Major	Full	2014-11-17	Cand_albi_P60002_V1	Broad Institute	na	na	https://ftp.ncbi.nlm.nih.gov/genomes/all/GCA/000/784/525/GCA_000784525.1_Cand_albi_P60002_V1			na
GCA_000784575.1	PRJNA75235	SAMN00769059	JSXR00000000.1	na	1094994	5476	Candida albicans P75010	strain=P75010		latest	Scaffold	Major	Full	2014-11-17	Cand_albi_P75010_V1	Broad Institute	na	na	https://ftp.ncbi.nlm.nih.gov/genomes/all/GCA/000/784/575/GCA_000784575.1_Cand_albi_P75010_V1			na
GCA_000784595.1	PRJNA75237	SAMN01048012	JPEV00000000.1	na	1094995	5476	Candida albicans P75016	strain=P75016		latest	Scaffold	Major	Full	2014-11-17	Cand_albi_P75016_V1	Broad Institute	na	na	https://ftp.ncbi.nlm.nih.gov/genomes/all/GCA/000/784/595/GCA_000784595.1_Cand_albi_P75016_V1			na
GCA_000784615.1	PRJNA75247	SAMN01048015	JPEW00000000.1	na	1095000	5476	Candida albicans P78042	strain=P78042		latest	Scaffold	Major	Full	2014-11-17	Cand_albi_P78042_V1	Broad Institute	na	na	https://ftp.ncbi.nlm.nih.gov/genomes/all/GCA/000/784/615/GCA_000784615.1_Cand_albi_P78042_V1			na
GCA_000784655.1	PRJNA191536	SAMN01041717	JTBX00000000.1	na	237561	5476	Candida albicans SC5314	strain=SC5314		latest	Scaffold	Major	Full	2014-11-17	Cand_albi_SC5314_V3	Broad Institute	na	na	https://ftp.ncbi.nlm.nih.gov/genomes/all/GCA/000/784/655/GCA_000784655.1_Cand_albi_SC5314_V3			na
GCA_000784695.1	PRJNA120431	SAMN03164130	AJJG00000000.1	na	1165368	5476	Candida albicans Ca6	strain=Ca6		latest	Scaffold	Major	Full	2014-11-17	Cand_albi_Ca6_V2	Broad Institute	na	na	https://ftp.ncbi.nlm.nih.gov/genomes/all/GCA/000/784/695/GCA_000784695.1_Cand_albi_Ca6_V2			na
GCA_000785215.1	PRJNA264779	SAMN03142499	JSEI00000000.1	na	212818	212818	Exophiala mesophila	strain=CBS 120910		latest	Contig	Major	Full	2014-11-18	ASM78521v1	University of Natural Resources and Life Sciences, Vienna	na	na	https://ftp.ncbi.nlm.nih.gov/genomes/all/GCA/000/785/215/GCA_000785215.1_ASM78521v1			na
GCA_000785585.1	PRJNA264781	SAMN03142510	JSEJ00000000.1	na	569365	569365	Cladophialophora immunda	strain=CBS 110551		latest	Contig	Major	Full	2014-11-19	claImm	University of Natural Resources and Life Sciences, Vienna	na	na	https://ftp.ncbi.nlm.nih.gov/genomes/all/GCA/000/785/585/GCA_000785585.1_claImm			na
GCA_000786445.1	PRJEB5464	SAMEA3146310	CBZL000000000.1	na	37769	37769	Cryptococcus gattii VGI	strain=R265	HL_B8	latest	Scaffold	Major	Full	2014-10-24	R265.1	CRG	na	na	https://ftp.ncbi.nlm.nih.gov/genomes/all/GCA/000/786/445/GCA_000786445.1_R265.1			na
GCA_000786625.1	PRJNA250607	SAMN02910426	JTEW00000000.1	na	5141	5141	Neurospora crassa	strain=73		latest	Scaffold	Major	Full	2014-11-25	Neucr_trp3_1	DOE Joint Genome Institute	na	na	https://ftp.ncbi.nlm.nih.gov/genomes/all/GCA/000/786/625/GCA_000786625.1_Neucr_trp3_1			na
GCA_000787455.1	PRJNA261108	SAMN03068951	JSYV00000000.1	representative genome	196907	196907	Evansstolkia leycettana	strain=CBS 398.68		latest	Contig	Major	Full	2014-11-26	ASM78745v1	none	na	na	https://ftp.ncbi.nlm.nih.gov/genomes/all/GCA/000/787/455/GCA_000787455.1_ASM78745v1		assembly from type material	na
GCA_000787465.1	PRJNA261109	SAMN03070115	JSYX00000000.1	representative genome	101121	101121	Thermomucor indicae-seudaticae	strain=HACC 243		latest	Contig	Major	Full	2014-11-26	ASM78746v1	Aalborg University	na	na	https://ftp.ncbi.nlm.nih.gov/genomes/all/GCA/000/787/465/GCA_000787465.1_ASM78746v1		assembly from type material	na
GCA_000787595.2	PRJDB3035	SAMD00019083	BBNV00000000.1	na	460523	460523	Ogataea polymorpha	strain=BY4329		latest	Scaffold	Major	Full	2014-10-10	Opolymorpha_4329	Yeast Genetic Resources Laboratory, Graduate school of engineering, Osaka University	na	na	https://ftp.ncbi.nlm.nih.gov/genomes/all/GCA/000/787/595/GCA_000787595.2_Opolymorpha_4329			na
GCA_000798695.1	PRJNA265165	SAMN03145801	JTCI00000000.1	na	348802	348802	Exophiala xenobiotica	strain=CBS 102455		latest	Contig	Major	Full	2014-12-08	exoXen1.0	University of Natural Resources and Life Sciences, Vienna	na	na	https://ftp.ncbi.nlm.nih.gov/genomes/all/GCA/000/798/695/GCA_000798695.1_exoXen1.0			na
GCA_000800515.1	PRJNA268050	SAMN03202112	JTGJ00000000.1	na	1331945	29875	Trichoderma virens FT-333	strain=FT-333		latest	Contig	Major	Full	2014-12-09	ASM80051v1	National Cheng Kung University	na	na	https://ftp.ncbi.nlm.nih.gov/genomes/all/GCA/000/800/515/GCA_000800515.1_ASM80051v1			na
GCA_000800745.1	PRJNA174445	SAMN03254397	JUJX00000000.1	representative genome	54899	54899	Diaporthe longicolla	strain=TWH P74		latest	Scaffold	Major	Full	2014-12-11	ASM80074v1	Purdue University	na	na	https://ftp.ncbi.nlm.nih.gov/genomes/all/GCA/000/800/745/GCA_000800745.1_ASM80074v1		assembly from type material	na
GCA_000801355.1	PRJNA253579	SAMN02872854	JPDR00000000.1	na	5076	5076	Penicillium chrysogenum	strain=IB 08/921		latest	Scaffold	Major	Full	2014-12-15	ASM80135v1	Ruhr-Univeristaet Bochum	na	na	https://ftp.ncbi.nlm.nih.gov/genomes/all/GCA/000/801/355/GCA_000801355.1_ASM80135v1			na
GCA_000804445.1	PRJNA72731	SAMN03268435	AZHE00000000.1	representative genome	1081103	92629	Metarhizium album ARSEF 1941	strain=ARSEF 1941		latest	Scaffold	Major	Full	2014-12-18	MAM 1.0 for version 1 of the Metarhizium album genome	Shanghai Institutes for Biological Sciences, CAS	GCF_000804445.1	identical	https://ftp.ncbi.nlm.nih.gov/genomes/all/GCA/000/804/445/GCA_000804445.1_MAM_1.0_for_version_1_of_the_Metarhizium_album_genome			na
GCA_000805465.1	PRJNA266750	SAMN03174145	JTFI00000000.1	na	27292	27292	Saccharomyces pastorianus	strain=CBS 1483		latest	Contig	Major	Full	2014-12-19	ASM80546v1	Kluyver Centre for Genomics of Industrial Fermentation	na	na	https://ftp.ncbi.nlm.nih.gov/genomes/all/GCA/000/805/465/GCA_000805465.1_ASM80546v1			na
GCA_000805855.1	PRJNA259589	SAMN03010511	JRBC00000000.1	na	318829	318829	Pyricularia oryzae	strain=98-06		latest	Scaffold	Major	Full	2014-12-19	ASM80585v1	nanjing agriculture university	na	na	https://ftp.ncbi.nlm.nih.gov/genomes/all/GCA/000/805/855/GCA_000805855.1_ASM80585v1			na
GCA_000806385.1	PRJNA262457	SAMN03083277	JRUC00000000.1	representative genome	100367	100367	Leptographium procerum	strain=CMW34542		latest	Scaffold	Major	Full	2014-12-22	ASM80638v1	University of Pretoria	na	na	https://ftp.ncbi.nlm.nih.gov/genomes/all/GCA/000/806/385/GCA_000806385.1_ASM80638v1			na
GCA_000812075.1	PRJNA261653	SAMN03075116	JUDQ00000000.1	representative genome	315946	315946	Scedosporium aurantiacum	strain=WM 09.24		latest	Scaffold	Major	Full	2014-12-31	ASM81207v1	Australian National University	na	na	https://ftp.ncbi.nlm.nih.gov/genomes/all/GCA/000/812/075/GCA_000812075.1_ASM81207v1			na
GCA_000812105.1	PRJNA253358	SAMN02870199	JPGR00000000.1	na	5551	5551	Trichophyton rubrum	strain=IGIB-SBL-CI1		latest	Contig	Major	Full	2014-12-31	ASM81210v1	CSIR-Institute of Genomics and Integrative Biology, New Delhi	na	na	https://ftp.ncbi.nlm.nih.gov/genomes/all/GCA/000/812/105/GCA_000812105.1_ASM81210v1			na
GCA_000812125.1	PRJNA253260	SAMN02869649	JOMC00000000.1	representative genome	40382	40382	Aspergillus ustus	strain=3.3904		latest	Scaffold	Major	Full	2014-12-31	Austus1.0	Institute of developmentive and regenerative biology	na	na	https://ftp.ncbi.nlm.nih.gov/genomes/all/GCA/000/812/125/GCA_000812125.1_Austus1.0			na
GCA_000812245.1	PRJNA270018	SAMN03262602	JWPT00000000.1	representative genome	180788	180788	Onygena corvina	strain=CBS 281.48		latest	Contig	Major	Full	2014-12-31	ASM81224v1	Aalborg University	na	na	https://ftp.ncbi.nlm.nih.gov/genomes/all/GCA/000/812/245/GCA_000812245.1_ASM81224v1			na
GCA_000813385.1	PRJNA268128	SAMN03203462	JUIZ00000000.1	na	694573	105487	Valsa mali var. pyri (nom. inval.)	strain=SXYL134		latest	Scaffold	Major	Full	2015-01-05	ASM81338v1	Northwest A&F University	na	na	https://ftp.ncbi.nlm.nih.gov/genomes/all/GCA/000/813/385/GCA_000813385.1_ASM81338v1			na
GCA_000813685.1	PRJNA263706	SAMN03105785	JSSU00000000.1	na	357446	357446	Ceratocystis albifundus	strain=CMW17620		latest	Scaffold	Major	Full	2015-01-02	ASM81368v1	University of Pretoria	na	na	https://ftp.ncbi.nlm.nih.gov/genomes/all/GCA/000/813/685/GCA_000813685.1_ASM81368v1			na
GCA_000814945.1	PRJNA184757	SAMN03268436	AZNE00000000.1	representative genome	1276143	1650735	Metarhizium majus ARSEF 297	strain=ARSEF 297		latest	Scaffold	Major	Full	2015-01-06	MAJ_1.0	Shanghai Insititutes for Biological Sciences, CAS	GCF_000814945.1	identical	https://ftp.ncbi.nlm.nih.gov/genomes/all/GCA/000/814/945/GCA_000814945.1_MAJ_1.0			na
GCA_000814955.1	PRJNA184755	SAMN03268433	AZNH00000000.1	representative genome	1276136	169041	Metarhizium guizhouense ARSEF 977	strain=ARSEF 977		latest	Scaffold	Major	Full	2015-01-06	MGU_1.0	Shanghai Insititutes for Biological Sciences, CAS	na	na	https://ftp.ncbi.nlm.nih.gov/genomes/all/GCA/000/814/955/GCA_000814955.1_MGU_1.0			na
GCA_000814965.1	PRJNA184756	SAMN03268432	AZNG00000000.1	representative genome	1276141	500148	Metarhizium brunneum ARSEF 3297	strain=ARSEF 3297		latest	Scaffold	Major	Full	2015-01-06	MBR_1.0	Shanghai Insititutes for Biological Sciences, CAS	GCF_000814965.1	identical	https://ftp.ncbi.nlm.nih.gov/genomes/all/GCA/000/814/965/GCA_000814965.1_MBR_1.0			na
GCA_000814975.1	PRJNA184754	SAMN03268434	AZNF00000000.1	na	1276135	5530	Metarhizium anisopliae ARSEF 549	strain=ARSEF 549		latest	Scaffold	Major	Full	2015-01-06	MAN_1.0	Shanghai Insititutes for Biological Sciences, CAS	na	na	https://ftp.ncbi.nlm.nih.gov/genomes/all/GCA/000/814/975/GCA_000814975.1_MAN_1.0			na
GCA_000815965.1	PRJNA268263	SAMN03217647	JUBC00000000.1	na	29902	29902	Mrakia frigida	strain=Nwmf-AP1		latest	Scaffold	Major	Full	2015-01-07	ASM81596v1	State Key Laboratory of Bioreactor Engineering	na	na	https://ftp.ncbi.nlm.nih.gov/genomes/all/GCA/000/815/965/GCA_000815965.1_ASM81596v1			na
GCA_000816005.1	PRJNA172002	SAMN02147003	AZRB00000000.1	na	1218708	5076	Penicillium chrysogenum KF-25	strain=KF-25		latest	Scaffold	Major	Full	2015-01-08	KF-25_v1	Key Laboratory of Agricultural and Environmental Microbiology,Wuhan Institute of Virology, Chinese Academy of Sciences	na	na	https://ftp.ncbi.nlm.nih.gov/genomes/all/GCA/000/816/005/GCA_000816005.1_KF-25_v1			na
GCA_000817285.1	PRJNA271317	SAMN03273926	JXCC00000000.1	representative genome	1537989	1537989	Curvularia papendorfii		UM 226	latest	Contig	Major	Full	2015-01-12	ASM81728v1	UNIVERSITY OF MALAYA	na	na	https://ftp.ncbi.nlm.nih.gov/genomes/all/GCA/000/817/285/GCA_000817285.1_ASM81728v1			na
GCA_000818155.1	PRJNA268126	SAMN03203459	JUIY00000000.1	na	105487	105487	Valsa mali	strain=03-8		latest	Chromosome	Major	Full	2015-01-20	ASM81815v1	Northwest A&F University	na	na	https://ftp.ncbi.nlm.nih.gov/genomes/all/GCA/000/818/155/GCA_000818155.1_ASM81815v1			na
GCA_000819925.1	PRJNA263330	SAMN03105777	JTLW00000000.1	na	185366	185366	Ustilago esculenta	strain=MMT		latest	Contig	Major	Full	2015-01-16	ASM81992v1	Zhejiang Provincial Key Laboratory of Biometrology and Inspection & Quarantine	na	na	https://ftp.ncbi.nlm.nih.gov/genomes/all/GCA/000/819/925/GCA_000819925.1_ASM81992v1			na
GCA_000820605.1	PRJNA218075	SAMN03201250	AWTV00000000.1	representative genome	1398154	545650	Sporothrix brasiliensis 5110	strain=5110		latest	Contig	Major	Full	2015-01-16	S_brasiliensis_5110_v1	LNCC	GCF_000820605.1	identical	https://ftp.ncbi.nlm.nih.gov/genomes/all/GCA/000/820/605/GCA_000820605.1_S_brasiliensis_5110_v1			na
GCA_000820885.1	PRJEB4949	SAMEA3158500	CCBQ000000000.1	na	1427455	51656	Kluyveromyces dobzhanskii CBS 2104	strain=CBS 2104		latest	Contig	Major	Full	2015-01-16	KLDO_01	SciLifeLab	na	na	https://ftp.ncbi.nlm.nih.gov/genomes/all/GCA/000/820/885/GCA_000820885.1_KLDO_01		assembly from type material	na
GCA_000825705.1	PRJEB7402	SAMEA2794686	CDHN00000000.1	representative genome	1531966	1531966	[Torrubiella] hemipterigena			latest	Scaffold	Major	Full	2014-12-05	Allpaths-LG	HKI JENA	na	na	https://ftp.ncbi.nlm.nih.gov/genomes/all/GCA/000/825/705/GCA_000825705.1_Allpaths-LG			na
GCA_000827185.1	PRJNA207871	SAMN02746004	JMSK00000000.1	representative genome	994086	388859	Hydnomerulius pinastri MD-312	strain=MD-312		latest	Scaffold	Major	Full	2015-01-23	Hydpi2	DOE Joint Genome Institute	na	na	https://ftp.ncbi.nlm.nih.gov/genomes/all/GCA/000/827/185/GCA_000827185.1_Hydpi2			na
GCA_000827195.1	PRJNA196025	SAMN00794413	JMSL00000000.1	representative genome	1095629	89243	Laccaria amethystina LaAM-08-1	strain=LaAM-08-1		latest	Scaffold	Major	Full	2015-01-26	Laccaria amethystina LaAM-08-1 v1.0	DOE Joint Genome Institute	na	na	https://ftp.ncbi.nlm.nih.gov/genomes/all/GCA/000/827/195/GCA_000827195.1_Laccaria_amethystina_LaAM-08-1_v1.0			na
GCA_000827205.1	PRJNA207847	SAMN02744101	JOMB00000000.1	representative genome	944288	139390	Plicaturopsis crispa FD-325 SS-3	strain=FD-325 SS-3		latest	Scaffold	Major	Full	2015-01-23	Plicr1	DOE Joint Genome Institute	na	na	https://ftp.ncbi.nlm.nih.gov/genomes/all/GCA/000/827/205/GCA_000827205.1_Plicr1			na
GCA_000827255.1	PRJNA242126	SAMN00794629	JMSM00000000.1	representative genome	930992	5384	Suillus luteus UH-Slu-Lm8-n1	strain=UH-Slu-Lm8-n1		latest	Scaffold	Major	Full	2015-01-26	Suilu1	DOE Joint Genome Institute	na	na	https://ftp.ncbi.nlm.nih.gov/genomes/all/GCA/000/827/255/GCA_000827255.1_Suilu1			na
GCA_000827265.1	PRJNA68535	SAMN00631608	JJNP00000000.1	representative genome	944289	2773346	Collybiopsis luxurians FD-317 M1	strain=FD-317 M1		latest	Scaffold	Major	Full	2015-01-26	Gymlu1	DOE JGI	na	na	https://ftp.ncbi.nlm.nih.gov/genomes/all/GCA/000/827/265/GCA_000827265.1_Gymlu1			na
GCA_000827315.1	PRJNA61203	SAMN00738176	JMDN00000000.1	representative genome	765440	80663	Piloderma croceum F 1598	strain=F 1598		latest	Scaffold	Major	Full	2015-01-30	Piloderma croceum F 1598 v1.0	DOE Joint Genome Institute	na	na	https://ftp.ncbi.nlm.nih.gov/genomes/all/GCA/000/827/315/GCA_000827315.1_Piloderma_croceum_F_1598_v1.0			na
GCA_000827325.1	PRJNA74727	SAMN00743162	JMDP00000000.1	representative genome	913774	78148	Oidiodendron maius Zn	strain=Zn		latest	Scaffold	Major	Full	2015-01-30	Oidiodendron maius Zn v1.0	JGI	na	na	https://ftp.ncbi.nlm.nih.gov/genomes/all/GCA/000/827/325/GCA_000827325.1_Oidiodendron_maius_Zn_v1.0			na
GCA_000827335.1	PRJNA207840	SAMN00769597	JMDO00000000.1	na	870435	37468	Pisolithus tinctorius Marx 270	strain=Marx 270		latest	Scaffold	Major	Full	2015-02-03	Pisolithus tinctorius Marx 270 v1.0	DOE Joint Genome Institute	na	na	https://ftp.ncbi.nlm.nih.gov/genomes/all/GCA/000/827/335/GCA_000827335.1_Pisolithus_tinctorius_Marx_270_v1.0			na
GCA_000827355.1	PRJNA207849	SAMN00114963	JMDQ00000000.1	representative genome	686832	76867	Hebeloma cylindrosporum h7	strain=h7		latest	Scaffold	Major	Full	2015-01-30	Hebeloma cylindrosporum h7 v2.0	DOE Joint Genome Institute	na	na	https://ftp.ncbi.nlm.nih.gov/genomes/all/GCA/000/827/355/GCA_000827355.1_Hebeloma_cylindrosporum_h7_v2.0			na
GCA_000827415.1	PRJNA207844	SAMN00794400	JMDS00000000.1	representative genome	933852	109899	Serendipita vermifera MAFF 305830	strain=MAFF 305830		latest	Scaffold	Major	Full	2015-01-30	Sebacina vermifera MAFF 305830 v1.0	DOE Joint Genome Institute	na	na	https://ftp.ncbi.nlm.nih.gov/genomes/all/GCA/000/827/415/GCA_000827415.1_Sebacina_vermifera_MAFF_305830_v1.0			na
GCA_000827425.1	PRJNA207859	SAMN02746100	JMDU00000000.1	na	1036808	68788	Scleroderma citrinum Foug A	strain=Foug A		latest	Scaffold	Major	Full	2015-01-30	Scleroderma citrinum Foug A v1.0	DOE Joint Genome Institute	na	na	https://ftp.ncbi.nlm.nih.gov/genomes/all/GCA/000/827/425/GCA_000827425.1_Scleroderma_citrinum_Foug_A_v1.0			na
GCA_000827485.1	PRJNA207684	SAMN02746075	JMDV00000000.1	representative genome	946122	41956	Amanita muscaria Koide BX008	strain=Koide BX008		latest	Scaffold	Major	Full	2015-01-27	Amanita muscaria Koide BX008 v1.0	DOE Joint Genome Institute	na	na	https://ftp.ncbi.nlm.nih.gov/genomes/all/GCA/000/827/485/GCA_000827485.1_Amanita_muscaria_Koide_BX008_v1.0			na
GCA_000827495.1	PRJNA70685	SAMN00771374	JMSJ00000000.1	representative genome	945553	71945	Hypholoma sublateritium FD-334 SS-4	strain=FD-334 SS-4		latest	Scaffold	Major	Full	2015-03-02	Hypsu1	JGI	na	na	https://ftp.ncbi.nlm.nih.gov/genomes/all/GCA/000/827/495/GCA_000827495.1_Hypsu1			na
GCA_000829775.1	PRJDB3250	SAMD00021031	BBPS00000000.1	na	128442	128442	Talaromyces pinophilus	strain=Y-94		latest	Scaffold	Major	Full	2015-01-16	TcelY94_1.0	National Institute of Advanced Industrial Science and Technology (AIST)	na	na	https://ftp.ncbi.nlm.nih.gov/genomes/all/GCA/000/829/775/GCA_000829775.1_TcelY94_1.0		assembly from synonym type material	na
GCA_000832265.1	PRJNA207860	SAMN02746081	AZAG00000000.1	representative genome	745531	82310	Phlebiopsis gigantea 11061_1 CR5-6	strain=11061_1 CR5-6		latest	Scaffold	Major	Full	2015-02-06	Phlgi1	DOE Joint Genome Institute	na	na	https://ftp.ncbi.nlm.nih.gov/genomes/all/GCA/000/832/265/GCA_000832265.1_Phlgi1			na
GCA_000832345.2	PRJEB7257	SAMEA2810501	CDGK00000000.1	na	1108050	456999	Rhizoctonia solani AG-1 IB		Rhizoctonia solani AG1-IB 7/3/14	latest	Scaffold	Major	Full	2015-01-29	7_3_14	CEBITEC	na	na	https://ftp.ncbi.nlm.nih.gov/genomes/all/GCA/000/832/345/GCA_000832345.2_7_3_14			na
GCA_000833645.1	PRJNA263445	SAMN03102404	JSUI00000000.1	representative genome	1580864	1580864	Huntiella omanensis	strain=CMW 11056		latest	Scaffold	Major	Full	2015-02-09	ASM83364v1	FABI	na	na	https://ftp.ncbi.nlm.nih.gov/genomes/all/GCA/000/833/645/GCA_000833645.1_ASM83364v1			na
GCA_000835395.1	PRJNA325799	SAMN03176950	JYBR00000000.1	representative genome	1016849	1016849	Exophiala sideris	strain=CBS 121828		latest	Scaffold	Major	Full	2015-02-23	Exop_side_CBS121828_V1	Broad Institute	na	na	https://ftp.ncbi.nlm.nih.gov/genomes/all/GCA/000/835/395/GCA_000835395.1_Exop_side_CBS121828_V1			na
GCA_000835435.1	PRJNA325795	SAMN03176943	JYCC00000000.1	representative genome	5601	5601	Phialophora americana	strain=CBS 27337		latest	Scaffold	Major	Full	2015-02-23	Capr_semi_CBS27337_V1	Broad Institute	na	na	https://ftp.ncbi.nlm.nih.gov/genomes/all/GCA/000/835/435/GCA_000835435.1_Capr_semi_CBS27337_V1			na
GCA_000835455.1	PRJNA233314	SAMN02567656	JYBS00000000.1	representative genome	1442368	40355	Fonsecaea pedrosoi CBS 271.37	strain=CBS 271.37		latest	Scaffold	Major	Full	2015-02-23	Fons_pedr_CBS_271_37_V1	Broad Institute	GCF_000835455.1	identical	https://ftp.ncbi.nlm.nih.gov/genomes/all/GCA/000/835/455/GCA_000835455.1_Fons_pedr_CBS_271_37_V1		assembly designated as neotype	na
GCA_000835475.1	PRJNA233316	SAMN02567658	JYBT00000000.1	representative genome	1442370	89940	Cladophialophora bantiana CBS 173.52	strain=CBS 173.52		latest	Scaffold	Major	Full	2015-02-23	Clad_bant_CBS_173_52_V1	Broad Institute	GCF_000835475.1	identical	https://ftp.ncbi.nlm.nih.gov/genomes/all/GCA/000/835/475/GCA_000835475.1_Clad_bant_CBS_173_52_V1		assembly from synonym type material	na
GCA_000835495.1	PRJNA325796	SAMN03176946	JYBZ00000000.1	representative genome	569365	569365	Cladophialophora immunda	strain=CBS 83496		latest	Scaffold	Major	Full	2015-02-23	Clad_immu_CBS83496_V1	Broad Institute	GCF_000835495.1	identical	https://ftp.ncbi.nlm.nih.gov/genomes/all/GCA/000/835/495/GCA_000835495.1_Clad_immu_CBS83496_V1			na
GCA_000835505.1	PRJNA325801	SAMN03176944	JYCB00000000.1	representative genome	348802	348802	Exophiala xenobiotica	strain=CBS 118157		latest	Scaffold	Major	Full	2015-02-23	Exop_xeno_CBS118157_V1	Broad Institute	GCF_000835505.1	identical	https://ftp.ncbi.nlm.nih.gov/genomes/all/GCA/000/835/505/GCA_000835505.1_Exop_xeno_CBS118157_V1		assembly from type material	na
GCA_000835515.1	PRJNA325798	SAMN03176945	JYCA00000000.1	representative genome	215243	215243	Exophiala oligosperma	strain=CBS 72588		latest	Scaffold	Major	Full	2015-02-23	Exop_olig_CBS72588_V1	Broad Institute	GCF_000835515.1	identical	https://ftp.ncbi.nlm.nih.gov/genomes/all/GCA/000/835/515/GCA_000835515.1_Exop_olig_CBS72588_V1			na
GCA_000835555.1	PRJNA233315	SAMN02567657	JYBU00000000.1	representative genome	1442369	86056	Rhinocladiella mackenziei CBS 650.93	strain=CBS 650.93		latest	Scaffold	Major	Full	2015-02-23	Rhin_mack_CBS_650_93_V1	Broad Institute	GCF_000835555.1	identical	https://ftp.ncbi.nlm.nih.gov/genomes/all/GCA/000/835/555/GCA_000835555.1_Rhin_mack_CBS_650_93_V1		assembly from type material	na
GCA_000835745.1	PRJNA191325	SAMN01932840	ATAL00000000.1	na	1296103	37769	Cryptococcus gattii EJB2	strain=EJB2		latest	Scaffold	Major	Full	2015-02-17	Cryp_gatt_EJB2_V1	Broad Institute	na	na	https://ftp.ncbi.nlm.nih.gov/genomes/all/GCA/000/835/745/GCA_000835745.1_Cryp_gatt_EJB2_V1			na
GCA_000835755.1	PRJNA191327	SAMN01932842	ATAM00000000.1	representative genome	1296105	1859121	Cryptococcus gattii VGIV IND107	strain=IND107		latest	Scaffold	Major	Full	2015-02-17	Cryp_gatt_IND107_V2	Broad Institute	na	na	https://ftp.ncbi.nlm.nih.gov/genomes/all/GCA/000/835/755/GCA_000835755.1_Cryp_gatt_IND107_V2			na
GCA_000835765.1	PRJNA191323	SAMN01932838	AVEY00000000.1	na	1296101	1859096	Cryptococcus gattii VGII CBS 10090	strain=CBS 10090		latest	Scaffold	Major	Full	2015-02-17	Cryp_gatt_CBS10090_V1	Broad Institute	na	na	https://ftp.ncbi.nlm.nih.gov/genomes/all/GCA/000/835/765/GCA_000835765.1_Cryp_gatt_CBS10090_V1			na
GCA_000835815.1	PRJNA203282	SAMN02146424	AVEX00000000.1	na	1334442	1859096	Cryptococcus gattii VGII 2001/935-1	strain=2001/935-1		latest	Scaffold	Major	Full	2015-02-17	Cryp_gatt_2001_935-1_V1	Broad Institute	na	na	https://ftp.ncbi.nlm.nih.gov/genomes/all/GCA/000/835/815/GCA_000835815.1_Cryp_gatt_2001_935-1_V1			na
GCA_000836115.1	PRJNA325800	SAMN03176947	JYBY00000000.1	representative genome	91928	91928	Exophiala spinifera	strain=CBS 89968		latest	Scaffold	Major	Full	2015-02-23	Exop_spin_CBS89968_V1	Broad Institute	GCF_000836115.1	identical	https://ftp.ncbi.nlm.nih.gov/genomes/all/GCA/000/836/115/GCA_000836115.1_Exop_spin_CBS89968_V1			na
GCA_000836135.1	PRJDB1589	SAMD00003602	BAVU00000000.1	na	1450757	5012	Taphrina wiesneri JCM 22204	strain=JCM22204		latest	Scaffold	Major	Full	2015-02-06	Tw_assembly v1.1	University of Miyazaki	na	na	https://ftp.ncbi.nlm.nih.gov/genomes/all/GCA/000/836/135/GCA_000836135.1_Tw_assembly_v1.1			na
GCA_000836155.1	PRJDB1590	SAMD00009753	BAVV00000000.1	na	1450758	5011	Taphrina deformans JCM 22205	strain=JCM22205		latest	Scaffold	Major	Full	2015-02-06	Td_assembly v1.1	University of Miyazaki	na	na	https://ftp.ncbi.nlm.nih.gov/genomes/all/GCA/000/836/155/GCA_000836155.1_Td_assembly_v1.1			na
GCA_000836175.1	PRJDB1591	SAMD00012240	BAVW00000000.1	representative genome	1450759	71561	Taphrina flavorubra JCM 22207	strain=JCM22207		latest	Scaffold	Major	Full	2015-02-06	Tf_assembly v1.1	University of Miyazaki	na	na	https://ftp.ncbi.nlm.nih.gov/genomes/all/GCA/000/836/175/GCA_000836175.1_Tf_assembly_v1.1			na
GCA_000836195.1	PRJDB1592	SAMD00003393	BAVX00000000.1	representative genome	1450760	34352	Taphrina populina JCM 22190	strain=JCM22190		latest	Scaffold	Major	Full	2015-02-06	Tp_assembly v1.1	University of Miyazaki	na	na	https://ftp.ncbi.nlm.nih.gov/genomes/all/GCA/000/836/195/GCA_000836195.1_Tp_assembly_v1.1			na
GCA_000836255.1	PRJDB3453	SAMD00024929	BBSH00000000.1	representative genome	1603295	1603295	fungal sp. No.11243	strain=No.11243		latest	Scaffold	Major	Full	2015-02-02	fungal sp. No.11243_ver1.0	Tsukuba Biotechnology Research Center, Astellas Pharma Inc.,	na	na	https://ftp.ncbi.nlm.nih.gov/genomes/all/GCA/000/836/255/GCA_000836255.1_fungal_sp._No.11243_ver1.0			na
GCA_000836275.1	PRJNA325797	SAMN03176949	JYBW00000000.1	representative genome	212818	212818	Exophiala mesophila	strain=CBS 40295		latest	Scaffold	Major	Full	2015-02-23	Exop_meso_CBS40295_V1	Broad Institute	GCF_000836275.1	identical	https://ftp.ncbi.nlm.nih.gov/genomes/all/GCA/000/836/275/GCA_000836275.1_Exop_meso_CBS40295_V1			na
GCA_000836295.1	PRJNA325802	SAMN03176948	JYBX00000000.1	representative genome	253628	253628	Verruconis gallopava	strain=CBS 43764		latest	Scaffold	Major	Full	2015-02-23	O_gall_CBS43764	Broad Institute	GCF_000836295.1	identical	https://ftp.ncbi.nlm.nih.gov/genomes/all/GCA/000/836/295/GCA_000836295.1_O_gall_CBS43764			na
GCA_000836315.1	PRJNA191328	SAMN01932843	AZGW00000000.1	na	1296106	1859096	Cryptococcus gattii VGII LA55	strain=LA55		latest	Scaffold	Major	Full	2015-02-17	Cryp_gatt_LA55_V1	Broad Institute	na	na	https://ftp.ncbi.nlm.nih.gov/genomes/all/GCA/000/836/315/GCA_000836315.1_Cryp_gatt_LA55_V1			na
GCA_000836335.1	PRJNA191331	SAMN01932846	ASCN00000000.1	na	1296109	552467	Cryptococcus gattii CA1280	strain=CA1280		latest	Scaffold	Major	Full	2015-02-17	Cryp_gatt_CA1280_V1	Broad Institute	na	na	https://ftp.ncbi.nlm.nih.gov/genomes/all/GCA/000/836/335/GCA_000836335.1_Cryp_gatt_CA1280_V1			na
GCA_000836355.1	PRJNA191334	SAMN01932849	ASCO00000000.1	na	1296112	37769	Cryptococcus gattii Ru294	strain=Ru294		latest	Scaffold	Major	Full	2015-02-17	Cryp_gatt_Ru294_V1	Broad Institute	na	na	https://ftp.ncbi.nlm.nih.gov/genomes/all/GCA/000/836/355/GCA_000836355.1_Cryp_gatt_Ru294_V1			na
GCA_000836375.1	PRJNA191332	SAMN01932847	ASCM00000000.1	na	1296110	1859096	Cryptococcus gattii VGII Ram5	strain=Ram5		latest	Scaffold	Major	Full	2015-02-17	Cryp_gatt_Ram5_V1	Broad Institute	na	na	https://ftp.ncbi.nlm.nih.gov/genomes/all/GCA/000/836/375/GCA_000836375.1_Cryp_gatt_Ram5_V1			na
GCA_000836435.1	PRJNA233317	SAMN02567659	JYBV00000000.1	representative genome	1442371	979981	Fonsecaea multimorphosa CBS 102226	strain=CBS 102226		latest	Scaffold	Major	Full	2015-02-25	Fons_mult_CBS_102226_V1	Broad Institute	GCF_000836435.1	identical	https://ftp.ncbi.nlm.nih.gov/genomes/all/GCA/000/836/435/GCA_000836435.1_Fons_mult_CBS_102226_V1			na
GCA_000836455.1	PRJNA191326	SAMN01932841	ASCP00000000.1	na	1296104	1859096	Cryptococcus gattii VGII 99/473	strain=99/473		latest	Scaffold	Major	Full	2015-02-26	Cryp_gatt_99_473_V1	Broad Institute	na	na	https://ftp.ncbi.nlm.nih.gov/genomes/all/GCA/000/836/455/GCA_000836455.1_Cryp_gatt_99_473_V1			na
GCA_000855695.1	PRJNA191333	SAMN01932848	ASCQ00000000.1	representative genome	1296111	552467	Cryptococcus gattii CA1873	strain=CA1873		latest	Scaffold	Major	Full	2015-02-17	Cryp_gatt_CA1873_V1	Broad Institute	na	na	https://ftp.ncbi.nlm.nih.gov/genomes/all/GCA/000/855/695/GCA_000855695.1_Cryp_gatt_CA1873_V1			na
GCA_000875795.1	PRJNA191329	SAMN01932844	ASCS00000000.1	na	1296107	1859096	Cryptococcus gattii VGII CA1014	strain=CA1014		latest	Scaffold	Major	Full	2015-02-17	Cryp_gatt_CA1014_V1	Broad Institute	na	na	https://ftp.ncbi.nlm.nih.gov/genomes/all/GCA/000/875/795/GCA_000875795.1_Cryp_gatt_CA1014_V1			na
GCA_000875815.1	PRJNA191324	SAMN01932839	ASCT00000000.1	na	1296102	37769	Cryptococcus gattii E566	strain=E566		latest	Scaffold	Major	Full	2015-02-26	Cryp_gatt_E566_V1	Broad Institute	na	na	https://ftp.ncbi.nlm.nih.gov/genomes/all/GCA/000/875/815/GCA_000875815.1_Cryp_gatt_E566_V1			na
GCA_000875855.1	PRJNA191372	SAMN01932886	ATAN00000000.1	na	1296117	1859096	Cryptococcus gattii VGII MMRL2647	strain=MMRL2647		latest	Scaffold	Major	Full	2015-02-17	Cryp_gatt_MMRL2647_V2	Broad Institute	na	na	https://ftp.ncbi.nlm.nih.gov/genomes/all/GCA/000/875/855/GCA_000875855.1_Cryp_gatt_MMRL2647_V2			na
GCA_000876485.1	PRJNA257130	SAMN02950949	JRVE00000000.1	na	48490	48490	Fusarium circinatum	strain=GL1327		latest	Scaffold	Major	Full	2015-02-17	ASM87648v1	Forestry and Agriculture Biotechnology Institute University of Pretoria	na	na	https://ftp.ncbi.nlm.nih.gov/genomes/all/GCA/000/876/485/GCA_000876485.1_ASM87648v1			na
GCA_000877375.1	PRJNA222148	SAMN02911896	JFGZ00000000.1	na	1406313	42805	Epichloe amarillans E4668	strain=E4668		latest	Contig	Major	Full	2015-02-18	EamaE4668v1	University of Kentucky	na	na	https://ftp.ncbi.nlm.nih.gov/genomes/all/GCA/000/877/375/GCA_000877375.1_EamaE4668v1			na
GCA_000931505.1	PRJNA244689	SAMN03333109	JYCQ00000000.1	representative genome	1489628	1489628	Hypoxylon sp. E7406B	strain=E7406B		latest	Contig	Major	Full	2015-02-23	ASM93150v1	Yale University	na	na	https://ftp.ncbi.nlm.nih.gov/genomes/all/GCA/000/931/505/GCA_000931505.1_ASM93150v1			na
GCA_000931965.1	PRJNA270792	SAMN03268882	JWTJ00000000.1	na	5537	5537	Rhodotorula mucilaginosa	strain=C2.5t1		latest	Scaffold	Major	Full	2015-02-24	ASM93196v1	Porto Conte Ricerche Srl	na	na	https://ftp.ncbi.nlm.nih.gov/genomes/all/GCA/000/931/965/GCA_000931965.1_ASM93196v1			na
GCA_000934385.1	PRJNA196018	SAMN02744996	JYFH00000000.1	representative genome	1314674	394432	Cylindrobasidium torrendii FP15055 ss-10	strain=FP15055 ss-10		latest	Scaffold	Major	Full	2015-02-26	Cylto1	DOE Joint Genome Institute	na	na	https://ftp.ncbi.nlm.nih.gov/genomes/all/GCA/000/934/385/GCA_000934385.1_Cylto1			na
GCA_000934395.1	PRJNA196028	SAMN02746049	JYFI00000000.1	representative genome	1128425	40457	Fistulina hepatica ATCC 64428	strain=ATCC 64428		latest	Scaffold	Major	Full	2015-02-26	Fishe1	DOE Joint Genome Institute	na	na	https://ftp.ncbi.nlm.nih.gov/genomes/all/GCA/000/934/395/GCA_000934395.1_Fishe1			na
GCA_000935105.1	PRJNA191330	SAMN01932845	AZGX00000000.1	na	1296108	37769	Cryptococcus gattii NT-10	strain=NT-10		latest	Scaffold	Major	Full	2015-03-05	Cryp_gatt_NT-10_V1	Broad Institute	na	na	https://ftp.ncbi.nlm.nih.gov/genomes/all/GCA/000/935/105/GCA_000935105.1_Cryp_gatt_NT-10_V1			na
GCA_000935225.1	PRJNA274176	SAMN03323356	JYGD00000000.1	na	307937	307937	Dactylonectria macrodidyma	strain=JAC 15-245		latest	Scaffold	Major	Full	2015-03-02	ASM93522v1	USDA-ARS	na	na	https://ftp.ncbi.nlm.nih.gov/genomes/all/GCA/000/935/225/GCA_000935225.1_ASM93522v1			na
GCA_000938525.1	PRJNA275184	SAMN03339881	JYIL00000000.1	na	136370	136370	Lasallia pustulata	ecotype=Mediterranean	Sardinia_28052013	latest	Scaffold	Major	Full	2015-03-03	ASM93852v1	Senckenberg Biodiversity and Climate Research Centre (BIK-F)	na	na	https://ftp.ncbi.nlm.nih.gov/genomes/all/GCA/000/938/525/GCA_000938525.1_ASM93852v1	derived from metagenome		na
GCA_000938715.1	PRJEB7950	SAMEA3170909	CDLU00000000.1	representative genome	1245769	1245769	Lachancea lanzarotensis	strain=CBS 12615		latest	Scaffold	Major	Full	2015-01-21	LALA0	INRA UMR 1319	GCF_000938715.1	identical	https://ftp.ncbi.nlm.nih.gov/genomes/all/GCA/000/938/715/GCA_000938715.1_LALA0		assembly from type material	na
GCA_000943765.1	PRJNA255345	SAMN02912202	JPLQ00000000.1	na	69766	69766	Penicillium capsulatum	strain=ATCC 48735		latest	Contig	Major	Full	2015-03-04	ASM94376v1	Shanghai Key Laboratory of Molecular Medical Mycology, Department of Dermatology, Shanghai Changzheng Hospital; Academy of Military Medical Sciences	na	na	https://ftp.ncbi.nlm.nih.gov/genomes/all/GCA/000/943/765/GCA_000943765.1_ASM94376v1			na
GCA_000943775.1	PRJNA255347	SAMN02912204	JPLR00000000.1	na	69766	69766	Penicillium capsulatum	strain=LiaoWQ-2011		latest	Contig	Major	Full	2015-03-04	ASM94377v1	Shanghai Key Laboratory of Molecular Medical Mycology, Department of Dermatology, Shanghai Changzheng Hospital; Academy of Military Medical Sciences	na	na	https://ftp.ncbi.nlm.nih.gov/genomes/all/GCA/000/943/775/GCA_000943775.1_ASM94377v1			na
GCA_000945115.1	PRJEB6289	SAMEA2519541		na	688394	688394	Lichtheimia ramosa	strain=JMRC FSU:6197		latest	Contig	Major	Full	2014-08-05	Lramosa_hybrid_454_Illumina	HKI JENA	na	na	https://ftp.ncbi.nlm.nih.gov/genomes/all/GCA/000/945/115/GCA_000945115.1_Lramosa_hybrid_454_Illumina			na
GCA_000950635.1	PRJDB3253	SAMD00023315	BBPU00000000.1	representative genome	696254	696254	Mrakia blollopis	strain=SK-4		latest	Contig	Major	Full	2014-12-09	ASM95063v1	National Institute of Advanced Industrial Science and Technology (AIST)	na	na	https://ftp.ncbi.nlm.nih.gov/genomes/all/GCA/000/950/635/GCA_000950635.1_ASM95063v1			na
GCA_000952015.1	PRJNA276625	SAMN02953716		na	498257	27337	Verticillium dahliae VdLs.17	strain=VdLs.17		latest	Complete Genome	Major	Full	2015-03-13	ASM95201v1	Wageningen University	na	na	https://ftp.ncbi.nlm.nih.gov/genomes/all/GCA/000/952/015/GCA_000952015.1_ASM95201v1			na
GCA_000952775.2	PRJNA225689	SAMN03255773	JYNM00000000.2	na	60172	60172	Penicillium solitum	strain=RS1		latest	Contig	Major	Full	2016-05-01	ASM95277v2	JCVI	na	na	https://ftp.ncbi.nlm.nih.gov/genomes/all/GCA/000/952/775/GCA_000952775.2_ASM95277v2			na
GCA_000952835.1	PRJNA217045	SAMN03255771	JZDT00000000.1	na	1392242	5059	Aspergillus flavus AF70	strain=AF70		latest	Contig	Major	Full	2015-03-13	ASM95283v1	JCVI	na	na	https://ftp.ncbi.nlm.nih.gov/genomes/all/GCA/000/952/835/GCA_000952835.1_ASM95283v1			na
GCA_000956045.1	PRJNA67943	SAMN02777955	JPUM00000000.1	representative genome	1043627	332947	Hirsutella minnesotensis 3608	strain=3608		latest	Scaffold	Major	Full	2015-04-01	ASM95604v1	Institute of Microbiology, Chinese Academy of Sciences	na	na	https://ftp.ncbi.nlm.nih.gov/genomes/all/GCA/000/956/045/GCA_000956045.1_ASM95604v1			na
GCA_000956085.1	PRJNA219623	SAMN03255772	JZEE00000000.1	na	1403190	5067	Aspergillus parasiticus SU-1	strain=SU-1		latest	Contig	Major	Full	2015-03-18	ASM95608v1	JCVI	na	na	https://ftp.ncbi.nlm.nih.gov/genomes/all/GCA/000/956/085/GCA_000956085.1_ASM95608v1			na
GCA_000961545.1	PRJNA218070	SAMN03199974	AXCR00000000.1	representative genome	1397361	29908	Sporothrix schenckii 1099-18	strain=1099-18		latest	Contig	Major	Full	2015-03-24	S_schenckii_v1	LNCC	GCF_000961545.1	identical	https://ftp.ncbi.nlm.nih.gov/genomes/all/GCA/000/961/545/GCA_000961545.1_S_schenckii_v1			na
GCA_000961905.2	PRJNA259929	SAMN03388249	JZWR00000000.2	na	39291	39291	Athelia rolfsii	strain=MR10		latest	Scaffold	Major	Full	2017-07-24	AthRolfv2.0	Kothari Vishal	na	na	https://ftp.ncbi.nlm.nih.gov/genomes/all/GCA/000/961/905/GCA_000961905.2_AthRolfv2.0			na
GCA_000963775.2	PRJNA275071	SAMN03339152	JYFM00000000.2	na	29856	29856	Clonostachys rosea	strain=67-1		latest	Scaffold	Major	Full	2015-04-21	ASM96377v2	Chinese Academy of Agricultural Sciences	na	na	https://ftp.ncbi.nlm.nih.gov/genomes/all/GCA/000/963/775/GCA_000963775.2_ASM96377v2			na
GCA_000963795.1	PRJNA274764	SAMN03349548	JZUQ00000000.1	na	63577	63577	Trichoderma atroviride	strain=XS2015		latest	Scaffold	Major	Full	2015-03-26	ASM96379v1	Wageningen UR	na	na	https://ftp.ncbi.nlm.nih.gov/genomes/all/GCA/000/963/795/GCA_000963795.1_ASM96379v1			na
GCA_000965225.2	PRJDB3318	SAMD00024747	BBTG00000000.2	na	1159556	1159556	Ustilaginoidea virens	strain=IPU010		latest	Contig	Major	Full	2016-01-29	ASM96522v2	Computational Biology Research Center (CBRC), National Institute of Advanced Industrial Science and Technology (AIST)	na	na	https://ftp.ncbi.nlm.nih.gov/genomes/all/GCA/000/965/225/GCA_000965225.2_ASM96522v2			na
GCA_000965245.1	PRJNA277168	SAMN03379015	JZJM00000000.1	na	510516	5062	Aspergillus oryzae RIB40	strain=RIB40		latest	Scaffold	Major	Full	2015-03-27	ASM96524v1	National Institute of Advanced Industrial Science and Technology, AIST	na	na	https://ftp.ncbi.nlm.nih.gov/genomes/all/GCA/000/965/245/GCA_000965245.1_ASM96524v1			na
GCA_000966595.1	PRJNA273516	SAMN03294124	LAFY00000000.1	na	1047168	1047168	Zymoseptoria brevis	strain=Zb18110		latest	Contig	Major	Full	2015-03-31	ASM96659v1	Christian-Albrechts University of Kiel	na	na	https://ftp.ncbi.nlm.nih.gov/genomes/all/GCA/000/966/595/GCA_000966595.1_ASM96659v1			na
GCA_000966635.1	PRJNA274567	SAMN03329223	LAJZ00000000.1	na	5518	5518	Fusarium graminearum	strain=233423		latest	Scaffold	Major	Full	2015-03-31	Fus_gra_233423_v1	Agriculture & Agri-Food Canada	na	na	https://ftp.ncbi.nlm.nih.gov/genomes/all/GCA/000/966/635/GCA_000966635.1_Fus_gra_233423_v1			na
GCA_000966645.2	PRJNA274567	SAMN03329222	LAKA00000000.2	na	5518	5518	Fusarium graminearum	strain=DAOM 241165		latest	Contig	Major	Full	2022-10-11	ASM96664v2	Agriculture & Agri-Food Canada	na	na	https://ftp.ncbi.nlm.nih.gov/genomes/all/GCA/000/966/645/GCA_000966645.2_ASM96664v2			na
GCA_000966855.1	PRJNA269535	SAMN03253722	JWIW00000000.1	representative genome	1580212	1580212	Fusarium sp. JS1030	strain=JS1030		latest	Scaffold	Major	Full	2015-03-31	ASM96685v1	Seoul National University	na	na	https://ftp.ncbi.nlm.nih.gov/genomes/all/GCA/000/966/855/GCA_000966855.1_ASM96685v1			na
GCA_000966865.1	PRJNA269534	SAMN03253721	JWIV00000000.1	representative genome	1580211	1580211	Fusarium sp. JS626	strain=JS626		latest	Scaffold	Major	Full	2015-03-31	ASM96686v1	Seoul National University	na	na	https://ftp.ncbi.nlm.nih.gov/genomes/all/GCA/000/966/865/GCA_000966865.1_ASM96686v1			na
GCA_000966885.1	PRJNA269533	SAMN03253720	JWIU00000000.1	representative genome	1580213	1580213	Xylaria sp. JS573	strain=JS573		latest	Scaffold	Major	Full	2015-03-31	ASM96688v1	Seoul National University	na	na	https://ftp.ncbi.nlm.nih.gov/genomes/all/GCA/000/966/885/GCA_000966885.1_ASM96688v1			na
GCA_000968595.1	PRJNA222976	SAMN03453569	LASV00000000.1	representative genome	1408163	68825	Rasamsonia emersonii CBS 393.64	strain=CBS 393.64		latest	Contig	Major	Full	2015-04-03	ASM96859v1	DSM Bio-based Products & Services B.V.	GCF_000968595.1	identical	https://ftp.ncbi.nlm.nih.gov/genomes/all/GCA/000/968/595/GCA_000968595.1_ASM96859v1		assembly from type material	na
GCA_000968835.1	PRJNA39549			na	1034331	33169	Eremothecium gossypii FDAG1	strain=FDAG1		latest	Complete Genome	Major	Full	2012-01-27	ASM96883v1	Biozentrum, University of Basel, Switzerland	na	na	https://ftp.ncbi.nlm.nih.gov/genomes/all/GCA/000/968/835/GCA_000968835.1_ASM96883v1			na
GCA_000970515.2	PRJNA276626	SAMN03380771	LAKW00000000.2	na	60171	60171	Penicillium verrucosum	strain=BFE808		latest	Contig	Major	Full	2018-07-03	PV808_April18ReSeqReAss	Max Rubner-Institut	na	na	https://ftp.ncbi.nlm.nih.gov/genomes/all/GCA/000/970/515/GCA_000970515.2_PV808_April18ReSeqReAss			na
GCA_000974265.2	PRJNA267062	SAMN03177499	JTGB00000000.2	na	101028	101028	Fusarium pseudograminearum	strain=CS3270		latest	Chromosome	Major	Full	2016-07-14	CS3270v5.4	CSIRO	na	na	https://ftp.ncbi.nlm.nih.gov/genomes/all/GCA/000/974/265/GCA_000974265.2_CS3270v5.4			na
GCA_000975585.2	PRJNA189849	SAMN01923115		na	1294305	4932	Saccharomyces cerevisiae YJM195	strain=YJM195		latest	Chromosome	Major	Full	2016-07-29	Sc_YJM195_v1	Duke University	na	na	https://ftp.ncbi.nlm.nih.gov/genomes/all/GCA/000/975/585/GCA_000975585.2_Sc_YJM195_v1			na
GCA_000975615.2	PRJNA189850	SAMN01923116		na	1294306	4932	Saccharomyces cerevisiae YJM244	strain=YJM244		latest	Chromosome	Major	Full	2016-11-18	Sc_YJM244_v1	Duke University	na	na	https://ftp.ncbi.nlm.nih.gov/genomes/all/GCA/000/975/615/GCA_000975615.2_Sc_YJM244_v1			na
GCA_000975645.3	PRJNA183131	SAMN01823494		na	1296266	4932	Saccharomyces cerevisiae YJM1078	strain=YJM1078		latest	Chromosome	Major	Full	2017-01-23	Sc_YJM1078_v1	Duke University	na	na	https://ftp.ncbi.nlm.nih.gov/genomes/all/GCA/000/975/645/GCA_000975645.3_Sc_YJM1078_v1			na
GCA_000975675.2	PRJNA188959	SAMN01915326		na	1292971	4932	Saccharomyces cerevisiae YJM1083	strain=YJM1083		latest	Chromosome	Major	Full	2017-01-05	Sc_YJM1083_v1	Duke University	na	na	https://ftp.ncbi.nlm.nih.gov/genomes/all/GCA/000/975/675/GCA_000975675.2_Sc_YJM1083_v1			na
GCA_000975705.2	PRJNA189300	SAMN01919312		na	1293430	4932	Saccharomyces cerevisiae YJM1129	strain=YJM1129		latest	Chromosome	Major	Full	2017-01-23	Sc_YJM1129_v1	Duke University	na	na	https://ftp.ncbi.nlm.nih.gov/genomes/all/GCA/000/975/705/GCA_000975705.2_Sc_YJM1129_v1			na
GCA_000975735.4	PRJNA189847	SAMN01923113		na	1294303	4932	Saccharomyces cerevisiae YJM189	strain=YJM189		latest	Chromosome	Major	Full	2017-01-23	Sc_YJM189_v1	Duke University	na	na	https://ftp.ncbi.nlm.nih.gov/genomes/all/GCA/000/975/735/GCA_000975735.4_Sc_YJM189_v1			na
GCA_000975765.2	PRJNA189848	SAMN01923114		na	1294304	4932	Saccharomyces cerevisiae YJM193	strain=YJM193		latest	Chromosome	Major	Full	2017-01-23	Sc_YJM193_v1	Duke University	na	na	https://ftp.ncbi.nlm.nih.gov/genomes/all/GCA/000/975/765/GCA_000975765.2_Sc_YJM193_v1			na
GCA_000975795.2	PRJNA189851	SAMN01923117		na	1294307	4932	Saccharomyces cerevisiae YJM248	strain=YJM248		latest	Chromosome	Major	Full	2017-01-05	Sc_YJM248_v1	Duke University	na	na	https://ftp.ncbi.nlm.nih.gov/genomes/all/GCA/000/975/795/GCA_000975795.2_Sc_YJM248_v1			na
GCA_000975825.2	PRJNA189852	SAMN01923118		na	1294308	4932	Saccharomyces cerevisiae YJM270	strain=YJM270		latest	Chromosome	Major	Full	2017-01-23	Sc_YJM270_v1	Duke University	na	na	https://ftp.ncbi.nlm.nih.gov/genomes/all/GCA/000/975/825/GCA_000975825.2_Sc_YJM270_v1			na
GCA_000975855.3	PRJNA189853	SAMN01923119		na	1294309	4932	Saccharomyces cerevisiae YJM271	strain=YJM271		latest	Chromosome	Major	Full	2017-01-05	Sc_YJM271_v1	Duke University	na	na	https://ftp.ncbi.nlm.nih.gov/genomes/all/GCA/000/975/855/GCA_000975855.3_Sc_YJM271_v1			na
GCA_000975885.2	PRJNA189854	SAMN01923120		na	947042	4932	Saccharomyces cerevisiae YJM320	strain=YJM320		latest	Chromosome	Major	Full	2017-01-23	Sc_YJM320_v1	Duke University	na	na	https://ftp.ncbi.nlm.nih.gov/genomes/all/GCA/000/975/885/GCA_000975885.2_Sc_YJM320_v1			na
GCA_000975915.3	PRJNA189855	SAMN01923121		na	468558	4932	Saccharomyces cerevisiae YJM326	strain=YJM326		latest	Chromosome	Minor	Full	2017-01-23	Sc_YJM326_v1	Duke University	na	na	https://ftp.ncbi.nlm.nih.gov/genomes/all/GCA/000/975/915/GCA_000975915.3_Sc_YJM326_v1			na
GCA_000975945.2	PRJNA189856	SAMN01923122		na	947044	4932	Saccharomyces cerevisiae YJM428	strain=YJM428		latest	Chromosome	Major	Full	2017-01-23	Sc_YJM428_v1	Duke University	na	na	https://ftp.ncbi.nlm.nih.gov/genomes/all/GCA/000/975/945/GCA_000975945.2_Sc_YJM428_v1			na
GCA_000975975.3	PRJNA189857	SAMN01923123		na	1294310	4932	Saccharomyces cerevisiae YJM450	strain=YJM450		latest	Chromosome	Major	Full	2017-01-23	Sc_YJM450_v1	Duke University	na	na	https://ftp.ncbi.nlm.nih.gov/genomes/all/GCA/000/975/975/GCA_000975975.3_Sc_YJM450_v1			na
GCA_000976005.2	PRJNA189858	SAMN01923124		na	502869	4932	Saccharomyces cerevisiae YJM451	strain=YJM451		latest	Chromosome	Major	Full	2017-01-23	Sc_YJM451_v1	Duke University	na	na	https://ftp.ncbi.nlm.nih.gov/genomes/all/GCA/000/976/005/GCA_000976005.2_Sc_YJM451_v1			na
GCA_000976035.2	PRJNA189859	SAMN01923125		na	1294311	4932	Saccharomyces cerevisiae YJM453	strain=YJM453		latest	Chromosome	Major	Full	2016-07-29	Sc_YJM453_v1	Duke University	na	na	https://ftp.ncbi.nlm.nih.gov/genomes/all/GCA/000/976/035/GCA_000976035.2_Sc_YJM453_v1			na
GCA_000976065.2	PRJNA189860	SAMN01923126		na	1294312	4932	Saccharomyces cerevisiae YJM456	strain=YJM456		latest	Chromosome	Major	Full	2016-11-18	Sc_YJM456_v1	Duke University	na	na	https://ftp.ncbi.nlm.nih.gov/genomes/all/GCA/000/976/065/GCA_000976065.2_Sc_YJM456_v1			na
GCA_000976095.2	PRJNA189861	SAMN01923127		na	1294313	4932	Saccharomyces cerevisiae YJM470	strain=YJM470		latest	Chromosome	Major	Full	2017-01-05	Sc_YJM470_v1	Duke University	na	na	https://ftp.ncbi.nlm.nih.gov/genomes/all/GCA/000/976/095/GCA_000976095.2_Sc_YJM470_v1			na
GCA_000976125.2	PRJNA189862	SAMN01923128		na	1294314	4932	Saccharomyces cerevisiae YJM541	strain=YJM541		latest	Chromosome	Major	Full	2017-01-23	Sc_YJM541_v1	Duke University	na	na	https://ftp.ncbi.nlm.nih.gov/genomes/all/GCA/000/976/125/GCA_000976125.2_Sc_YJM541_v1			na
GCA_000976155.4	PRJNA189863	SAMN01923129		na	1294315	4932	Saccharomyces cerevisiae YJM554	strain=YJM554		latest	Chromosome	Major	Full	2017-01-05	Sc_YJM554_v1	Duke University	na	na	https://ftp.ncbi.nlm.nih.gov/genomes/all/GCA/000/976/155/GCA_000976155.4_Sc_YJM554_v1			na
GCA_000976185.3	PRJNA189864	SAMN01923130		na	1294316	4932	Saccharomyces cerevisiae YJM555	strain=YJM555		latest	Chromosome	Minor	Full	2017-01-23	Sc_YJM555_v1	Duke University	na	na	https://ftp.ncbi.nlm.nih.gov/genomes/all/GCA/000/976/185/GCA_000976185.3_Sc_YJM555_v1			na
GCA_000976215.2	PRJNA189865	SAMN01923131		na	1294317	4932	Saccharomyces cerevisiae YJM627	strain=YJM627		latest	Chromosome	Major	Full	2017-01-23	Sc_YJM627_v1	Duke University	na	na	https://ftp.ncbi.nlm.nih.gov/genomes/all/GCA/000/976/215/GCA_000976215.2_Sc_YJM627_v1			na
GCA_000976245.2	PRJNA189866	SAMN01923132		na	1294318	4932	Saccharomyces cerevisiae YJM681	strain=YJM681		latest	Chromosome	Major	Full	2017-01-23	Sc_YJM681_v1	Duke University	na	na	https://ftp.ncbi.nlm.nih.gov/genomes/all/GCA/000/976/245/GCA_000976245.2_Sc_YJM681_v1			na
GCA_000976275.4	PRJNA189867	SAMN01923133		na	1294319	4932	Saccharomyces cerevisiae YJM682	strain=YJM682		latest	Chromosome	Major	Full	2017-01-23	Sc_YJM682_v1	Duke University	na	na	https://ftp.ncbi.nlm.nih.gov/genomes/all/GCA/000/976/275/GCA_000976275.4_Sc_YJM682_v1			na
GCA_000976305.2	PRJNA189868	SAMN01923134		na	1294320	4932	Saccharomyces cerevisiae YJM683	strain=YJM683		latest	Chromosome	Major	Full	2017-01-23	Sc_YJM683_v1	Duke University	na	na	https://ftp.ncbi.nlm.nih.gov/genomes/all/GCA/000/976/305/GCA_000976305.2_Sc_YJM683_v1			na
GCA_000976335.2	PRJNA189869	SAMN01923135		na	1294321	4932	Saccharomyces cerevisiae YJM689	strain=YJM689		latest	Chromosome	Major	Full	2016-07-29	Sc_YJM689_v1	Duke University	na	na	https://ftp.ncbi.nlm.nih.gov/genomes/all/GCA/000/976/335/GCA_000976335.2_Sc_YJM689_v1			na
GCA_000976365.2	PRJNA189870	SAMN01923136		na	1294322	4932	Saccharomyces cerevisiae YJM693	strain=YJM693		latest	Chromosome	Major	Full	2016-11-18	Sc_YJM693_v1	Duke University	na	na	https://ftp.ncbi.nlm.nih.gov/genomes/all/GCA/000/976/365/GCA_000976365.2_Sc_YJM693_v1			na
GCA_000976395.2	PRJNA189871	SAMN01923137		na	1294323	4932	Saccharomyces cerevisiae YJM969	strain=YJM969		latest	Chromosome	Major	Full	2017-01-05	Sc_YJM969_v1	Duke University	na	na	https://ftp.ncbi.nlm.nih.gov/genomes/all/GCA/000/976/395/GCA_000976395.2_Sc_YJM969_v1			na
GCA_000976425.2	PRJNA189872	SAMN01923138		na	1294324	4932	Saccharomyces cerevisiae YJM972	strain=YJM972		latest	Chromosome	Major	Full	2017-01-23	Sc_YJM972_v1	Duke University	na	na	https://ftp.ncbi.nlm.nih.gov/genomes/all/GCA/000/976/425/GCA_000976425.2_Sc_YJM972_v1			na
GCA_000976455.3	PRJNA189873	SAMN01923139		na	1294325	4932	Saccharomyces cerevisiae YJM975	strain=YJM975		latest	Chromosome	Major	Full	2017-01-05	Sc_YJM975_v1	Duke University	na	na	https://ftp.ncbi.nlm.nih.gov/genomes/all/GCA/000/976/455/GCA_000976455.3_Sc_YJM975_v1			na
GCA_000976485.2	PRJNA189874	SAMN01923140		na	1294326	4932	Saccharomyces cerevisiae YJM978	strain=YJM978		latest	Chromosome	Major	Full	2017-01-23	Sc_YJM978_v1	Duke University	na	na	https://ftp.ncbi.nlm.nih.gov/genomes/all/GCA/000/976/485/GCA_000976485.2_Sc_YJM978_v1			na
GCA_000976515.2	PRJNA189875	SAMN01923141		na	1294327	4932	Saccharomyces cerevisiae YJM981	strain=YJM981		latest	Chromosome	Major	Full	2017-01-23	Sc_YJM981_v1	Duke University	na	na	https://ftp.ncbi.nlm.nih.gov/genomes/all/GCA/000/976/515/GCA_000976515.2_Sc_YJM981_v1			na
GCA_000976545.2	PRJNA189876	SAMN01923142		na	1294328	4932	Saccharomyces cerevisiae YJM984	strain=YJM984		latest	Chromosome	Major	Full	2017-01-23	Sc_YJM984_v1	Duke University	na	na	https://ftp.ncbi.nlm.nih.gov/genomes/all/GCA/000/976/545/GCA_000976545.2_Sc_YJM984_v1			na
GCA_000976575.4	PRJNA189877	SAMN01923143		na	1294329	4932	Saccharomyces cerevisiae YJM987	strain=YJM987		latest	Chromosome	Major	Full	2017-01-05	Sc_YJM987_v1	Duke University	na	na	https://ftp.ncbi.nlm.nih.gov/genomes/all/GCA/000/976/575/GCA_000976575.4_Sc_YJM987_v1			na
GCA_000976605.3	PRJNA189878	SAMN01923144		na	1294330	4932	Saccharomyces cerevisiae YJM990	strain=YJM990		latest	Chromosome	Major	Full	2017-01-23	Sc_YJM990_v1	Duke University	na	na	https://ftp.ncbi.nlm.nih.gov/genomes/all/GCA/000/976/605/GCA_000976605.3_Sc_YJM990_v1			na
GCA_000976665.2	PRJNA189880	SAMN01923146		na	1294332	4932	Saccharomyces cerevisiae YJM996	strain=YJM996		latest	Chromosome	Major	Full	2016-11-18	Sc_YJM996_v1	Duke University	na	na	https://ftp.ncbi.nlm.nih.gov/genomes/all/GCA/000/976/665/GCA_000976665.2_Sc_YJM996_v1			na
GCA_000976695.3	PRJNA189881	SAMN01923147		na	1294333	4932	Saccharomyces cerevisiae YJM1133	strain=YJM1133		latest	Chromosome	Major	Full	2017-01-05	Sc_YJM1133_v1	Duke University	na	na	https://ftp.ncbi.nlm.nih.gov/genomes/all/GCA/000/976/695/GCA_000976695.3_Sc_YJM1133_v1			na
GCA_000976725.3	PRJNA189882	SAMN01923148		na	1294334	4932	Saccharomyces cerevisiae YJM1190	strain=YJM1190		latest	Chromosome	Minor	Full	2017-01-23	Sc_YJM1190_v1	Duke University	na	na	https://ftp.ncbi.nlm.nih.gov/genomes/all/GCA/000/976/725/GCA_000976725.3_Sc_YJM1190_v1			na
GCA_000976755.2	PRJNA189883	SAMN01923149		na	1294335	4932	Saccharomyces cerevisiae YJM1199	strain=YJM1199		latest	Chromosome	Major	Full	2017-01-23	Sc_YJM1199_v1	Duke University	na	na	https://ftp.ncbi.nlm.nih.gov/genomes/all/GCA/000/976/755/GCA_000976755.2_Sc_YJM1199_v1			na
GCA_000976785.2	PRJNA189884	SAMN01923150		na	1294336	4932	Saccharomyces cerevisiae YJM1202	strain=YJM1202		latest	Chromosome	Major	Full	2017-01-23	Sc_YJM1202_v1	Duke University	na	na	https://ftp.ncbi.nlm.nih.gov/genomes/all/GCA/000/976/785/GCA_000976785.2_Sc_YJM1202_v1			na
GCA_000976815.3	PRJNA189885	SAMN01923151		na	1294337	4932	Saccharomyces cerevisiae YJM1208	strain=YJM1208		latest	Chromosome	Major	Full	2017-01-23	Sc_YJM1208_v1	Duke University	na	na	https://ftp.ncbi.nlm.nih.gov/genomes/all/GCA/000/976/815/GCA_000976815.3_Sc_YJM1208_v1			na
GCA_000976845.3	PRJNA189886	SAMN01923152		na	1294338	4932	Saccharomyces cerevisiae YJM1242	strain=YJM1242		latest	Chromosome	Major	Full	2017-01-23	Sc_YJM1242_v1	Duke University	na	na	https://ftp.ncbi.nlm.nih.gov/genomes/all/GCA/000/976/845/GCA_000976845.3_Sc_YJM1242_v1			na
GCA_000976875.3	PRJNA189887	SAMN01923153		na	1294339	4932	Saccharomyces cerevisiae YJM1244	strain=YJM1244		latest	Chromosome	Major	Full	2017-01-23	Sc_YJM1244_v1	Duke University	na	na	https://ftp.ncbi.nlm.nih.gov/genomes/all/GCA/000/976/875/GCA_000976875.3_Sc_YJM1244_v1			na
GCA_000976905.2	PRJNA189888	SAMN01923154		na	1294340	4932	Saccharomyces cerevisiae YJM1248	strain=YJM1248		latest	Chromosome	Major	Full	2016-11-18	Sc_YJM1248_v1	Duke University	na	na	https://ftp.ncbi.nlm.nih.gov/genomes/all/GCA/000/976/905/GCA_000976905.2_Sc_YJM1248_v1			na
GCA_000976935.2	PRJNA189889	SAMN01923155		na	1294341	4932	Saccharomyces cerevisiae YJM1250	strain=YJM1250		latest	Chromosome	Major	Full	2017-01-05	Sc_YJM1250_v1	Duke University	na	na	https://ftp.ncbi.nlm.nih.gov/genomes/all/GCA/000/976/935/GCA_000976935.2_Sc_YJM1250_v1			na
GCA_000976965.3	PRJNA189890	SAMN01923156		na	1294342	4932	Saccharomyces cerevisiae YJM1252	strain=YJM1252		latest	Chromosome	Major	Full	2017-01-23	Sc_YJM1252_v1	Duke University	na	na	https://ftp.ncbi.nlm.nih.gov/genomes/all/GCA/000/976/965/GCA_000976965.3_Sc_YJM1252_v1			na
GCA_000976995.2	PRJNA189891	SAMN01923157		na	1294343	4932	Saccharomyces cerevisiae YJM1273	strain=YJM1273		latest	Chromosome	Major	Full	2017-01-23	Sc_YJM1273_v1	Duke University	na	na	https://ftp.ncbi.nlm.nih.gov/genomes/all/GCA/000/976/995/GCA_000976995.2_Sc_YJM1273_v1			na
GCA_000977025.2	PRJNA189892	SAMN01923158		na	1294344	4932	Saccharomyces cerevisiae YJM1304	strain=YJM1304		latest	Chromosome	Major	Full	2017-01-23	Sc_YJM1304_v1	Duke University	na	na	https://ftp.ncbi.nlm.nih.gov/genomes/all/GCA/000/977/025/GCA_000977025.2_Sc_YJM1304_v1			na
GCA_000977055.4	PRJNA189893	SAMN01923159		na	1294345	4932	Saccharomyces cerevisiae YJM1307	strain=YJM1307		latest	Chromosome	Minor	Full	2017-01-23	Sc_YJM1307_v1	Duke University	na	na	https://ftp.ncbi.nlm.nih.gov/genomes/all/GCA/000/977/055/GCA_000977055.4_Sc_YJM1307_v1			na
GCA_000977085.2	PRJNA189894	SAMN01923160		na	1294346	4932	Saccharomyces cerevisiae YJM1311	strain=YJM1311		latest	Chromosome	Major	Full	2017-01-23	Sc_YJM1311_v1	Duke University	na	na	https://ftp.ncbi.nlm.nih.gov/genomes/all/GCA/000/977/085/GCA_000977085.2_Sc_YJM1311_v1			na
GCA_000977115.3	PRJNA189895	SAMN01923161		na	1294347	4932	Saccharomyces cerevisiae YJM1326	strain=YJM1326		latest	Chromosome	Major	Full	2017-01-23	Sc_YJM1326_v1	Duke University	na	na	https://ftp.ncbi.nlm.nih.gov/genomes/all/GCA/000/977/115/GCA_000977115.3_Sc_YJM1326_v1			na
GCA_000977145.2	PRJNA189896	SAMN01923162		na	1294348	4932	Saccharomyces cerevisiae YJM1332	strain=YJM1332		latest	Chromosome	Major	Full	2017-01-23	Sc_YJM1332_v1	Duke University	na	na	https://ftp.ncbi.nlm.nih.gov/genomes/all/GCA/000/977/145/GCA_000977145.2_Sc_YJM1332_v1			na
GCA_000977175.3	PRJNA189897	SAMN01923163		na	1294349	4932	Saccharomyces cerevisiae YJM1336	strain=YJM1336		latest	Chromosome	Major	Full	2017-01-23	Sc_YJM1336_v1	Duke University	na	na	https://ftp.ncbi.nlm.nih.gov/genomes/all/GCA/000/977/175/GCA_000977175.3_Sc_YJM1336_v1			na
GCA_000977205.2	PRJNA189898	SAMN01923164		na	1294350	4932	Saccharomyces cerevisiae YJM1338	strain=YJM1338		latest	Chromosome	Major	Full	2016-12-15	Sc_YJM1338_v1	Duke University	na	na	https://ftp.ncbi.nlm.nih.gov/genomes/all/GCA/000/977/205/GCA_000977205.2_Sc_YJM1338_v1			na
GCA_000977235.2	PRJNA189899	SAMN01923165		na	1294351	4932	Saccharomyces cerevisiae YJM1341	strain=YJM1341		latest	Chromosome	Major	Full	2017-01-05	Sc_YJM1341_v1	Duke University	na	na	https://ftp.ncbi.nlm.nih.gov/genomes/all/GCA/000/977/235/GCA_000977235.2_Sc_YJM1341_v1			na
GCA_000977265.3	PRJNA189900	SAMN01923166		na	1294352	4932	Saccharomyces cerevisiae YJM1342	strain=YJM1342		latest	Chromosome	Major	Full	2017-01-23	Sc_YJM1342_v1	Duke University	na	na	https://ftp.ncbi.nlm.nih.gov/genomes/all/GCA/000/977/265/GCA_000977265.3_Sc_YJM1342_v1			na
GCA_000977295.3	PRJNA189901	SAMN01923167		na	1294353	4932	Saccharomyces cerevisiae YJM1355	strain=YJM1355		latest	Chromosome	Minor	Full	2017-01-23	Sc_YJM1355_v1	Duke University	na	na	https://ftp.ncbi.nlm.nih.gov/genomes/all/GCA/000/977/295/GCA_000977295.3_Sc_YJM1355_v1			na
GCA_000977325.2	PRJNA189902	SAMN01923168		na	1294354	4932	Saccharomyces cerevisiae YJM1356	strain=YJM1356		latest	Chromosome	Major	Full	2017-01-23	Sc_YJM1356_v1	Duke University	na	na	https://ftp.ncbi.nlm.nih.gov/genomes/all/GCA/000/977/325/GCA_000977325.2_Sc_YJM1356_v1			na
GCA_000977355.3	PRJNA189903	SAMN01923169		na	1294355	4932	Saccharomyces cerevisiae YJM1381	strain=YJM1381		latest	Chromosome	Major	Full	2017-01-23	Sc_YJM1381_v1	Duke University	na	na	https://ftp.ncbi.nlm.nih.gov/genomes/all/GCA/000/977/355/GCA_000977355.3_Sc_YJM1381_v1			na
GCA_000977385.2	PRJNA189904	SAMN01923170		na	1294356	4932	Saccharomyces cerevisiae YJM1383	strain=YJM1383		latest	Chromosome	Major	Full	2017-01-23	Sc_YJM1383_v1	Duke University	na	na	https://ftp.ncbi.nlm.nih.gov/genomes/all/GCA/000/977/385/GCA_000977385.2_Sc_YJM1383_v1			na
GCA_000977415.2	PRJNA189905	SAMN01923171		na	1294357	4932	Saccharomyces cerevisiae YJM1385	strain=YJM1385		latest	Chromosome	Major	Full	2017-01-23	Sc_YJM1385_v1	Duke University	na	na	https://ftp.ncbi.nlm.nih.gov/genomes/all/GCA/000/977/415/GCA_000977415.2_Sc_YJM1385_v1			na
GCA_000977445.2	PRJNA189906	SAMN01923172		na	1294358	4932	Saccharomyces cerevisiae YJM1386	strain=YJM1386		latest	Chromosome	Major	Full	2017-01-23	Sc_YJM1386_v1	Duke University	na	na	https://ftp.ncbi.nlm.nih.gov/genomes/all/GCA/000/977/445/GCA_000977445.2_Sc_YJM1386_v1			na
GCA_000977475.3	PRJNA189907	SAMN01923173		na	1294359	4932	Saccharomyces cerevisiae YJM1387	strain=YJM1387		latest	Chromosome	Major	Full	2016-12-15	Sc_YJM1387_v1	Duke University	na	na	https://ftp.ncbi.nlm.nih.gov/genomes/all/GCA/000/977/475/GCA_000977475.3_Sc_YJM1387_v1			na
GCA_000977505.2	PRJNA189908	SAMN01923174		na	1294360	4932	Saccharomyces cerevisiae YJM1388	strain=YJM1388		latest	Chromosome	Major	Full	2016-12-15	Sc_YJM1388_v1	Duke University	na	na	https://ftp.ncbi.nlm.nih.gov/genomes/all/GCA/000/977/505/GCA_000977505.2_Sc_YJM1388_v1			na
GCA_000977535.2	PRJNA189909	SAMN01923175		na	1294361	4932	Saccharomyces cerevisiae YJM1389	strain=YJM1389		latest	Chromosome	Major	Full	2017-01-05	Sc_YJM1389_v1	Duke University	na	na	https://ftp.ncbi.nlm.nih.gov/genomes/all/GCA/000/977/535/GCA_000977535.2_Sc_YJM1389_v1			na
GCA_000977565.2	PRJNA189910	SAMN01923176		na	1294362	4932	Saccharomyces cerevisiae YJM1399	strain=YJM1399		latest	Chromosome	Major	Full	2017-01-23	Sc_YJM1399_v1	Duke University	na	na	https://ftp.ncbi.nlm.nih.gov/genomes/all/GCA/000/977/565/GCA_000977565.2_Sc_YJM1399_v1			na
GCA_000977595.3	PRJNA189911	SAMN01923177		na	1294363	4932	Saccharomyces cerevisiae YJM1400	strain=YJM1400		latest	Chromosome	Minor	Full	2017-01-23	Sc_YJM1400_v1	Duke University	na	na	https://ftp.ncbi.nlm.nih.gov/genomes/all/GCA/000/977/595/GCA_000977595.3_Sc_YJM1400_v1			na
GCA_000977625.3	PRJNA189912	SAMN01923178		na	1294364	4932	Saccharomyces cerevisiae YJM1401	strain=YJM1401		latest	Chromosome	Minor	Full	2017-01-23	Sc_YJM1401_v1	Duke University	na	na	https://ftp.ncbi.nlm.nih.gov/genomes/all/GCA/000/977/625/GCA_000977625.3_Sc_YJM1401_v1			na
GCA_000977655.2	PRJNA189913	SAMN01923179		na	1294365	4932	Saccharomyces cerevisiae YJM1402	strain=YJM1402		latest	Chromosome	Major	Full	2017-01-23	Sc_YJM1402_v1	Duke University	na	na	https://ftp.ncbi.nlm.nih.gov/genomes/all/GCA/000/977/655/GCA_000977655.2_Sc_YJM1402_v1			na
GCA_000977685.2	PRJNA189914	SAMN01923180		na	1294366	4932	Saccharomyces cerevisiae YJM1415	strain=YJM1415		latest	Chromosome	Major	Full	2017-01-06	Sc_YJM1415_v1	Duke University	na	na	https://ftp.ncbi.nlm.nih.gov/genomes/all/GCA/000/977/685/GCA_000977685.2_Sc_YJM1415_v1			na
GCA_000977715.4	PRJNA189915	SAMN01923181		na	1294367	4932	Saccharomyces cerevisiae YJM1417	strain=YJM1417		latest	Chromosome	Major	Full	2017-01-23	Sc_YJM1417_v1	Duke University	na	na	https://ftp.ncbi.nlm.nih.gov/genomes/all/GCA/000/977/715/GCA_000977715.4_Sc_YJM1417_v1			na
GCA_000977745.2	PRJNA189916	SAMN01923182		na	1294368	4932	Saccharomyces cerevisiae YJM1418	strain=YJM1418		latest	Chromosome	Major	Full	2017-01-23	Sc_YJM1418_v1	Duke University	na	na	https://ftp.ncbi.nlm.nih.gov/genomes/all/GCA/000/977/745/GCA_000977745.2_Sc_YJM1418_v1			na
GCA_000977775.3	PRJNA189917	SAMN01923183		na	1294369	4932	Saccharomyces cerevisiae YJM1419	strain=YJM1419		latest	Chromosome	Major	Full	2017-01-23	Sc_YJM1419_v1	Duke University	na	na	https://ftp.ncbi.nlm.nih.gov/genomes/all/GCA/000/977/775/GCA_000977775.3_Sc_YJM1419_v1			na
GCA_000977805.2	PRJNA189918	SAMN01923184		na	1294370	4932	Saccharomyces cerevisiae YJM1433	strain=YJM1433		latest	Chromosome	Major	Full	2016-12-15	Sc_YJM1433_v1	Duke University	na	na	https://ftp.ncbi.nlm.nih.gov/genomes/all/GCA/000/977/805/GCA_000977805.2_Sc_YJM1433_v1			na
GCA_000977835.2	PRJNA189919	SAMN01923185		na	1294371	4932	Saccharomyces cerevisiae YJM1434	strain=YJM1434		latest	Chromosome	Major	Full	2016-12-15	Sc_YJM1434_v1	Duke University	na	na	https://ftp.ncbi.nlm.nih.gov/genomes/all/GCA/000/977/835/GCA_000977835.2_Sc_YJM1434_v1			na
GCA_000977865.2	PRJNA189920	SAMN01923186		na	1294372	4932	Saccharomyces cerevisiae YJM1439	strain=YJM1439		latest	Chromosome	Major	Full	2017-01-23	Sc_YJM1439_v1	Duke University	na	na	https://ftp.ncbi.nlm.nih.gov/genomes/all/GCA/000/977/865/GCA_000977865.2_Sc_YJM1439_v1			na
GCA_000977895.3	PRJNA189921	SAMN01923187		na	1294373	4932	Saccharomyces cerevisiae YJM1443	strain=YJM1443		latest	Chromosome	Minor	Full	2017-01-23	Sc_YJM1443_v1	Duke University	na	na	https://ftp.ncbi.nlm.nih.gov/genomes/all/GCA/000/977/895/GCA_000977895.3_Sc_YJM1443_v1			na
GCA_000977925.3	PRJNA189922	SAMN01923188		na	1294374	4932	Saccharomyces cerevisiae YJM1444	strain=YJM1444		latest	Chromosome	Minor	Full	2017-01-23	Sc_YJM1444_v1	Duke University	na	na	https://ftp.ncbi.nlm.nih.gov/genomes/all/GCA/000/977/925/GCA_000977925.3_Sc_YJM1444_v1			na
GCA_000977955.2	PRJNA189923	SAMN01923189		na	1294375	4932	Saccharomyces cerevisiae YJM1447	strain=YJM1447		latest	Chromosome	Major	Full	2017-01-23	Sc_YJM1447_v1	Duke University	na	na	https://ftp.ncbi.nlm.nih.gov/genomes/all/GCA/000/977/955/GCA_000977955.2_Sc_YJM1447_v1			na
GCA_000977985.2	PRJNA189924	SAMN01923190		na	1294376	4932	Saccharomyces cerevisiae YJM1450	strain=YJM1450		latest	Chromosome	Major	Full	2017-01-23	Sc_YJM1450_v1	Duke University	na	na	https://ftp.ncbi.nlm.nih.gov/genomes/all/GCA/000/977/985/GCA_000977985.2_Sc_YJM1450_v1			na
GCA_000978015.2	PRJNA189925	SAMN01923191		na	1294377	4932	Saccharomyces cerevisiae YJM1460	strain=YJM1460		latest	Chromosome	Major	Full	2017-01-23	Sc_YJM1460_v1	Duke University	na	na	https://ftp.ncbi.nlm.nih.gov/genomes/all/GCA/000/978/015/GCA_000978015.2_Sc_YJM1460_v1			na
GCA_000978045.2	PRJNA189926	SAMN01923192		na	1294378	4932	Saccharomyces cerevisiae YJM1463	strain=YJM1463		latest	Chromosome	Major	Full	2017-01-23	Sc_YJM1463_v1	Duke University	na	na	https://ftp.ncbi.nlm.nih.gov/genomes/all/GCA/000/978/045/GCA_000978045.2_Sc_YJM1463_v1			na
GCA_000978075.3	PRJNA189927	SAMN01923193		na	1294379	4932	Saccharomyces cerevisiae YJM1477	strain=YJM1477		latest	Chromosome	Major	Full	2017-01-23	Sc_YJM1477_v1	Duke University	na	na	https://ftp.ncbi.nlm.nih.gov/genomes/all/GCA/000/978/075/GCA_000978075.3_Sc_YJM1477_v1			na
GCA_000978105.2	PRJNA189928	SAMN01923194		na	1294380	4932	Saccharomyces cerevisiae YJM1478	strain=YJM1478		latest	Chromosome	Major	Full	2016-12-15	Sc_YJM1478_v1	Duke University	na	na	https://ftp.ncbi.nlm.nih.gov/genomes/all/GCA/000/978/105/GCA_000978105.2_Sc_YJM1478_v1			na
GCA_000978135.2	PRJNA189929	SAMN01923195		na	1294381	4932	Saccharomyces cerevisiae YJM1479	strain=YJM1479		latest	Chromosome	Major	Full	2017-01-05	Sc_YJM1479_v1	Duke University	na	na	https://ftp.ncbi.nlm.nih.gov/genomes/all/GCA/000/978/135/GCA_000978135.2_Sc_YJM1479_v1			na
GCA_000978165.2	PRJNA189930	SAMN01923196		na	1294382	4932	Saccharomyces cerevisiae YJM1526	strain=YJM1526		latest	Chromosome	Major	Full	2017-01-23	Sc_YJM1526_v1	Duke University	na	na	https://ftp.ncbi.nlm.nih.gov/genomes/all/GCA/000/978/165/GCA_000978165.2_Sc_YJM1526_v1			na
GCA_000978195.3	PRJNA189931	SAMN01923197		na	1294383	4932	Saccharomyces cerevisiae YJM1527	strain=YJM1527		latest	Chromosome	Minor	Full	2017-01-23	Sc_YJM1527_v1	Duke University	na	na	https://ftp.ncbi.nlm.nih.gov/genomes/all/GCA/000/978/195/GCA_000978195.3_Sc_YJM1527_v1			na
GCA_000978225.2	PRJNA189932	SAMN01923198		na	1294384	4932	Saccharomyces cerevisiae YJM1549	strain=YJM1549		latest	Chromosome	Major	Full	2017-01-23	Sc_YJM1549_v1	Duke University	na	na	https://ftp.ncbi.nlm.nih.gov/genomes/all/GCA/000/978/225/GCA_000978225.2_Sc_YJM1549_v1			na
GCA_000978255.2	PRJNA189933	SAMN01923199		na	1294385	4932	Saccharomyces cerevisiae YJM1573	strain=YJM1573		latest	Chromosome	Major	Full	2017-01-23	Sc_YJM1573_v1	Duke University	na	na	https://ftp.ncbi.nlm.nih.gov/genomes/all/GCA/000/978/255/GCA_000978255.2_Sc_YJM1573_v1			na
GCA_000978285.2	PRJNA189934	SAMN01923200		na	1294386	4932	Saccharomyces cerevisiae YJM1574	strain=YJM1574		latest	Chromosome	Major	Full	2017-01-23	Sc_YJM1574_v1	Duke University	na	na	https://ftp.ncbi.nlm.nih.gov/genomes/all/GCA/000/978/285/GCA_000978285.2_Sc_YJM1574_v1			na
GCA_000978315.2	PRJNA189935	SAMN01923201		na	1294387	4932	Saccharomyces cerevisiae YJM1592	strain=YJM1592		latest	Chromosome	Major	Full	2017-01-23	Sc_YJM1592_v1	Duke University	na	na	https://ftp.ncbi.nlm.nih.gov/genomes/all/GCA/000/978/315/GCA_000978315.2_Sc_YJM1592_v1			na
GCA_000978345.2	PRJNA189936	SAMN01923202		na	1294388	4932	Saccharomyces cerevisiae YJM1615	strain=YJM1615		latest	Chromosome	Major	Full	2017-01-23	Sc_YJM1615_v1	Duke University	na	na	https://ftp.ncbi.nlm.nih.gov/genomes/all/GCA/000/978/345/GCA_000978345.2_Sc_YJM1615_v1			na
GCA_000978885.1	PRJNA278456	SAMN03418558	LBBL00000000.1	representative genome	88771	88771	Ceratocystis platani	strain=CFO		latest	Contig	Major	Full	2015-04-23	ASM97888v1	University of Neuchatel	na	na	https://ftp.ncbi.nlm.nih.gov/genomes/all/GCA/000/978/885/GCA_000978885.1_ASM97888v1			na
GCA_000981605.1	PRJNA65573	SAMEA3146335	CATG00000000.1	na	1076935	337075	Pyronema omphalodes CBS 100304	strain=CBS100304		latest	Scaffold	Major	Partial	2013-10-03	Pcon_v1	Department of General and Molecular Botany, Ruhr-University Bochum	na	na	https://ftp.ncbi.nlm.nih.gov/genomes/all/GCA/000/981/605/GCA_000981605.1_Pcon_v1	partial		na
GCA_000982555.2	PRJEB5471	SAMEA3146268	CBZQ000000000.2	na	5480	5480	Candida parapsilosis	strain=CBS6318		latest	Scaffold	Major	Full	2014-03-05	CBS6318.1	CRG	na	na	https://ftp.ncbi.nlm.nih.gov/genomes/all/GCA/000/982/555/GCA_000982555.2_CBS6318.1			na
GCA_000982675.1	PRJEB1685	SAMEA3146298	CBZX000000000.2	na	5480	5480	Candida parapsilosis	strain=GA1		latest	Scaffold	Major	Full	2014-10-24	GA1.1	CRG	na	na	https://ftp.ncbi.nlm.nih.gov/genomes/all/GCA/000/982/675/GCA_000982675.1_GA1.1			na
GCA_000983525.1	PRJNA274679	SAMN03333221	JYJC00000000.1	na	1173716	1173716	Zymoseptoria ardabiliae		ST11IR_6.1.1	latest	Scaffold	Major	Full	2015-04-30	ASM98352v1	Max Planck Institute for Evolutionary Biology	na	na	https://ftp.ncbi.nlm.nih.gov/genomes/all/GCA/000/983/525/GCA_000983525.1_ASM98352v1			na
GCA_000983605.1	PRJNA274679	SAMN03333222	JYJD00000000.1	na	1173715	1173715	Zymoseptoria pseudotritici		ST04IR_5.5	latest	Scaffold	Major	Full	2015-04-30	ASM98360v1	Max Planck Institute for Evolutionary Biology	na	na	https://ftp.ncbi.nlm.nih.gov/genomes/all/GCA/000/983/605/GCA_000983605.1_ASM98360v1			na
GCA_000983655.1	PRJNA274679	SAMN03333223	JYJE00000000.1	representative genome	1047168	1047168	Zymoseptoria brevis		ZB163	latest	Scaffold	Major	Full	2015-04-30	ASM98365v1	Max Planck Institute for Evolutionary Biology	na	na	https://ftp.ncbi.nlm.nih.gov/genomes/all/GCA/000/983/655/GCA_000983655.1_ASM98365v1			na
GCA_000985935.1	PRJEB8788	SAMEA3344808	CVMT00000000.1	representative genome	28573	28573	Talaromyces islandicus		WF-38-12	latest	Scaffold	Major	Full	2015-04-29	PIS	CEBITEC	na	na	https://ftp.ncbi.nlm.nih.gov/genomes/all/GCA/000/985/935/GCA_000985935.1_PIS			na
GCA_000986645.1	PRJNA275129	SAMN03339590	JZBS00000000.1	representative genome	308745	308745	Aspergillus rambellii	strain=SRRC1468		latest	Contig	Major	Full	2015-04-30	ASM98664v1	USDA-ARS-SRRC	na	na	https://ftp.ncbi.nlm.nih.gov/genomes/all/GCA/000/986/645/GCA_000986645.1_ASM98664v1			na
GCA_000986665.1	PRJNA275128	SAMN03339586	JYKN00000000.1	na	138278	138278	Aspergillus ochraceoroseus	strain=SRRC1432		latest	Contig	Major	Full	2015-04-30	ASM98666v1	USDA-ARS-SRRC	na	na	https://ftp.ncbi.nlm.nih.gov/genomes/all/GCA/000/986/665/GCA_000986665.1_ASM98666v1		assembly from type material	na
GCA_000988805.1	PRJNA282567	SAMN03573787	LCTU00000000.1	na	5286	5286	Rhodotorula toruloides	strain=IFO0559		latest	Scaffold	Major	Full	2015-05-06	ASM98880v1	University of California, Berkeley	na	na	https://ftp.ncbi.nlm.nih.gov/genomes/all/GCA/000/988/805/GCA_000988805.1_ASM98880v1			na
GCA_000988865.1	PRJNA252551	SAMN02851310	JOKZ00000000.1	na	5544	5544	Trichoderma harzianum	strain=T6776		latest	Scaffold	Major	Full	2015-05-06	ASM98886v1	University of Pisa	na	na	https://ftp.ncbi.nlm.nih.gov/genomes/all/GCA/000/988/865/GCA_000988865.1_ASM98886v1			na
GCA_000988875.2	PRJNA282568	SAMN03573786	LCTV00000000.2	na	5286	5286	Rhodotorula toruloides	strain=NBRC 0880		latest	Contig	Major	Full	2018-03-14	ASM98887v2	University of California, Berkeley	na	na	https://ftp.ncbi.nlm.nih.gov/genomes/all/GCA/000/988/875/GCA_000988875.2_ASM98887v2			na
GCA_001005505.1	PRJNA281311	SAMN03486993	LCTY00000000.1	na	37662	37662	Brettanomyces anomalus	strain=YV396		latest	Scaffold	Major	Full	2015-05-08	ASM100550v1	KU Leuven	na	na	https://ftp.ncbi.nlm.nih.gov/genomes/all/GCA/001/005/505/GCA_001005505.1_ASM100550v1			na
GCA_001005785.1	PRJNA281662	SAMN03492799	LBGX00000000.1	na	278948	278948	Botrytis paeoniae		AR05	latest	Contig	Major	Full	2015-05-11	ASM100578v1	Washington State University	na	na	https://ftp.ncbi.nlm.nih.gov/genomes/all/GCA/001/005/785/GCA_001005785.1_ASM100578v1			na
GCA_001006245.1	PRJNA282535	SAMN03571200	LCTD00000000.1	na	4932	4932	Saccharomyces cerevisiae	strain=4124-S60		latest	Scaffold	Major	Full	2015-05-12	ScSp60_v1	University of California, Berkeley	na	na	https://ftp.ncbi.nlm.nih.gov/genomes/all/GCA/001/006/245/GCA_001006245.1_ScSp60_v1			na
GCA_001006345.1	PRJNA261774	SAMN03077702	LCWF00000000.1	representative genome	158046	158046	Phaeomoniella chlamydospora		UCRPC4	latest	Scaffold	Major	Full	2015-05-13	UCRPA7V1.0	University of California Davis	na	na	https://ftp.ncbi.nlm.nih.gov/genomes/all/GCA/001/006/345/GCA_001006345.1_UCRPA7V1.0			na
GCA_001006355.1	PRJNA261773	SAMN03078467	LAQI00000000.1	na	420778	420778	Diplodia seriata		DS831	latest	Scaffold	Major	Full	2015-05-13	UCDDS831v0.1	University of California Davis	na	na	https://ftp.ncbi.nlm.nih.gov/genomes/all/GCA/001/006/355/GCA_001006355.1_UCDDS831v0.1			na
GCA_001006365.1	PRJNA261766	SAMN03078469	LCUC00000000.1	na	1214573	1214573	Diaporthe ampelina		DA912	latest	Scaffold	Major	Full	2015-05-13	UCDDA912v1.0	University of California Davis	na	na	https://ftp.ncbi.nlm.nih.gov/genomes/all/GCA/001/006/365/GCA_001006365.1_UCDDA912v1.0			na
GCA_001006505.1	PRJNA280382	SAMN03460186	LAXH00000000.1	representative genome	155126	155126	Tilletia horrida	strain=QB-1		latest	Scaffold	Major	Full	2015-05-14	ASM100650v1	Sichuan Agricultural University	na	na	https://ftp.ncbi.nlm.nih.gov/genomes/all/GCA/001/006/505/GCA_001006505.1_ASM100650v1			na
GCA_001007165.2	PRJEB6925	SAMEA2690405		na	264483	264483	Phaffia rhodozyma			latest	Contig	Minor	Full	2015-05-09	Xden1	IPF	na	na	https://ftp.ncbi.nlm.nih.gov/genomes/all/GCA/001/007/165/GCA_001007165.2_Xden1			na
GCA_001007845.1	PRJNA187080	SAMN02691924	JGVQ00000000.1	representative genome	1489893	1489893	Nigrograna mackinnonii	strain=E5202H		latest	Contig	Major	Full	2015-05-14	E202H_v1	Yale University	na	na	https://ftp.ncbi.nlm.nih.gov/genomes/all/GCA/001/007/845/GCA_001007845.1_E202H_v1			na
GCA_001008035.1	PRJNA274998	SAMN03572219	LBNC00000000.1	representative genome	51582	51582	Atkinsonella texensis	strain=B6155		latest	Scaffold	Major	Full	2015-05-15	Atex_B6155_v1	University of Kentucky	na	na	https://ftp.ncbi.nlm.nih.gov/genomes/all/GCA/001/008/035/GCA_001008035.1_Atex_B6155_v1			na
GCA_001008055.1	PRJNA274992	SAMN03576546	LBNH00000000.1	na	79588	79588	Epichloe bromicola	strain=AL0426/2		latest	Scaffold	Major	Full	2015-05-15	ASM100805v1	University of Kentucky	na	na	https://ftp.ncbi.nlm.nih.gov/genomes/all/GCA/001/008/055/GCA_001008055.1_ASM100805v1			na
GCA_001008065.1	PRJNA274994	SAMN03576568	LBNI00000000.1	na	79588	79588	Epichloe bromicola	strain=AL0434		latest	Scaffold	Major	Full	2015-05-15	ASM100806v1	University of Kentucky	na	na	https://ftp.ncbi.nlm.nih.gov/genomes/all/GCA/001/008/065/GCA_001008065.1_ASM100806v1			na
GCA_001008105.1	PRJNA275006	SAMN03573219	LBND00000000.1	na	51582	51582	Atkinsonella texensis	strain=B6156		latest	Scaffold	Major	Full	2015-05-15	Atex_B6156_v1	University of Kentucky	na	na	https://ftp.ncbi.nlm.nih.gov/genomes/all/GCA/001/008/105/GCA_001008105.1_Atex_B6156_v1			na
GCA_001008285.1	PRJNA178252	SAMN03354190	LCZI00000000.1	na	1247875	73230	Emmonsia crescens UAMH 3008	strain=UAMH 3008		latest	Scaffold	Major	Full	2015-05-15	ASM100828v1	Broad Institute	na	na	https://ftp.ncbi.nlm.nih.gov/genomes/all/GCA/001/008/285/GCA_001008285.1_ASM100828v1		assembly from type material	na
GCA_001008385.1	PRJNA222879	SAMN02385220	AYHP00000000.1	na	1407458	27334	Penicillium expansum T01	strain=T01		latest	Contig	Major	Full	2015-05-15	ASM100838v1	Institute of Botany, Chinese Academy of Sciences, Beijing, China	na	na	https://ftp.ncbi.nlm.nih.gov/genomes/all/GCA/001/008/385/GCA_001008385.1_ASM100838v1			na
GCA_001008395.1	PRJNA238601	SAMN02645566	JMDK00000000.1	na	40296	40296	Penicillium italicum	strain=B3		latest	Scaffold	Major	Full	2015-05-15	PI	Institute of Botany, Chinese Academy of Sciences	na	na	https://ftp.ncbi.nlm.nih.gov/genomes/all/GCA/001/008/395/GCA_001008395.1_PI			na
GCA_001010845.1	PRJNA275631	SAMN03351821		representative genome	49012	49012	Sporisorium scitamineum	strain=SSC39B		latest	Complete Genome	Major	Full	2015-05-20	ASM101084v1	University of Sao Paulo	na	na	https://ftp.ncbi.nlm.nih.gov/genomes/all/GCA/001/010/845/GCA_001010845.1_ASM101084v1			na
GCA_001020605.1	PRJNA239088	SAMN02744842	LBNM00000000.1	representative genome	27342	27342	Schizopora paradoxa	strain=KUC8140		latest	Scaffold	Major	Full	2015-06-05	Schpa1	DOE Joint Genome Institute	na	na	https://ftp.ncbi.nlm.nih.gov/genomes/all/GCA/001/020/605/GCA_001020605.1_Schpa1			na
GCA_001021365.1	PRJNA283613	SAMN03653474	LDEE00000000.1	representative genome	74722	74722	Stachybotrys chartarum	strain=51-11		latest	Scaffold	Major	Full	2015-06-08	ASM102136v1	US Environmental Protection Agency	na	na	https://ftp.ncbi.nlm.nih.gov/genomes/all/GCA/001/021/365/GCA_001021365.1_ASM102136v1			na
GCA_001021685.1	PRJNA284099	SAMN03658567	LDAW00000000.1	na	64518	64518	Mortierella alpina	strain=CCTCC M207067		latest	Contig	Major	Full	2015-06-08	ASM102168v1	Nanjing Tech University	na	na	https://ftp.ncbi.nlm.nih.gov/genomes/all/GCA/001/021/685/GCA_001021685.1_ASM102168v1			na
GCA_001023035.1	PRJNA231623	SAMN03075940	JRVG00000000.1	na	5127	5127	Fusarium fujikuroi	strain=KSU X-10626		latest	Scaffold	Major	Full	2015-06-09	ASM102303v1	University of Milan	na	na	https://ftp.ncbi.nlm.nih.gov/genomes/all/GCA/001/023/035/GCA_001023035.1_ASM102303v1			na
GCA_001023045.1	PRJNA231623	SAMN03075939	JRVF00000000.1	na	5127	5127	Fusarium fujikuroi	strain=FGSC 8932		latest	Scaffold	Major	Full	2015-06-09	ASM102304v1	University of Milan	na	na	https://ftp.ncbi.nlm.nih.gov/genomes/all/GCA/001/023/045/GCA_001023045.1_ASM102304v1			na
GCA_001023065.1	PRJNA231623	SAMN03075941	JRVH00000000.1	na	5127	5127	Fusarium fujikuroi	strain=KSU 3368		latest	Scaffold	Major	Full	2015-06-09	ASM102306v1	University of Milan	na	na	https://ftp.ncbi.nlm.nih.gov/genomes/all/GCA/001/023/065/GCA_001023065.1_ASM102306v1			na
GCA_001027345.1	PRJNA239490	SAMN02744832	JZUH00000000.1	representative genome	879819	879819	Cutaneotrichosporon oleaginosum	strain=IBC0246		latest	Scaffold	Major	Full	2015-06-12	Triol1	DOE Joint Genome Institute	GCF_001027345.1	identical	https://ftp.ncbi.nlm.nih.gov/genomes/all/GCA/001/027/345/GCA_001027345.1_Triol1			na
GCA_001029325.1	PRJNA231983	SAMN02570146	AZZA00000000.1	na	1437362	746128	Aspergillus fumigatus Z5	strain=Z5		latest	Scaffold	Major	Full	2015-06-23	ASM102932v1	Youzhi Miao	na	na	https://ftp.ncbi.nlm.nih.gov/genomes/all/GCA/001/029/325/GCA_001029325.1_ASM102932v1			na
GCA_001029995.1	PRJNA284803	SAMN03733270	LDOE00000000.1	na	4932	4932	Saccharomyces cerevisiae	strain=GSY2239		latest	Contig	Major	Full	2015-06-19	ASM102999v1	University of Arizona	na	na	https://ftp.ncbi.nlm.nih.gov/genomes/all/GCA/001/029/995/GCA_001029995.1_ASM102999v1			na
GCA_001039675.1	PRJEB150	SAMEA3146334	CAPT00000000.1	representative genome	1279113	51657	Nakaseomyces delphensis CBS 2170	strain=CBS 2170		latest	Contig	Major	Full	2013-08-29	AGH_PRJEB150_V1	LabRI	na	na	https://ftp.ncbi.nlm.nih.gov/genomes/all/GCA/001/039/675/GCA_001039675.1_AGH_PRJEB150_V1		assembly from type material	na
GCA_001043855.1	PRJNA275109	SAMN03653338	LELE00000000.1	representative genome	5050	5050	Epichloe uncinata	strain=e167		latest	Scaffold	Major	Full	2015-06-30	ASM104385v1	University of Kentucky	na	na	https://ftp.ncbi.nlm.nih.gov/genomes/all/GCA/001/043/855/GCA_001043855.1_ASM104385v1			na
GCA_001044295.1	PRJNA285783	SAMN03759630	LDZW00000000.1	na	1662659	1662659	Aspergillus sp. Z5	strain=Z5		latest	Contig	Major	Full	2015-07-01	ASM104429v1	Zhejiang University	na	na	https://ftp.ncbi.nlm.nih.gov/genomes/all/GCA/001/044/295/GCA_001044295.1_ASM104429v1			na
GCA_001046915.1	PRJEB148	SAMEA3146320	CAPV00000000.1	na	1279115	418086	Nakaseomyces nivariensis CBS 9983	strain=CBS 9983		latest	Contig	Major	Full	2013-08-29	ASM104691v1	LabRI	na	na	https://ftp.ncbi.nlm.nih.gov/genomes/all/GCA/001/046/915/GCA_001046915.1_ASM104691v1		assembly from type material	na
GCA_001046935.1	PRJEB147	SAMEA3146276	CAPW00000000.1	representative genome	1279086	51914	Nakaseomyces castellii CBS 4332	strain=CBS 4332		latest	Contig	Major	Full	2013-08-29	ASM104693v1	LabRI	na	na	https://ftp.ncbi.nlm.nih.gov/genomes/all/GCA/001/046/935/GCA_001046935.1_ASM104693v1		assembly from type material	na
GCA_001046975.1	PRJEB149	SAMEA3146303	CAPX00000000.1	representative genome	1279116	51660	Nakaseomyces bacillisporus CBS 7720	strain=CBS 7720		latest	Contig	Major	Full	2013-08-29	ASM104697v1	LabRI	na	na	https://ftp.ncbi.nlm.nih.gov/genomes/all/GCA/001/046/975/GCA_001046975.1_ASM104697v1		assembly from type material	na
GCA_001048715.1	PRJEB7514	SAMEA2820536	CDHK00000000.1	representative genome	104259	104259	Penicillium brasilianum			latest	Scaffold	Major	Full	2015-07-01	Pbras_Allpaths-LG	HKI JENA	na	na	https://ftp.ncbi.nlm.nih.gov/genomes/all/GCA/001/048/715/GCA_001048715.1_Pbras_Allpaths-LG			na
GCA_001049995.1	PRJEB9463	SAMEA3428689	CVRJ00000000.1	na	498019	498019	[Candida] auris			latest	Scaffold	Major	Partial	2015-06-30	VPCI 479/P/13	Vallabhbhai Patel Chest Institute	na	na	https://ftp.ncbi.nlm.nih.gov/genomes/all/GCA/001/049/995/GCA_001049995.1_VPCI_479_P_13	partial		na
GCA_001051155.2	PRJNA263707	SAMN03105788	JYIP00000000.2	representative genome	354353	354353	Chrysoporthe austroafricana		CMW 2113	latest	Scaffold	Major	Full	2020-12-15	ASM105115v2	Forestry and Agricultural Biotechnology Institute (FABI), University of Pretoria	na	na	https://ftp.ncbi.nlm.nih.gov/genomes/all/GCA/001/051/155/GCA_001051155.2_ASM105115v2			na
GCA_001051165.1	PRJNA271369	SAMN03274156	LFIX00000000.1	na	35725	35725	Macrophomina phaseolina	strain=MRf1		latest	Contig	Major	Full	2015-07-09	MRF1	Junagadh Agricultural University, Junagadh	na	na	https://ftp.ncbi.nlm.nih.gov/genomes/all/GCA/001/051/165/GCA_001051165.1_MRF1	genome length too large		na
GCA_001051215.1	PRJNA282006	SAMN03565668		na	4932	4932	Saccharomyces cerevisiae	strain=ySR127		latest	Complete Genome	Major	Full	2015-07-09	ASM105121v1	NIEHS	na	na	https://ftp.ncbi.nlm.nih.gov/genomes/all/GCA/001/051/215/GCA_001051215.1_ASM105121v1			na
GCA_001077315.1	PRJEB145	SAMEA3146302	CAPU00000000.1	representative genome	1279114	273131	Nakaseomyces bracarensis CBS 10154	strain=CBS 10154		latest	Contig	Major	Full	2013-08-29	ASM107731v1	LabRI	na	na	https://ftp.ncbi.nlm.nih.gov/genomes/all/GCA/001/077/315/GCA_001077315.1_ASM107731v1		assembly from type material	na
GCA_001078085.1	PRJNA270468	SAMN03576367	LBNP00000000.1	na	4932	4932	Saccharomyces cerevisiae	strain=ISO12		latest	Scaffold	Major	Full	2015-07-15	ASM107808v1	NEMO for biothenol	na	na	https://ftp.ncbi.nlm.nih.gov/genomes/all/GCA/001/078/085/GCA_001078085.1_ASM107808v1			na
GCA_001078105.1	PRJNA270468	SAMN03266447	JWJK00000000.1	na	4932	4932	Saccharomyces cerevisiae	strain=Ethanol Red		latest	Scaffold	Major	Full	2015-07-15	ASM107810v1	NEMO for biothenol	na	na	https://ftp.ncbi.nlm.nih.gov/genomes/all/GCA/001/078/105/GCA_001078105.1_ASM107810v1			na
GCA_001078395.2	PRJDB3949	SAMD00031778	BBXM00000000.2	representative genome	91492	91492	Aspergillus udagawae	strain=IFM 46973		latest	Scaffold	Major	Full	2021-03-12	Aud_assembly02	Medical Mycology Research Center	GCF_001078395.1	different	https://ftp.ncbi.nlm.nih.gov/genomes/all/GCA/001/078/395/GCA_001078395.2_Aud_assembly02		assembly from type material	na
GCA_001189435.1	PRJNA91059	SAMN03782320	LFRF00000000.1	representative genome	1163406	71617	Tolypocladium ophioglossoides CBS 100239	strain=CBS 100239		latest	Scaffold	Major	Full	2015-07-30	Tophv1.0	Oregon State University	na	na	https://ftp.ncbi.nlm.nih.gov/genomes/all/GCA/001/189/435/GCA_001189435.1_Tophv1.0			na
GCA_001189475.1	PRJNA267757	SAMN03200169	LGST00000000.1	na	498019	498019	[Candida] auris	strain=6684		latest	Scaffold	Major	Full	2015-07-30	ASM118947v1	Indian Institute of Science (IISc)	GCF_001189475.1	identical	https://ftp.ncbi.nlm.nih.gov/genomes/all/GCA/001/189/475/GCA_001189475.1_ASM118947v1	superseded by newer assembly for species		na
GCA_001191545.1	PRJNA274742	SAMN03332054	LGLR00000000.1	na	183478	183478	Stemphylium lycopersici	strain=CIDEFI 216		latest	Scaffold	Major	Full	2015-08-03	ASM119154v1	CIDEFI	na	na	https://ftp.ncbi.nlm.nih.gov/genomes/all/GCA/001/191/545/GCA_001191545.1_ASM119154v1			na
GCA_001204775.2	PRJNA246595	SAMN02768702	JNOM00000000.1	representative genome	1509407	41061	Aspergillus nomiae NRRL 13137	strain=NRRL 13137		latest	Contig	Minor	Full	2015-08-04	ASM120477v2	USDA-ARS-SRRC	GCF_001204775.2	identical	https://ftp.ncbi.nlm.nih.gov/genomes/all/GCA/001/204/775/GCA_001204775.2_ASM120477v2		assembly from type material	na
GCA_001244265.2	PRJEB7910	SAMEA3166469	CDLV00000000.1	representative genome	683840	288795	Microbotryum lychnidis-dioicae p1A1 Lamole	strain=MvSl-1064		latest	Scaffold	Major	Full	2015-07-31	MvSlA1A2r3c	Laboratoire des Interactions Plantes Micro-Organismes, INRA, France	na	na	https://ftp.ncbi.nlm.nih.gov/genomes/all/GCA/001/244/265/GCA_001244265.2_MvSlA1A2r3c			na
GCA_001245095.1	PRJEB7977	SAMEA3174301	CDQK00000000.1	na	4903	4903	Cyberlindnera jadinii	strain=CBS1600		latest	Scaffold	Major	Full	2015-07-26	cj1	JUSTUS LIEBIG UNIVERSITAT	na	na	https://ftp.ncbi.nlm.nih.gov/genomes/all/GCA/001/245/095/GCA_001245095.1_cj1		assembly from type material	na
GCA_001247705.1	PRJNA289037	SAMN03840770	LGKQ00000000.1	na	647257	647257	Ciborinia camelliae	strain=ICMP 19812		latest	Scaffold	Major	Full	2015-08-05	ASM124770v1	Massey University	na	na	https://ftp.ncbi.nlm.nih.gov/genomes/all/GCA/001/247/705/GCA_001247705.1_ASM124770v1			na
GCA_001255795.1	PRJEB9845	SAMEA3481609	CWKI00000000.1	na	5286	5286	Rhodotorula toruloides		Single colony	latest	Contig	Major	Full	2015-07-26	IFO0880_HGAP3_v1	UCB	na	na	https://ftp.ncbi.nlm.nih.gov/genomes/all/GCA/001/255/795/GCA_001255795.1_IFO0880_HGAP3_v1			na
GCA_001262555.1	PRJNA281294	SAMN03486947	LBNR00000000.1	representative genome	42673	42673	Fusarium nygamai	strain=MRC8546		latest	Scaffold	Major	Full	2015-08-06	ASM126255v1	University of Pretoria	na	na	https://ftp.ncbi.nlm.nih.gov/genomes/all/GCA/001/262/555/GCA_001262555.1_ASM126255v1			na
GCA_001263195.1	PRJNA193471	SAMN03959805	JDCH00000000.1	representative genome	1306850	1306850	Termitomyces sp. J132	strain=J132		latest	Scaffold	Major	Full	2015-08-10	TerJ1321.0	BGI	na	na	https://ftp.ncbi.nlm.nih.gov/genomes/all/GCA/001/263/195/GCA_001263195.1_TerJ1321.0			na
GCA_001264785.1	PRJNA286710	SAMN03774894	LFDB00000000.1	na	223818	223818	Malassezia japonica	strain=CBS 9431		latest	Scaffold	Major	Full	2015-08-11	ASM126478v1	Genome Institute of Singapore	na	na	https://ftp.ncbi.nlm.nih.gov/genomes/all/GCA/001/264/785/GCA_001264785.1_ASM126478v1		assembly from type material	na
GCA_001264795.1	PRJNA286710	SAMN03774895	LFGE00000000.1	na	76773	76773	Malassezia globosa	strain=CBS 7990		latest	Scaffold	Major	Full	2015-08-11	ASM126479v1	Genome Institute of Singapore	na	na	https://ftp.ncbi.nlm.nih.gov/genomes/all/GCA/001/264/795/GCA_001264795.1_ASM126479v1			na
GCA_001264805.1	PRJNA286710	SAMN03774896	LFGF00000000.1	na	76773	76773	Malassezia globosa	strain=CBS 7966		latest	Scaffold	Major	Full	2015-08-11	ASM126480v1	Genome Institute of Singapore	na	na	https://ftp.ncbi.nlm.nih.gov/genomes/all/GCA/001/264/805/GCA_001264805.1_ASM126480v1		assembly from type material	na
GCA_001264815.1	PRJNA286710	SAMN03774897	LFDC00000000.1	na	76773	76773	Malassezia globosa	strain=CBS 7874		latest	Scaffold	Major	Full	2015-08-11	ASM126481v1	Genome Institute of Singapore	na	na	https://ftp.ncbi.nlm.nih.gov/genomes/all/GCA/001/264/815/GCA_001264815.1_ASM126481v1			na
GCA_001264885.1	PRJNA286710	SAMN03774871	LFCX00000000.1	na	253288	253288	Malassezia yamatoensis	strain=MY9725		latest	Scaffold	Major	Full	2015-08-11	ASM126488v1	Genome Institute of Singapore	na	na	https://ftp.ncbi.nlm.nih.gov/genomes/all/GCA/001/264/885/GCA_001264885.1_ASM126488v1			na
GCA_001264975.1	PRJNA286710	SAMN03774881	LFGB00000000.1	na	77020	77020	Malassezia pachydermatis	strain=CBS 1879		latest	Scaffold	Major	Full	2015-08-11	ASM126497v1	Genome Institute of Singapore	na	na	https://ftp.ncbi.nlm.nih.gov/genomes/all/GCA/001/264/975/GCA_001264975.1_ASM126497v1		assembly designated as neotype	na
GCA_001268145.1	PRJEB9342	SAMEA3436397	CVQH00000000.1	na	100787	100787	Verticillium longisporum		VL1	latest	Scaffold	Major	Full	2015-08-07	vl1.denovo.v1	SLU	na	na	https://ftp.ncbi.nlm.nih.gov/genomes/all/GCA/001/268/145/GCA_001268145.1_vl1.denovo.v1			na
GCA_001270325.1	PRJNA276974	SAMN03382940	LIAB00000000.1	na	1266744	1266744	Talaromyces purpureogenus	strain=MYA-38		latest	Scaffold	Major	Full	2015-08-19	PPv01	Mathomics	na	na	https://ftp.ncbi.nlm.nih.gov/genomes/all/GCA/001/270/325/GCA_001270325.1_PPv01			na
GCA_001270345.1	PRJNA272649	SAMN03284724	JZSE00000000.1	na	5101	5101	Amorphotheca resinae	strain=ZN1		latest	Scaffold	Major	Full	2015-08-18	ASM127034v1	East China University of Science and Technology	na	na	https://ftp.ncbi.nlm.nih.gov/genomes/all/GCA/001/270/345/GCA_001270345.1_ASM127034v1			na
GCA_001272575.2	PRJNA280567	SAMN03465111	LAZP00000000.2	representative genome	268505	268505	Ophiocordyceps unilateralis	strain=SC16a		latest	Scaffold	Major	Full	2017-10-17	ASM127257v2	Utrecht University	na	na	https://ftp.ncbi.nlm.nih.gov/genomes/all/GCA/001/272/575/GCA_001272575.2_ASM127257v2			na
GCA_001276145.1	PRJNA290220	SAMN03877393	LGTF00000000.1	na	36080	36080	Mucor circinelloides	strain=WJ11		latest	Scaffold	Major	Full	2015-08-31	ASM127614v1	Jiangnan University	na	na	https://ftp.ncbi.nlm.nih.gov/genomes/all/GCA/001/276/145/GCA_001276145.1_ASM127614v1			na
GCA_001278385.1	PRJNA288787	SAMN03838212	LGAV00000000.1	representative genome	77020	77020	Malassezia pachydermatis	strain=CBS 1879		latest	Scaffold	Major	Full	2015-09-02	MalaPachy	University of Utrecht	GCF_001278385.1	identical	https://ftp.ncbi.nlm.nih.gov/genomes/all/GCA/001/278/385/GCA_001278385.1_MalaPachy		assembly designated as neotype	na
GCA_001278495.1	PRJNA253870	SAMN03431439	LGSR00000000.1	na	150374	150374	Escovopsis weberi			latest	Scaffold	Major	Full	2015-09-02	ASM127849v1	Emory University	na	na	https://ftp.ncbi.nlm.nih.gov/genomes/all/GCA/001/278/495/GCA_001278495.1_ASM127849v1			na
GCA_001278595.1	PRJNA277835	SAMN03776871	LHQQ00000000.1	na	229535	229535	Penicillium nordicum	strain=DAOMC 185683		latest	Scaffold	Major	Full	2015-09-03	ASM127859v1	Agriculture and Agri-Food Canada	na	na	https://ftp.ncbi.nlm.nih.gov/genomes/all/GCA/001/278/595/GCA_001278595.1_ASM127859v1			na
GCA_001282315.2	PRJNA264999	SAMN04018869	LJCY00000000.2	representative genome	305400	305400	Chrysoporthe cubensis	strain=CMW 10028		latest	Contig	Major	Full	2020-12-21	ASM128231v2	Forestry and Agricultural Biotechnology Institute (FABI), University of Pretoria	na	na	https://ftp.ncbi.nlm.nih.gov/genomes/all/GCA/001/282/315/GCA_001282315.2_ASM128231v2			na
GCA_001292635.1	PRJNA271560	SAMN03274931	JXCE00000000.1	na	179993	179993	Fusarium langsethiae	strain=Fl201059		latest	Scaffold	Major	Full	2015-09-16	ASM129263v1	Bioforsk	na	na	https://ftp.ncbi.nlm.nih.gov/genomes/all/GCA/001/292/635/GCA_001292635.1_ASM129263v1			na
GCA_001297265.1	PRJNA291633	SAMN03952734	LIHB00000000.1	representative genome	143450	143450	Mycosphaerella arachidis		CALF-13A	latest	Scaffold	Major	Full	2015-09-23	ASM129726v1	USDA	na	na	https://ftp.ncbi.nlm.nih.gov/genomes/all/GCA/001/297/265/GCA_001297265.1_ASM129726v1			na
GCA_001298375.2	PRJNA259301	SAMN03785625	LIIL00000000.1	na	252598	252598	Saccharomyces boulardii (nom. inval.)	strain=biocodex		latest	Chromosome	Major	Full	2015-11-02	ASM129837v2	Institute of Microbial Technology	na	na	https://ftp.ncbi.nlm.nih.gov/genomes/all/GCA/001/298/375/GCA_001298375.2_ASM129837v2			na
GCA_001298625.1	PRJNA243390	SAMN02716114	JMCK00000000.1	representative genome	1080349	1080349	Saccharomyces eubayanus	strain=FM1318		latest	Chromosome	Major	Full	2015-11-04	SEUB3.0	University of Wisconsin-Madison	GCF_001298625.1	identical	https://ftp.ncbi.nlm.nih.gov/genomes/all/GCA/001/298/625/GCA_001298625.1_SEUB3.0			na
GCA_001299255.1	PRJNA286118	SAMN03765150	LFJN00000000.1	representative genome	1664694	1664694	Phialophora attinorum	strain=CBS 131958		latest	Contig	Major	Full	2015-09-25	ASM129925v1	CBS-KNAW Fungal Biodiversity Centre	GCF_001299255.1	identical	https://ftp.ncbi.nlm.nih.gov/genomes/all/GCA/001/299/255/GCA_001299255.1_ASM129925v1		assembly from type material	na
GCA_001302255.2	PRJNA271118	SAMN04009657		representative genome	5327	5327	Trametes hirsuta	strain=072		latest	Chromosome	Major	Full	2017-02-03	TraHir072	A.N. Bach Institute of Biochemistry	na	na	https://ftp.ncbi.nlm.nih.gov/genomes/all/GCA/001/302/255/GCA_001302255.2_TraHir072			na
GCA_001304625.1	PRJNA294859	SAMN04038070	LJJJ00000000.1	representative genome	306582	306582	Trametes sp. AH28-2	strain=AH28-2		latest	Scaffold	Major	Full	2015-09-30	ASM130462v1	Anhui University	na	na	https://ftp.ncbi.nlm.nih.gov/genomes/all/GCA/001/304/625/GCA_001304625.1_ASM130462v1			na
GCA_001305275.1	PRJNA291496	SAMN03944927	LHCL00000000.1	representative genome	198730	198730	Talaromyces verruculosus	strain=TS63-9		latest	Scaffold	Major	Full	2015-10-01	ASM130527v1	Penicillium verruculosum	na	na	https://ftp.ncbi.nlm.nih.gov/genomes/all/GCA/001/305/275/GCA_001305275.1_ASM130527v1			na
GCA_001305495.1	PRJNA285413	SAMN03753646	LDPK00000000.1	na	78410	78410	Neonectria ditissima		RS 305p	latest	Scaffold	Major	Full	2015-10-01	Nd305p1.0	The New Zealand Institute for Plant & Food Research Ltd	na	na	https://ftp.ncbi.nlm.nih.gov/genomes/all/GCA/001/305/495/GCA_001305495.1_Nd305p1.0			na
GCA_001305505.1	PRJNA285413	SAMN03753650	LDPL00000000.1	representative genome	78410	78410	Neonectria ditissima		RS 324p	latest	Scaffold	Major	Full	2015-10-01	Nd324p1.0	The New Zealand Institute for Plant & Food Research Ltd	na	na	https://ftp.ncbi.nlm.nih.gov/genomes/all/GCA/001/305/505/GCA_001305505.1_Nd324p1.0			na
GCA_001305865.1	PRJNA277741	SAMN03396203	LIUU00000000.1	na	580240	4932	Saccharomyces cerevisiae W303	strain=W303		latest	Contig	Major	Full	2015-10-02	ASM130586v1	Cold Spring Harbor Laboratory	na	na	https://ftp.ncbi.nlm.nih.gov/genomes/all/GCA/001/305/865/GCA_001305865.1_ASM130586v1			na
GCA_001306435.1	PRJNA292426	SAMN03975979	LKCW00000000.1	na	78410	78410	Neonectria ditissima	strain=R09/05		latest	Contig	Major	Full	2015-10-05	R0905_v2.0	Harrison Lab Group	na	na	https://ftp.ncbi.nlm.nih.gov/genomes/all/GCA/001/306/435/GCA_001306435.1_R0905_v2.0			na
GCA_001307345.1	PRJNA296723	SAMN04102812	LKBE00000000.1	na	357447	357447	Aspergillus westerdijkiae	strain=CBS 112803		latest	Scaffold	Major	Full	2015-10-06	ASM130734v1	Nanyang Technological University	na	na	https://ftp.ncbi.nlm.nih.gov/genomes/all/GCA/001/307/345/GCA_001307345.1_ASM130734v1		assembly from type material	na
GCA_001307795.1	PRJNA294183	SAMN04017683	LJBI00000000.1	na	4952	4952	Yarrowia lipolytica	strain=W29		latest	Scaffold	Major	Full	2016-05-31	ASM130779v1	Pacific Northwest National Lab	na	na	https://ftp.ncbi.nlm.nih.gov/genomes/all/GCA/001/307/795/GCA_001307795.1_ASM130779v1			na
GCA_001307865.1	PRJNA176878	SAMN01797238	LHSL00000000.1	na	1240227	36651	Penicillium digitatum PDC 102	strain=PDC 102		latest	Scaffold	Major	Full	2015-10-07	ASM130786v1	Agricultural Research Organisation	na	na	https://ftp.ncbi.nlm.nih.gov/genomes/all/GCA/001/307/865/GCA_001307865.1_ASM130786v1			na
GCA_001329695.1	PRJNA32711	SAMN00138171	JTAO00000000.1	representative genome	578459	29898	Rhodotorula graminis WP1	strain=WP1		latest	Scaffold	Major	Full	2015-10-19	Rhoba1_1	DOE Joint Genome Institute	GCF_001329695.1	identical	https://ftp.ncbi.nlm.nih.gov/genomes/all/GCA/001/329/695/GCA_001329695.1_Rhoba1_1			na
GCA_001373355.1	PRJEB8362	SAMEA3271082	CENE00000000.1	na	5005	5005	Sporobolomyces salmonicolor			latest	Scaffold	Major	Partial	2015-04-22	SPOSA68321A01	UCIBIO	na	na	https://ftp.ncbi.nlm.nih.gov/genomes/all/GCA/001/373/355/GCA_001373355.1_SPOSA68321A01	partial		na
GCA_001399465.1	PRJNA297978	SAMN04151791	LKTO00000000.1	representative genome	253101	253101	Hymenoscyphus scutula	strain=CBS 480.97		latest	Contig	Major	Full	2015-10-19	H_scutula_V1	University of Exeter	na	na	https://ftp.ncbi.nlm.nih.gov/genomes/all/GCA/001/399/465/GCA_001399465.1_H_scutula_V1			na
GCA_001399475.1	PRJNA298119	SAMN04147011	LKUP00000000.1	na	5077	5077	Penicillium citrinum	strain=DSM 1997		latest	Contig	Major	Full	2015-10-19	PCAss	Max Rubner-Institut	na	na	https://ftp.ncbi.nlm.nih.gov/genomes/all/GCA/001/399/475/GCA_001399475.1_PCAss			na
GCA_001402995.1	PRJEB5752	SAMEA3158493	CCBN000000000.1	na	1173061	1173061	Geotrichum candidum	strain=CLIB 918		latest	Scaffold	Major	Partial	2015-10-05	New2.3_08062011	INRA-MICALIS	na	na	https://ftp.ncbi.nlm.nih.gov/genomes/all/GCA/001/402/995/GCA_001402995.1_New2.3_08062011	partial		na
GCA_001413975.1	PRJNA285730	SAMN03758404	LIOO00000000.1	na	252598	252598	Saccharomyces boulardii (nom. inval.)	strain=unique28		latest	Chromosome	Major	Full	2015-11-02	ASM141397v1	Institute of Microbial Technology	na	na	https://ftp.ncbi.nlm.nih.gov/genomes/all/GCA/001/413/975/GCA_001413975.1_ASM141397v1			na
GCA_001414345.1	PRJNA297733	SAMN04145410	LLCB00000000.1	representative genome	1735278	1735278	Hymenoscyphus infarciens	strain=CBS 122016		latest	Contig	Major	Full	2015-10-27	H_infarciens_v1	University of Exeter	na	na	https://ftp.ncbi.nlm.nih.gov/genomes/all/GCA/001/414/345/GCA_001414345.1_H_infarciens_v1			na
GCA_001414365.1	PRJNA297734	SAMN04145411	LLCC00000000.1	na	746836	746836	Hymenoscyphus fraxineus	strain=CBS 133217		latest	Contig	Major	Full	2015-10-27	H_pseudoalbidus_v1	University of Exeter	na	na	https://ftp.ncbi.nlm.nih.gov/genomes/all/GCA/001/414/365/GCA_001414365.1_H_pseudoalbidus_v1			na
GCA_001414375.1	PRJNA297728	SAMN04145361	LLCA00000000.1	representative genome	1735277	1735277	Hymenoscyphus laetus	strain=CBS 340.76		latest	Contig	Major	Full	2015-10-27	H_laetus_v1	University of Exeter	na	na	https://ftp.ncbi.nlm.nih.gov/genomes/all/GCA/001/414/375/GCA_001414375.1_H_laetus_v1			na
GCA_001414415.1	PRJNA297738	SAMN04145415	LLCE00000000.1	representative genome	1735280	1735280	Hymenoscyphus repandus	strain=CBS 341.76		latest	Contig	Major	Full	2015-10-27	H_repandus	University of Exeter	na	na	https://ftp.ncbi.nlm.nih.gov/genomes/all/GCA/001/414/415/GCA_001414415.1_H_repandus			na
GCA_001414455.1	PRJNA298282	SAMN04157984	LKUV00000000.1	representative genome	51284	51284	Hymenoscyphus fructigenus	strain=CBS 650.92		latest	Contig	Major	Full	2015-10-27	H_fructigenus_v1	University of Exeter	na	na	https://ftp.ncbi.nlm.nih.gov/genomes/all/GCA/001/414/455/GCA_001414455.1_H_fructigenus_v1			na
GCA_001414485.1	PRJNA298390	SAMN04158973	LLEY00000000.1	representative genome	253104	253104	Hymenoscyphus herbarum	strain=CBS 466.73		latest	Contig	Major	Full	2015-10-27	H_herbarum_v1	University of Exeter	na	na	https://ftp.ncbi.nlm.nih.gov/genomes/all/GCA/001/414/485/GCA_001414485.1_H_herbarum_v1			na
GCA_001417835.1	PRJDB2891	SAMD00017339		na	4911	4911	Kluyveromyces marxianus	strain=NBRC 1777		latest	Complete Genome	Major	Full	2014-10-03	KM1777_03	Organization of Advanced Science and Technology, Kobe University	na	na	https://ftp.ncbi.nlm.nih.gov/genomes/all/GCA/001/417/835/GCA_001417835.1_KM1777_03			na
GCA_001417885.1	PRJDA65233	SAMD00067077		representative genome	1003335	4911	Kluyveromyces marxianus DMKU3-1042	strain=DMKU3-1042		latest	Complete Genome	Major	Full	2014-01-14	Kmar_1.0	Yamaguchi University	GCF_001417885.1	identical	https://ftp.ncbi.nlm.nih.gov/genomes/all/GCA/001/417/885/GCA_001417885.1_Kmar_1.0			na
GCA_001430925.1	PRJNA284880	SAMN03741937	LJPH00000000.1	representative genome	166112	166112	Byssoonygena ceratinophila		UAMH 5669	latest	Scaffold	Major	Full	2015-11-03	ASM143092v1	UC Berkeley	na	na	https://ftp.ncbi.nlm.nih.gov/genomes/all/GCA/001/430/925/GCA_001430925.1_ASM143092v1			na
GCA_001430935.1	PRJNA284880	SAMN03741935	LJPJ00000000.1	representative genome	2074759	2074759	Amauroascus verrucosus		UAMH 3576	latest	Scaffold	Major	Full	2015-11-03	ASM143093v1	UC Berkeley	na	na	https://ftp.ncbi.nlm.nih.gov/genomes/all/GCA/001/430/935/GCA_001430935.1_ASM143093v1			na
GCA_001430945.1	PRJNA284880	SAMN03741936	LJPK00000000.1	representative genome	89421	89421	Amauroascus niger		UAMH 3544	latest	Scaffold	Major	Full	2015-11-03	ASM143094v1	UC Berkeley	na	na	https://ftp.ncbi.nlm.nih.gov/genomes/all/GCA/001/430/945/GCA_001430945.1_ASM143094v1			na
GCA_001430955.1	PRJNA284880	SAMN03741938	LJPI00000000.1	representative genome	264361	264361	Chrysosporium queenslandicum		CBS 280.77	latest	Scaffold	Major	Full	2015-11-03	ASM143095v1	UC Berkeley	na	na	https://ftp.ncbi.nlm.nih.gov/genomes/all/GCA/001/430/955/GCA_001430955.1_ASM143095v1			na
GCA_001442605.1	PRJNA299882	SAMN04216991	LMZO00000000.1	na	5477	5477	[Candida] boidinii	strain=GF002		latest	Scaffold	Major	Full	2015-11-12	ASM144260v1	University of Campinas	na	na	https://ftp.ncbi.nlm.nih.gov/genomes/all/GCA/001/442/605/GCA_001442605.1_ASM144260v1			na
GCA_001443195.1	PRJNA300540	SAMN04225789	LMXP00000000.1	na	5599	5599	Alternaria alternata	strain=ATCC 34957		latest	Contig	Major	Full	2015-11-13	ASM144319v1	Agriculture and Agri-Food Canada	na	na	https://ftp.ncbi.nlm.nih.gov/genomes/all/GCA/001/443/195/GCA_001443195.1_ASM144319v1			na
GCA_001444555.1	PRJNA291988	SAMN03956186	LKPZ00000000.1	na	1231661	100951	[Cryptococcus] albidus var. albidus	strain=NRRL Y-1402		latest	Contig	Major	Full	2015-11-17	ASM144455v1	Columbia University	na	na	https://ftp.ncbi.nlm.nih.gov/genomes/all/GCA/001/444/555/GCA_001444555.1_ASM144455v1			na
GCA_001445595.3	PRJDB3312	SAMD00023353	BBSO00000000.2	na	77044	77044	Rosellinia necatrix	strain=W97		latest	Scaffold	Major	Full	2017-02-01	Rnecatrix_2.0	NARO Institute of Fruit Tree Science	na	na	https://ftp.ncbi.nlm.nih.gov/genomes/all/GCA/001/445/595/GCA_001445595.3_Rnecatrix_2.0			na
GCA_001445615.2	PRJDB4311	SAMD00042548	BCLY00000000.1	na	293939	293939	Aspergillus lentulus	strain=IFM 54703		latest	Contig	Minor	Full	2021-03-12	Alt_assembly01	Medical Mycology Research Center	na	na	https://ftp.ncbi.nlm.nih.gov/genomes/all/GCA/001/445/615/GCA_001445615.2_Alt_assembly01			na
GCA_001447215.1	PRJNA295230	SAMN04044447	LJJS00000000.1	representative genome	626713	626713	Diaporthe aspalathi		MS-SSC91	latest	Scaffold	Major	Full	2015-11-20	ASM144721v1	Beltsville Agricultural Research Center	na	na	https://ftp.ncbi.nlm.nih.gov/genomes/all/GCA/001/447/215/GCA_001447215.1_ASM144721v1			na
GCA_001447935.2	PRJNA288902	SAMN03794732	LMYN00000000.1	representative genome	58627	58627	Debaryomyces fabryi	strain=CBS 789		latest	Contig	Minor	Full	2015-11-25	debFab1.1	University of Natural Resources and Life Sciences, Vienna	GCF_001447935.2	identical	https://ftp.ncbi.nlm.nih.gov/genomes/all/GCA/001/447/935/GCA_001447935.2_debFab1.1		assembly from type material	na
GCA_001455915.2	PRJNA301665	SAMN04253750	LNDK00000000.2	representative genome	797268	797268	Samsoniella hepiali	strain=FENG		latest	Scaffold	Major	Full	2016-02-29	ASM145591v2	Beijing Normal University	na	na	https://ftp.ncbi.nlm.nih.gov/genomes/all/GCA/001/455/915/GCA_001455915.2_ASM145591v2			na
GCA_001456015.1	PRJNA297267	SAMN04121055	LKER00000000.1	na	5286	5286	Rhodotorula toruloides	strain=CGMCC 2.1609		latest	Scaffold	Major	Full	2015-12-03	ASM145601v1	University of Exeter	na	na	https://ftp.ncbi.nlm.nih.gov/genomes/all/GCA/001/456/015/GCA_001456015.1_ASM145601v1	genome length too large		na
GCA_001465935.1	PRJNA302176	SAMN04267405	LNKV00000000.1	representative genome	1436886	1436886	Clarireedia homoeocarpa	strain=HRI11		latest	Scaffold	Major	Full	2015-12-14	ASM146593v1	UMass Amherst	na	na	https://ftp.ncbi.nlm.nih.gov/genomes/all/GCA/001/465/935/GCA_001465935.1_ASM146593v1			na
GCA_001465945.1	PRJNA302176	SAMN04267404	LNGN00000000.1	na	1436886	1436886	Clarireedia homoeocarpa		HRS10	latest	Scaffold	Major	Full	2015-12-14	ASM146594v1	UMass Amherst	na	na	https://ftp.ncbi.nlm.nih.gov/genomes/all/GCA/001/465/945/GCA_001465945.1_ASM146594v1			na
GCA_001466335.1	PRJNA172247	SAMN01103505	LDJA00000000.1	na	4911	4911	Kluyveromyces marxianus	strain=IIPE453		latest	Scaffold	Major	Full	2015-12-14	ASM146633v1	TCGA	na	na	https://ftp.ncbi.nlm.nih.gov/genomes/all/GCA/001/466/335/GCA_001466335.1_ASM146633v1			na
GCA_001466525.1	PRJNA297263	SAMN04121073	LLWO00000000.1	na	5478	5478	Nakaseomyces glabratus		1A	latest	Scaffold	Major	Full	2015-12-15	ASM146652v1	Oslo University Hospital, Rikshopitalet	na	na	https://ftp.ncbi.nlm.nih.gov/genomes/all/GCA/001/466/525/GCA_001466525.1_ASM146652v1			na
GCA_001466535.1	PRJNA297263	SAMN04121074	LMAA00000000.1	na	5478	5478	Nakaseomyces glabratus		1B	latest	Scaffold	Major	Full	2015-12-15	ASM146653v1	Oslo University Hospital, Rikshopitalet	na	na	https://ftp.ncbi.nlm.nih.gov/genomes/all/GCA/001/466/535/GCA_001466535.1_ASM146653v1			na
GCA_001466565.1	PRJNA297263	SAMN04121078	LMAB00000000.1	na	5478	5478	Nakaseomyces glabratus		3B	latest	Scaffold	Major	Full	2015-12-15	ASM146656v1	Oslo University Hospital, Rikshopitalet	na	na	https://ftp.ncbi.nlm.nih.gov/genomes/all/GCA/001/466/565/GCA_001466565.1_ASM146656v1			na
GCA_001466575.1	PRJNA297263	SAMN04121076	LLZY00000000.1	na	5478	5478	Nakaseomyces glabratus		2B	latest	Scaffold	Major	Full	2015-12-15	ASM146657v1	Oslo University Hospital, Rikshopitalet	na	na	https://ftp.ncbi.nlm.nih.gov/genomes/all/GCA/001/466/575/GCA_001466575.1_ASM146657v1			na
GCA_001466635.1	PRJNA297263	SAMN04121075	LLZZ00000000.1	na	5478	5478	Nakaseomyces glabratus		2A	latest	Scaffold	Major	Full	2015-12-15	ASM146663v1	Oslo University Hospital, Rikshopitalet	na	na	https://ftp.ncbi.nlm.nih.gov/genomes/all/GCA/001/466/635/GCA_001466635.1_ASM146663v1			na
GCA_001466685.1	PRJNA297263	SAMN04121077	LMAY00000000.1	na	5478	5478	Nakaseomyces glabratus		3A	latest	Scaffold	Major	Full	2015-12-15	ASM146668v1	Oslo University Hospital, Rikshopitalet	na	na	https://ftp.ncbi.nlm.nih.gov/genomes/all/GCA/001/466/685/GCA_001466685.1_ASM146668v1			na
GCA_001466705.2	PRJNA279170	SAMN03437778	LATX00000000.2	representative genome	221103	221103	Moniliophthora roreri	strain=MCA 2952		latest	Contig	Major	Full	2022-05-19	ASM146670v2	Purdue University	na	na	https://ftp.ncbi.nlm.nih.gov/genomes/all/GCA/001/466/705/GCA_001466705.2_ASM146670v2			na
GCA_001468795.1	PRJNA284314	SAMN03701337	LOFA00000000.1	na	33203	33203	Purpureocillium lilacinum	strain=TERIBC 1		latest	Contig	Major	Full	2015-12-17	ASM146879v1	The Energy and Resources Institute	na	na	https://ftp.ncbi.nlm.nih.gov/genomes/all/GCA/001/468/795/GCA_001468795.1_ASM146879v1			na
GCA_001468955.1	PRJNA298369	SAMN04158707	LLJT00000000.1	na	100951	100951	Naganishia albida	strain=NT2002		latest	Contig	Major	Full	2015-12-17	ASM146895v1	Nanjing Tech University	na	na	https://ftp.ncbi.nlm.nih.gov/genomes/all/GCA/001/468/955/GCA_001468955.1_ASM146895v1			na
GCA_001481415.2	PRJNA304358	SAMN04299561	LNZH00000000.2	representative genome	108892	108892	Sanghuangporus baumii	strain=821		latest	Scaffold	Major	Full	2016-03-04	ASM148141v2	China University of Petroleum	na	na	https://ftp.ncbi.nlm.nih.gov/genomes/all/GCA/001/481/415/GCA_001481415.2_ASM148141v2			na
GCA_001481775.2	PRJNA252048	SAMN02849381	JPDN00000000.2	representative genome	398673	398673	Trichoderma gamsii	strain=T6085		latest	Scaffold	Major	Full	2018-02-02	TGAM01v2	University of Pisa	GCF_001481775.2	identical	https://ftp.ncbi.nlm.nih.gov/genomes/all/GCA/001/481/775/GCA_001481775.2_TGAM01v2			na
GCA_001483325.1	PRJNA283473	SAMN03651232	LCZG00000000.1	representative genome	1580867	1580867	Huntiella savannae	strain=CBS 121151		latest	Scaffold	Major	Full	2015-12-30	ASM148332v1	Forestry and Agricultural Biotechnology Institute	na	na	https://ftp.ncbi.nlm.nih.gov/genomes/all/GCA/001/483/325/GCA_001483325.1_ASM148332v1		assembly from type material	na
GCA_001483335.1	PRJNA304272	SAMN04297180	LOQJ00000000.1	na	27292	27292	Saccharomyces pastorianus	strain=Hybrid yeast 1		latest	Scaffold	Major	Full	2015-12-30	ASM148333v1	Carlsberg Breweries A/S	na	na	https://ftp.ncbi.nlm.nih.gov/genomes/all/GCA/001/483/335/GCA_001483335.1_ASM148333v1			na
GCA_001483345.1	PRJNA304273	SAMN04297181	LOQK00000000.1	na	27292	27292	Saccharomyces pastorianus	strain=Hybrid yeast 7		latest	Scaffold	Major	Full	2015-12-30	ASM148334v1	Carlsberg Breweries A/S	na	na	https://ftp.ncbi.nlm.nih.gov/genomes/all/GCA/001/483/345/GCA_001483345.1_ASM148334v1			na
GCA_001500285.1	PRJNA262390	SAMN04009710	LKNI00000000.1	representative genome	149040	149040	Mollisia scopiformis	strain=CBS 120377		latest	Scaffold	Major	Full	2016-01-07	Phisc1	DOE Joint Genome Institute	GCF_001500285.1	identical	https://ftp.ncbi.nlm.nih.gov/genomes/all/GCA/001/500/285/GCA_001500285.1_Phisc1			na
GCA_001510565.1	PRJNA275563	SAMN03349769	LNGL00000000.1	representative genome	1215355	1215355	Knoxdaviesia proteae	strain=CMW40885		latest	Scaffold	Major	Full	2016-01-11	ASM151056v1	University of Stellenbosch	na	na	https://ftp.ncbi.nlm.nih.gov/genomes/all/GCA/001/510/565/GCA_001510565.1_ASM151056v1			na
GCA_001510575.1	PRJNA246171	SAMN02743810	LNGK00000000.1	representative genome	114771	114771	Knoxdaviesia capensis	strain=CMW40890		latest	Scaffold	Major	Full	2016-01-11	ASM151057v1	University of Stellenbosch	na	na	https://ftp.ncbi.nlm.nih.gov/genomes/all/GCA/001/510/575/GCA_001510575.1_ASM151057v1			na
GCA_001510955.1	PRJEB11432	SAMEA3613843	CZLF00000000.1	na	112498	112498	Ramularia collo-cygni		DK05	latest	Scaffold	Major	Partial	2016-01-06	DK05_1.1	SRUC	na	na	https://ftp.ncbi.nlm.nih.gov/genomes/all/GCA/001/510/955/GCA_001510955.1_DK05_1.1	partial		na
GCA_001511075.1	PRJEB7718	SAMEA3134252	CDMC00000000.1	representative genome	454130	454130	Aspergillus calidoustus			latest	Scaffold	Major	Full	2016-01-07	Acal_Allpaths_LG	HKI JENA	na	na	https://ftp.ncbi.nlm.nih.gov/genomes/all/GCA/001/511/075/GCA_001511075.1_Acal_Allpaths_LG			na
GCA_001513805.1	PRJNA295650	SAMN04087260	LJZU00000000.1	representative genome	1580837	1580837	Davidsoniella virescens	strain=CMW17339		latest	Scaffold	Major	Full	2016-01-13	ASM151380v1	University of Pretoria, Forestry and Agricultural Biotechnology Institute	na	na	https://ftp.ncbi.nlm.nih.gov/genomes/all/GCA/001/513/805/GCA_001513805.1_ASM151380v1			na
GCA_001513815.1	PRJNA294286	SAMN04019022	LJOA00000000.1	representative genome	633669	633669	Ceratocystis eucalypticola	strain=CMW9998		latest	Scaffold	Major	Full	2016-01-13	ASM151381v1	University of pretoria	na	na	https://ftp.ncbi.nlm.nih.gov/genomes/all/GCA/001/513/815/GCA_001513815.1_ASM151381v1			na
GCA_001513825.2	PRJNA265023	SAMN03994011	LJDD00000000.2	representative genome	764597	764597	Chrysoporthe deuterocubensis	strain=CMW 8650		latest	Contig	Major	Full	2020-12-15	ASM151382v2	Forestry and Agricultural Biotechnology Institute (FABI), University of Pretoria	na	na	https://ftp.ncbi.nlm.nih.gov/genomes/all/GCA/001/513/825/GCA_001513825.2_ASM151382v2			na
GCA_001513835.1	PRJNA242703	SAMN02700550	LJGR00000000.1	representative genome	767483	767483	Fusarium temperatum	strain=CMWF389		latest	Scaffold	Major	Full	2016-01-13	ASM151383v1	Forestry and Agricultural Biotechnology Institute (FABI)	na	na	https://ftp.ncbi.nlm.nih.gov/genomes/all/GCA/001/513/835/GCA_001513835.1_ASM151383v1			na
GCA_001513885.1	PRJNA296851	SAMN04109605	LKBB00000000.1	representative genome	1580842	1580842	Thielaviopsis musarum	strain=CMW1546		latest	Scaffold	Major	Full	2016-01-13	ASM151388v1	University of Pretoria	na	na	https://ftp.ncbi.nlm.nih.gov/genomes/all/GCA/001/513/885/GCA_001513885.1_ASM151388v1			na
GCA_001513895.1	PRJNA298958	SAMN04185055	LLKO00000000.1	representative genome	67622	67622	Graphilbum fragrans	strain=CBS 138720		latest	Scaffold	Major	Full	2016-01-13	CLC Genomic Workbench	University of Pretoria	na	na	https://ftp.ncbi.nlm.nih.gov/genomes/all/GCA/001/513/895/GCA_001513895.1_CLC_Genomic_Workbench			na
GCA_001513925.1	PRJNA277835	SAMN03784687	LLXE00000000.1	na	48697	48697	Penicillium freii	strain=DAOM 242723		latest	Scaffold	Major	Full	2016-01-13	ASM151392v1	Agriculture and Agri-Food Canada	na	na	https://ftp.ncbi.nlm.nih.gov/genomes/all/GCA/001/513/925/GCA_001513925.1_ASM151392v1			na
GCA_001515345.1	PRJDB4313	SAMD00042526	BCMY00000000.1	na	5061	5061	Aspergillus niger	strain=An76		latest	Scaffold	Major	Full	2015-12-19	ASM151534v1	Shandong University, lushanwang	na	na	https://ftp.ncbi.nlm.nih.gov/genomes/all/GCA/001/515/345/GCA_001515345.1_ASM151534v1			na
GCA_001515405.2	PRJDB4073	SAMD00035493	BBYU00000000.1	na	1080349	1080349	Saccharomyces eubayanus	strain=CBS12357		latest	Scaffold	Major	Full	2016-01-13	Saccharomyces_eubayanus_CBS12357_chromosom es_assembly_1.0	Tokyo Institute of Technology	na	na	https://ftp.ncbi.nlm.nih.gov/genomes/all/GCA/001/515/405/GCA_001515405.2_Saccharomyces_eubayanus_CBS12357_chromosom_es_assembly_1.0		assembly from type material	na
GCA_001515425.2	PRJDB4073	SAMD00035484	BBYV00000000.1	na	1429090	27292	Saccharomyces pastorianus CBS 1503	strain=CBS1503		latest	Scaffold	Major	Full	2016-01-13	Saccharomyces_pastorianus_CBS1503_chromoso mes_assembly_1.0	Tokyo Institute of Technology	na	na	https://ftp.ncbi.nlm.nih.gov/genomes/all/GCA/001/515/425/GCA_001515425.2_Saccharomyces_pastorianus_CBS1503_chromoso_mes_assembly_1.0		assembly from synonym type material	na
GCA_001515445.2	PRJDB4073	SAMD00035485	BBYW00000000.1	na	1073566	27292	Saccharomyces pastorianus CBS 1513	strain=CBS1513		latest	Scaffold	Major	Full	2016-01-13	Saccharomyces_pastorianus_CBS1513_chromoso mes_assembly_1.0	Tokyo Institute of Technology	na	na	https://ftp.ncbi.nlm.nih.gov/genomes/all/GCA/001/515/445/GCA_001515445.2_Saccharomyces_pastorianus_CBS1513_chromoso_mes_assembly_1.0		assembly from synonym type material	na
GCA_001515465.2	PRJDB4073	SAMD00035486	BBYX00000000.1	na	27292	27292	Saccharomyces pastorianus	strain=CBS1538		latest	Scaffold	Major	Full	2016-01-13	Saccharomyces_pastorianus_CBS1538_chromoso mes_assembly_1.0	Tokyo Institute of Technology	na	na	https://ftp.ncbi.nlm.nih.gov/genomes/all/GCA/001/515/465/GCA_001515465.2_Saccharomyces_pastorianus_CBS1538_chromoso_mes_assembly_1.0		assembly designated as neotype	na
GCA_001515485.2	PRJDB4073	SAMD00035489	BBYY00000000.1	na	520522	27292	Saccharomyces pastorianus Weihenstephan 34/70	strain=Weihenstephan 34/70		latest	Scaffold	Major	Full	2016-01-13	Saccharomyces_pastorianus_Weihenstephan_34 70_chromosomes_assembly_1.0	Tokyo Institute of Technology	na	na	https://ftp.ncbi.nlm.nih.gov/genomes/all/GCA/001/515/485/GCA_001515485.2_Saccharomyces_pastorianus_Weihenstephan_34_70_chromosomes_assembly_1.0			na
GCA_001519035.1	PRJNA306819	SAMN04364337	LPZQ00000000.1	na	100902	5507	Fusarium oxysporum f. sp. conglutinans	strain=1		latest	Scaffold	Major	Full	2016-01-20	ASM151903v1	Niigata University	na	na	https://ftp.ncbi.nlm.nih.gov/genomes/all/GCA/001/519/035/GCA_001519035.1_ASM151903v1			na
GCA_001541205.1	PRJNA195770	SAMN02866419	LQXB00000000.1	representative genome	1305733	1305733	Rhodotorula sp. JG-1b	strain=JG-1b		latest	Scaffold	Major	Full	2016-01-26	Rhosp1	DOE Joint Genome Institute	na	na	https://ftp.ncbi.nlm.nih.gov/genomes/all/GCA/001/541/205/GCA_001541205.1_Rhosp1			na
GCA_001542265.1	PRJNA301547	SAMN04253449	LNKU00000000.1	na	5286	5286	Rhodotorula toruloides	strain=ATCC 10657		latest	Scaffold	Major	Full	2016-01-27	ASM154226v1	Temasek Life Sciences Laboratory	na	na	https://ftp.ncbi.nlm.nih.gov/genomes/all/GCA/001/542/265/GCA_001542265.1_ASM154226v1			na
GCA_001542305.1	PRJNA301547	SAMN04253450	LNQQ00000000.1	na	5286	5286	Rhodotorula toruloides	strain=ATCC 10788		latest	Scaffold	Major	Full	2016-01-27	ASM154230v1	Temasek Life Sciences Laboratory	na	na	https://ftp.ncbi.nlm.nih.gov/genomes/all/GCA/001/542/305/GCA_001542305.1_ASM154230v1			na
GCA_001545905.1	PRJNA259300	SAMN04270877	LOMX00000000.1	na	252598	252598	Saccharomyces boulardii (nom. inval.)	strain=kirkman		latest	Contig	Major	Full	2016-02-02	ASM154590v1	Institute of Microbial Technology	na	na	https://ftp.ncbi.nlm.nih.gov/genomes/all/GCA/001/545/905/GCA_001545905.1_ASM154590v1			na
GCA_001545975.1	PRJNA274654	SAMN04270873	LNQF00000000.1	na	252598	252598	Saccharomyces boulardii (nom. inval.)	strain=Unisankyo		latest	Scaffold	Major	Full	2016-02-02	ASM154597v1	Institute of Microbial Technology	na	na	https://ftp.ncbi.nlm.nih.gov/genomes/all/GCA/001/545/975/GCA_001545975.1_ASM154597v1			na
GCA_001548555.1	PRJNA310026	SAMN04445727		representative genome	45286	45286	Eremothecium sinecaudum	strain=ATCC 58844		latest	Complete Genome	Major	Full	2016-02-04	ASM154855v1	Duke University	GCF_001548555.1	different	https://ftp.ncbi.nlm.nih.gov/genomes/all/GCA/001/548/555/GCA_001548555.1_ASM154855v1		assembly from type material	na
GCA_001548775.1	PRJNA304354	SAMN04318447	LOFC00000000.1	na	318829	318829	Pyricularia oryzae	strain=EI9411		latest	Scaffold	Major	Full	2016-02-04	EI9411	Fujian Agriculture and Forestry University	na	na	https://ftp.ncbi.nlm.nih.gov/genomes/all/GCA/001/548/775/GCA_001548775.1_EI9411			na
GCA_001548785.1	PRJNA304354	SAMN04318448	LOFD00000000.1	na	318829	318829	Pyricularia oryzae	strain=EI9604		latest	Scaffold	Major	Full	2016-02-04	EI9604	Fujian Agriculture and Forestry University	na	na	https://ftp.ncbi.nlm.nih.gov/genomes/all/GCA/001/548/785/GCA_001548785.1_EI9604			na
GCA_001548795.1	PRJNA304354	SAMN04318446	LOFB00000000.1	na	148305	148305	Pyricularia grisea	strain=DS9461		latest	Scaffold	Major	Full	2016-02-04	DS9461	Fujian Agriculture and Forestry University	na	na	https://ftp.ncbi.nlm.nih.gov/genomes/all/GCA/001/548/795/GCA_001548795.1_DS9461			na
GCA_001548815.1	PRJNA304354	SAMN04299554	LOEM00000000.1	na	148305	148305	Pyricularia grisea	strain=DS0505		latest	Scaffold	Major	Full	2016-02-04	ASM154881v1	Fujian Agriculture and Forestry University	na	na	https://ftp.ncbi.nlm.nih.gov/genomes/all/GCA/001/548/815/GCA_001548815.1_ASM154881v1			na
GCA_001548845.1	PRJNA304354	SAMN04318449	LOFE00000000.1	na	318829	318829	Pyricularia oryzae	strain=SV9610		latest	Scaffold	Major	Full	2016-02-04	SV9610	Fujian Agriculture and Forestry University	na	na	https://ftp.ncbi.nlm.nih.gov/genomes/all/GCA/001/548/845/GCA_001548845.1_SV9610			na
GCA_001548855.1	PRJNA304354	SAMN04318450	LOFF00000000.1	na	318829	318829	Pyricularia oryzae	strain=SV9623		latest	Scaffold	Major	Full	2016-02-04	SV9623	Fujian Agriculture and Forestry University	na	na	https://ftp.ncbi.nlm.nih.gov/genomes/all/GCA/001/548/855/GCA_001548855.1_SV9623			na
GCA_001553865.1	PRJNA295097	SAMN04044471	LJJI00000000.1	representative genome	1712568	1712568	Preussia sp. BSL10	strain=BSL10		latest	Contig	Major	Full	2016-02-09	ASM155386v1	Macrogen, Korea	na	na	https://ftp.ncbi.nlm.nih.gov/genomes/all/GCA/001/553/865/GCA_001553865.1_ASM155386v1			na
GCA_001557495.1	PRJNA309909	SAMN04441883	LSAY00000000.1	na	1028407	1028407	Reticulascus tulasneorum	strain=NRRL18230		latest	Scaffold	Major	Full	2016-02-10	ASM155749v1	Novartis Pharma AG	na	na	https://ftp.ncbi.nlm.nih.gov/genomes/all/GCA/001/557/495/GCA_001557495.1_ASM155749v1			na
GCA_001557505.1	PRJNA309908	SAMN04441882	LSAX00000000.1	representative genome	1028407	1028407	Reticulascus tulasneorum	strain=NRRL18230		latest	Contig	Major	Full	2016-02-10	ASM155750v1	Novartis Pharma AG	na	na	https://ftp.ncbi.nlm.nih.gov/genomes/all/GCA/001/557/505/GCA_001557505.1_ASM155750v1			na
GCA_001561935.1	PRJNA289974	SAMN03860337	LHQR00000000.1	representative genome	5078	5078	Penicillium griseofulvum	strain=PG3		latest	Contig	Major	Full	2016-02-16	ASM156193v1	University of Turin	GCF_001561935.1	identical	https://ftp.ncbi.nlm.nih.gov/genomes/all/GCA/001/561/935/GCA_001561935.1_ASM156193v1			na
GCA_001563115.1	PRJNA237763	SAMN02639527	JEMN00000000.1	na	1460502	306554	Colletotrichum nymphaeae SA-01	strain=SA-01		latest	Scaffold	Major	Full	2016-02-17	CNYM01	Universidad de Salamanca	na	na	https://ftp.ncbi.nlm.nih.gov/genomes/all/GCA/001/563/115/GCA_001563115.1_CNYM01			na
GCA_001563125.1	PRJNA238477	SAMN02644731	JFFI00000000.1	representative genome	1209931	1209931	Colletotrichum salicis	strain=CBS 607.94		latest	Scaffold	Major	Full	2016-02-17	CSAL01	Universidad de Salamanca	na	na	https://ftp.ncbi.nlm.nih.gov/genomes/all/GCA/001/563/125/GCA_001563125.1_CSAL01		assembly from type material	na
GCA_001563135.1	PRJNA239224	SAMN02650484	JFBX00000000.1	representative genome	703756	703756	Colletotrichum simmondsii	strain=CBS122122		latest	Scaffold	Major	Full	2016-02-17	CSIM01	Universidad de Salamanca	na	na	https://ftp.ncbi.nlm.nih.gov/genomes/all/GCA/001/563/135/GCA_001563135.1_CSIM01		assembly from type material	na
GCA_001566295.1	PRJNA308023	SAMN04386150	LSSP00000000.1	representative genome	196109	196109	Microdochium bolleyi	strain=J235TASD1		latest	Scaffold	Major	Full	2016-02-23	Microdochium bolleyi v1.0	DOE Joint Genome Institute	na	na	https://ftp.ncbi.nlm.nih.gov/genomes/all/GCA/001/566/295/GCA_001566295.1_Microdochium_bolleyi_v1.0			na
GCA_001567575.1	PRJNA274729	SAMN03331940	LSRD00000000.1	representative genome	5128	5128	Fusarium sambucinum	strain=F-4		latest	Contig	Major	Full	2016-02-24	Fsamv1.0	Central Potato Research Institute	na	na	https://ftp.ncbi.nlm.nih.gov/genomes/all/GCA/001/567/575/GCA_001567575.1_Fsamv1.0			na
GCA_001571465.2	PRJNA310372	SAMN04451644		representative genome	128442	128442	Talaromyces pinophilus	strain=1-95		latest	Complete Genome	Major	Full	2017-07-18	ASM157146v2	Beijing Genomics Institute	na	na	https://ftp.ncbi.nlm.nih.gov/genomes/all/GCA/001/571/465/GCA_001571465.2_ASM157146v2			na
GCA_001572055.1	PRJNA278916	SAMN03444426	LPVP00000000.1	na	5599	5599	Alternaria alternata	strain=Z7		latest	Contig	Major	Full	2016-02-24	ASM157205v1	Zhejiang University	na	na	https://ftp.ncbi.nlm.nih.gov/genomes/all/GCA/001/572/055/GCA_001572055.1_ASM157205v1			na
GCA_001572075.1	PRJNA248226	SAMN02799239	JOOL00000000.1	na	245562	245562	Acidomyces sp. 'richmondensis'		meta	latest	Contig	Major	Full	2016-02-24	ASM157207v1	DOE Joint Genome Institute	na	na	https://ftp.ncbi.nlm.nih.gov/genomes/all/GCA/001/572/075/GCA_001572075.1_ASM157207v1	derived from metagenome		na
GCA_001576635.1	PRJNA293877	SAMN04011587	LOAL00000000.1	na	5059	5059	Aspergillus flavus	strain=79-2		latest	Contig	Major	Full	2016-02-26	ASM157663v1	USDA	na	na	https://ftp.ncbi.nlm.nih.gov/genomes/all/GCA/001/576/635/GCA_001576635.1_ASM157663v1			na
GCA_001576645.1	PRJNA293563	SAMN04007142	LIZJ00000000.1	na	5059	5059	Aspergillus flavus		1961-04-01	latest	Contig	Major	Full	2016-02-26	ASM157664v1	USDA	na	na	https://ftp.ncbi.nlm.nih.gov/genomes/all/GCA/001/576/645/GCA_001576645.1_ASM157664v1			na
GCA_001576655.1	PRJNA293560	SAMN04007137	LIZI00000000.1	na	5059	5059	Aspergillus flavus		1940-05-01	latest	Contig	Major	Full	2016-02-26	ASM157665v1	USDA	na	na	https://ftp.ncbi.nlm.nih.gov/genomes/all/GCA/001/576/655/GCA_001576655.1_ASM157665v1			na
GCA_001576715.1	PRJNA294001	SAMN04013373	LOAN00000000.1	na	5059	5059	Aspergillus flavus	strain=26-3		latest	Contig	Major	Full	2016-02-26	ASM157671v1	USDA	na	na	https://ftp.ncbi.nlm.nih.gov/genomes/all/GCA/001/576/715/GCA_001576715.1_ASM157671v1			na
GCA_001576725.1	PRJNA294005	SAMN04013375	LOAO00000000.1	na	5059	5059	Aspergillus flavus	strain=78-6		latest	Contig	Major	Full	2016-02-26	ASM157672v1	USDA	na	na	https://ftp.ncbi.nlm.nih.gov/genomes/all/GCA/001/576/725/GCA_001576725.1_ASM157672v1			na
GCA_001576735.1	PRJNA293565	SAMN04007310	LOAK00000000.1	na	5059	5059	Aspergillus flavus	strain=72-5		latest	Contig	Major	Full	2016-02-26	ASM157673v1	USDA	na	na	https://ftp.ncbi.nlm.nih.gov/genomes/all/GCA/001/576/735/GCA_001576735.1_ASM157673v1			na
GCA_001576745.1	PRJNA293884	SAMN04011600	LOAM00000000.1	na	5059	5059	Aspergillus flavus	strain=206-4		latest	Contig	Major	Full	2016-02-26	ASM157674v1	USDA	na	na	https://ftp.ncbi.nlm.nih.gov/genomes/all/GCA/001/576/745/GCA_001576745.1_ASM157674v1			na
GCA_001576795.1	PRJNA294002	SAMN04013374	LLET00000000.1	na	5059	5059	Aspergillus flavus	strain=54-2		latest	Contig	Major	Full	2016-02-26	ASM157679v1	USDA	na	na	https://ftp.ncbi.nlm.nih.gov/genomes/all/GCA/001/576/795/GCA_001576795.1_ASM157679v1			na
GCA_001578225.1	PRJNA289098	SAMN03842026	LFZO00000000.1	representative genome	113226	113226	Pseudocercospora musae	strain=CBS 116634		latest	Scaffold	Major	Full	2016-03-01	ASM157822v1	University of California Davis	na	na	https://ftp.ncbi.nlm.nih.gov/genomes/all/GCA/001/578/225/GCA_001578225.1_ASM157822v1			na
GCA_001578235.1	PRJNA289096	SAMN03842022	LFZN00000000.1	representative genome	321146	321146	Pseudocercospora eumusae	strain=CBS 114824		latest	Scaffold	Major	Full	2016-03-01	ASM157823v1	University of California Davis	na	na	https://ftp.ncbi.nlm.nih.gov/genomes/all/GCA/001/578/235/GCA_001578235.1_ASM157823v1			na
GCA_001578285.1	PRJNA296913	SAMN04110588	LPUC00000000.1	na	4932	4932	Saccharomyces cerevisiae	strain=1B-D1606		latest	Contig	Major	Full	2016-03-02	S.cerevisiae-1B-D1606-2.0	St. Petersburg State University	na	na	https://ftp.ncbi.nlm.nih.gov/genomes/all/GCA/001/578/285/GCA_001578285.1_S.cerevisiae-1B-D1606-2.0			na
GCA_001578295.1	PRJNA296913	SAMN04110592	LPUA00000000.1	na	4932	4932	Saccharomyces cerevisiae	strain=25-25-2V-P3982		latest	Contig	Major	Full	2016-03-02	25-25-2V-P3982-SPAdes-2.0	St. Petersburg State University	na	na	https://ftp.ncbi.nlm.nih.gov/genomes/all/GCA/001/578/295/GCA_001578295.1_25-25-2V-P3982-SPAdes-2.0			na
GCA_001579715.1	PRJNA306035	SAMN04456988	LSVH00000000.1	na	264483	264483	Phaffia rhodozyma	strain=CBS 7918		latest	Scaffold	Major	Full	2016-03-03	ASM157971v1	Universidad Nacional del Comahue	na	na	https://ftp.ncbi.nlm.nih.gov/genomes/all/GCA/001/579/715/GCA_001579715.1_ASM157971v1		assembly from synonym type material	na
GCA_001584535.1	PRJNA261871	SAMN03076586	JRUS00000000.1	na	4932	4932	Saccharomyces cerevisiae	strain=MT1		latest	Contig	Major	Full	2015-12-07	ASM158453v1	Jiangnan University	na	na	https://ftp.ncbi.nlm.nih.gov/genomes/all/GCA/001/584/535/GCA_001584535.1_ASM158453v1			na
GCA_001592465.1	PRJNA207869	SAMN00262666	JPDO00000000.1	na	766039	245562	Acidomyces richmondensis BFW	strain=BFW		latest	Scaffold	Major	Full	2016-03-15	Acidomyces richmondensis BFW v1.0	DOE Joint Genome Institute	na	na	https://ftp.ncbi.nlm.nih.gov/genomes/all/GCA/001/592/465/GCA_001592465.1_Acidomyces_richmondensis_BFW_v1.0			na
GCA_001592655.1	PRJNA312691	SAMN04505234		na	4932	4932	Saccharomyces cerevisiae	strain=BSPX042		latest	Chromosome	Major	Full	2016-03-15	ASM159265v1	Shandong University	na	na	https://ftp.ncbi.nlm.nih.gov/genomes/all/GCA/001/592/655/GCA_001592655.1_ASM159265v1			na
GCA_001592805.2	PRJNA293964	SAMN04012580		representative genome	286661	286661	Peltaster fructicola	strain=LNHT1506		latest	Complete Genome	Major	Full	2020-04-14	ASM159280v2	Northwest A&F University	na	na	https://ftp.ncbi.nlm.nih.gov/genomes/all/GCA/001/592/805/GCA_001592805.2_ASM159280v2			na
GCA_001593745.1	PRJNA314171	SAMN04530072	LUXP00000000.1	representative genome	27357	27357	Colletotrichum acutatum	strain=1		latest	Contig	Major	Full	2016-03-18	ASM159374v1	Seoul National University	na	na	https://ftp.ncbi.nlm.nih.gov/genomes/all/GCA/001/593/745/GCA_001593745.1_ASM159374v1			na
GCA_001598995.1	PRJDB3572	SAMD00027179	BCFV00000000.1	representative genome	82521	82521	Apiotrichum montevideense	strain=JCM 9937		latest	Scaffold	Major	Full	2016-03-01	JCM_9937_assembly_v001	RIKEN Center for Life Science Technologies, Division of Genomic Technologies	na	na	https://ftp.ncbi.nlm.nih.gov/genomes/all/GCA/001/598/995/GCA_001598995.1_JCM_9937_assembly_v001		assembly from type material	na
GCA_001599015.1	PRJDB3573	SAMD00028323	BCFW00000000.1	representative genome	82514	82514	Apiotrichum domesticum	strain=JCM 9580		latest	Scaffold	Major	Full	2016-03-01	JCM_9580_assembly_v001	RIKEN Center for Life Science Technologies, Division of Genomic Technologies	na	na	https://ftp.ncbi.nlm.nih.gov/genomes/all/GCA/001/599/015/GCA_001599015.1_JCM_9580_assembly_v001		assembly from type material	na
GCA_001599035.1	PRJDB3574	SAMD00028324	BCFX00000000.1	na	63577	63577	Trichoderma atroviride	strain=JCM 9410		latest	Scaffold	Major	Full	2016-03-01	JCM_9410_assembly_v001	RIKEN Center for Life Science Technologies, Division of Genomic Technologies	na	na	https://ftp.ncbi.nlm.nih.gov/genomes/all/GCA/001/599/035/GCA_001599035.1_JCM_9410_assembly_v001			na
GCA_001599055.1	PRJDB3606	SAMD00028325	BCFY00000000.1	representative genome	1526549	1526549	Thielaviopsis ethacetica	strain=JCM 6961		latest	Scaffold	Major	Full	2016-03-01	JCM_6961_assembly_v001	RIKEN Center for Life Science Technologies, Division of Genomic Technologies	na	na	https://ftp.ncbi.nlm.nih.gov/genomes/all/GCA/001/599/055/GCA_001599055.1_JCM_6961_assembly_v001			na
GCA_001599075.1	PRJDB3608	SAMD00028327	BCGA00000000.1	representative genome	489715	489715	Ambrosiozyma kashinagicola	strain=JCM 15019		latest	Scaffold	Major	Full	2016-03-01	JCM_15019_assembly_v001	RIKEN Center for Life Science Technologies, Division of Genomic Technologies	na	na	https://ftp.ncbi.nlm.nih.gov/genomes/all/GCA/001/599/075/GCA_001599075.1_JCM_15019_assembly_v001		assembly from type material	na
GCA_001599095.1	PRJDB3610	SAMD00028329	BCGB00000000.1	representative genome	45558	45558	Hyphopichia homilentoma	strain=JCM 1507		latest	Scaffold	Major	Full	2016-03-01	JCM_1507_assembly_v001	RIKEN Center for Life Science Technologies, Division of Genomic Technologies	na	na	https://ftp.ncbi.nlm.nih.gov/genomes/all/GCA/001/599/095/GCA_001599095.1_JCM_1507_assembly_v001		assembly from type material	na
GCA_001599135.1	PRJDB3612	SAMD00028331	BCGD00000000.1	na	45354	45354	[Candida] intermedia	strain=JCM 1607		latest	Scaffold	Major	Full	2016-03-01	JCM_1607_assembly_v001	RIKEN Center for Life Science Technologies, Division of Genomic Technologies	na	na	https://ftp.ncbi.nlm.nih.gov/genomes/all/GCA/001/599/135/GCA_001599135.1_JCM_1607_assembly_v001		assembly from type material	na
GCA_001599155.1	PRJDB3613	SAMD00028332	BCGE00000000.1	representative genome	45790	45790	Wickerhamia fluorescens	strain=JCM 1821		latest	Scaffold	Major	Full	2016-03-01	JCM_1821_assembly_v001	RIKEN Center for Life Science Technologies, Division of Genomic Technologies	na	na	https://ftp.ncbi.nlm.nih.gov/genomes/all/GCA/001/599/155/GCA_001599155.1_JCM_1821_assembly_v001		assembly from type material	na
GCA_001599175.1	PRJDB3782	SAMD00028333	BCGF00000000.1	representative genome	1633207	1633207	Pestalotiopsis sp. JCM 9685	strain=JCM 9685		latest	Scaffold	Major	Full	2016-03-01	JCM_9685_assembly_v001	RIKEN Center for Life Science Technologies, Division of Genomic Technologies	na	na	https://ftp.ncbi.nlm.nih.gov/genomes/all/GCA/001/599/175/GCA_001599175.1_JCM_9685_assembly_v001			na
GCA_001599195.1	PRJDB3616	SAMD00028336	BCGI00000000.1	na	36022	36022	Cyberlindnera fabianii	strain=JCM 3601		latest	Scaffold	Major	Full	2016-03-01	JCM_3601_assembly_v001	RIKEN Center for Life Science Technologies, Division of Genomic Technologies	na	na	https://ftp.ncbi.nlm.nih.gov/genomes/all/GCA/001/599/195/GCA_001599195.1_JCM_3601_assembly_v001		assembly from type material	na
GCA_001599215.1	PRJDB3617	SAMD00028337	BCGJ00000000.1	na	44092	44092	Saccharomycopsis malanga	strain=JCM 7620		latest	Scaffold	Major	Full	2016-03-01	JCM_7620_assembly_v001	RIKEN Center for Life Science Technologies, Division of Genomic Technologies	na	na	https://ftp.ncbi.nlm.nih.gov/genomes/all/GCA/001/599/215/GCA_001599215.1_JCM_7620_assembly_v001		assembly from type material	na
GCA_001599235.1	PRJDB3618	SAMD00028338	BCGK00000000.1	representative genome	374178	374178	Meyerozyma carpophila	strain=JCM 9396		latest	Scaffold	Major	Full	2016-03-01	JCM_9396_assembly_v001	RIKEN Center for Life Science Technologies, Division of Genomic Technologies	na	na	https://ftp.ncbi.nlm.nih.gov/genomes/all/GCA/001/599/235/GCA_001599235.1_JCM_9396_assembly_v001			na
GCA_001599255.1	PRJDB3619	SAMD00028339	BCGL00000000.1	representative genome	51927	51927	[Candida] succiphila	strain=JCM 9445		latest	Scaffold	Major	Full	2016-03-01	JCM_9445_assembly_v001	RIKEN Center for Life Science Technologies, Division of Genomic Technologies	na	na	https://ftp.ncbi.nlm.nih.gov/genomes/all/GCA/001/599/255/GCA_001599255.1_JCM_9445_assembly_v001		assembly from type material	na
GCA_001599295.1	PRJDB3621	SAMD00028341	BCGN00000000.1	representative genome	54094	54094	Sporopachydermia quercuum	strain=JCM 9486		latest	Scaffold	Major	Full	2016-03-01	JCM_9486_assembly_v001	RIKEN Center for Life Science Technologies, Division of Genomic Technologies	na	na	https://ftp.ncbi.nlm.nih.gov/genomes/all/GCA/001/599/295/GCA_001599295.1_JCM_9486_assembly_v001			na
GCA_001599335.1	PRJDB3623	SAMD00028343	BCGP00000000.1	representative genome	5477	5477	[Candida] boidinii	strain=JCM 9604		latest	Scaffold	Major	Full	2016-03-01	JCM_9604_assembly_v001	RIKEN Center for Life Science Technologies, Division of Genomic Technologies	na	na	https://ftp.ncbi.nlm.nih.gov/genomes/all/GCA/001/599/335/GCA_001599335.1_JCM_9604_assembly_v001		assembly from type material	na
GCA_001599355.1	PRJDB3624	SAMD00028344	BCGQ00000000.1	representative genome	1538182	1538182	Nakazawaea peltata	strain=JCM 9829		latest	Scaffold	Major	Full	2016-03-01	JCM_9829_assembly_v001	RIKEN Center for Life Science Technologies, Division of Genomic Technologies	na	na	https://ftp.ncbi.nlm.nih.gov/genomes/all/GCA/001/599/355/GCA_001599355.1_JCM_9829_assembly_v001		assembly from type material	na
GCA_001599375.1	PRJDB3625	SAMD00028345	BCGR00000000.1	representative genome	73001	73001	Phoma herbarum	strain=JCM 15942		latest	Scaffold	Major	Full	2016-03-01	JCM_15942_assembly_v001	RIKEN Center for Life Science Technologies, Division of Genomic Technologies	na	na	https://ftp.ncbi.nlm.nih.gov/genomes/all/GCA/001/599/375/GCA_001599375.1_JCM_15942_assembly_v001			na
GCA_001599395.1	PRJDB3626	SAMD00028346	BCGS00000000.1	representative genome	1111081	1111081	Scheffersomyces lignosus	strain=JCM 9837		latest	Scaffold	Major	Full	2016-03-01	JCM_9837_assembly_v001	RIKEN Center for Life Science Technologies, Division of Genomic Technologies	na	na	https://ftp.ncbi.nlm.nih.gov/genomes/all/GCA/001/599/395/GCA_001599395.1_JCM_9837_assembly_v001		assembly from type material	na
GCA_001599415.1	PRJDB3628	SAMD00028348	BCGT00000000.1	na	309746	105351	Aspergillus awamori var. piceus	strain=JCM 22320		latest	Scaffold	Major	Full	2016-03-01	JCM_22320_assembly_v001	RIKEN Center for Life Science Technologies, Division of Genomic Technologies	na	na	https://ftp.ncbi.nlm.nih.gov/genomes/all/GCA/001/599/415/GCA_001599415.1_JCM_22320_assembly_v001			na
GCA_001599435.1	PRJDB3629	SAMD00028349	BCGU00000000.1	representative genome	112131	112131	Chalaropsis thielavioides	strain=JCM 1933		latest	Scaffold	Major	Full	2016-03-01	JCM_1933_assembly_v001	RIKEN Center for Life Science Technologies, Division of Genomic Technologies	na	na	https://ftp.ncbi.nlm.nih.gov/genomes/all/GCA/001/599/435/GCA_001599435.1_JCM_1933_assembly_v001			na
GCA_001599455.1	PRJDB3633	SAMD00028353	BCGY00000000.1	na	41122	746128	Aspergillus fumigatus var. fumigatus	strain=JCM 10253		latest	Scaffold	Major	Full	2016-03-01	JCM_10253_assembly_v001	RIKEN Center for Life Science Technologies, Division of Genomic Technologies	na	na	https://ftp.ncbi.nlm.nih.gov/genomes/all/GCA/001/599/455/GCA_001599455.1_JCM_10253_assembly_v001			na
GCA_001599475.1	PRJDB3635	SAMD00028355	BCGZ00000000.1	na	5334	5334	Schizophyllum commune	strain=JCM 22674		latest	Scaffold	Major	Full	2016-03-01	JCM_22674_assembly_v001	RIKEN Center for Life Science Technologies, Division of Genomic Technologies	na	na	https://ftp.ncbi.nlm.nih.gov/genomes/all/GCA/001/599/475/GCA_001599475.1_JCM_22674_assembly_v001			na
GCA_001599495.1	PRJDB3636	SAMD00028356	BCHA00000000.1	na	5270	5270	Ustilago maydis	strain=JCM 2005		latest	Scaffold	Major	Full	2016-03-01	JCM_2005_assembly_v001	RIKEN Center for Life Science Technologies, Division of Genomic Technologies	na	na	https://ftp.ncbi.nlm.nih.gov/genomes/all/GCA/001/599/495/GCA_001599495.1_JCM_2005_assembly_v001			na
GCA_001599515.1	PRJDB3637	SAMD00028357	BCHB00000000.1	na	249398	249398	Fusarium commune	strain=JCM 11502		latest	Scaffold	Major	Full	2016-03-01	JCM_11502_assembly_v001	RIKEN Center for Life Science Technologies, Division of Genomic Technologies	na	na	https://ftp.ncbi.nlm.nih.gov/genomes/all/GCA/001/599/515/GCA_001599515.1_JCM_11502_assembly_v001			na
GCA_001599535.1	PRJDB3639	SAMD00028359	BCHD00000000.1	na	91928	91928	Exophiala spinifera	strain=JCM 15939		latest	Scaffold	Major	Full	2016-03-01	JCM_15939_assembly_v001	RIKEN Center for Life Science Technologies, Division of Genomic Technologies	na	na	https://ftp.ncbi.nlm.nih.gov/genomes/all/GCA/001/599/535/GCA_001599535.1_JCM_15939_assembly_v001			na
GCA_001599555.1	PRJDB3641	SAMD00028361	BCHF00000000.1	representative genome	80383	80383	Memnoniella echinata	strain=JCM 22618		latest	Scaffold	Major	Full	2016-03-01	JCM_22618_assembly_v001	RIKEN Center for Life Science Technologies, Division of Genomic Technologies	na	na	https://ftp.ncbi.nlm.nih.gov/genomes/all/GCA/001/599/555/GCA_001599555.1_JCM_22618_assembly_v001			na
GCA_001599575.1	PRJDB3642	SAMD00028362	BCHG00000000.1	representative genome	36080	36080	Mucor circinelloides	strain=JCM 22480		latest	Scaffold	Major	Full	2016-03-01	JCM_22480_assembly_v001	RIKEN Center for Life Science Technologies, Division of Genomic Technologies	na	na	https://ftp.ncbi.nlm.nih.gov/genomes/all/GCA/001/599/575/GCA_001599575.1_JCM_22480_assembly_v001			na
GCA_001599595.1	PRJDB3643	SAMD00028363	BCHH00000000.1	representative genome	409207	409207	Beverwykella pulmonaria	strain=JCM 9230		latest	Scaffold	Major	Full	2016-03-01	JCM_9230_assembly_v001	RIKEN Center for Life Science Technologies, Division of Genomic Technologies	na	na	https://ftp.ncbi.nlm.nih.gov/genomes/all/GCA/001/599/595/GCA_001599595.1_JCM_9230_assembly_v001			na
GCA_001599615.1	PRJDB3645	SAMD00028365	BCHJ00000000.1	representative genome	1346820	1346820	Thielaviopsis euricoi	strain=JCM 6020		latest	Scaffold	Major	Full	2016-03-01	JCM_6020_assembly_v001	RIKEN Center for Life Science Technologies, Division of Genomic Technologies	na	na	https://ftp.ncbi.nlm.nih.gov/genomes/all/GCA/001/599/615/GCA_001599615.1_JCM_6020_assembly_v001			na
GCA_001599635.1	PRJDB3646	SAMD00028366	BCHK00000000.1	na	64647	64647	Actinomucor elegans	strain=JCM 22485		latest	Scaffold	Major	Full	2016-03-01	JCM_22485_assembly_v001	RIKEN Center for Life Science Technologies, Division of Genomic Technologies	na	na	https://ftp.ncbi.nlm.nih.gov/genomes/all/GCA/001/599/635/GCA_001599635.1_JCM_22485_assembly_v001			na
GCA_001599655.1	PRJDB3650	SAMD00028370	BCHO00000000.1	representative genome	58918	58918	Golubevia pallescens	strain=JCM 5230		latest	Scaffold	Major	Full	2016-03-01	JCM_5230_assembly_v001	RIKEN Center for Life Science Technologies, Division of Genomic Technologies	na	na	https://ftp.ncbi.nlm.nih.gov/genomes/all/GCA/001/599/655/GCA_001599655.1_JCM_5230_assembly_v001		assembly from type material	na
GCA_001599675.1	PRJDB3651	SAMD00028371	BCHP00000000.1	representative genome	89487	89487	Basipetospora chlamydospora	strain=JCM 23157		latest	Scaffold	Major	Full	2016-03-01	JCM_23157_assembly_v001	RIKEN Center for Life Science Technologies, Division of Genomic Technologies	na	na	https://ftp.ncbi.nlm.nih.gov/genomes/all/GCA/001/599/675/GCA_001599675.1_JCM_23157_assembly_v001			na
GCA_001599695.1	PRJDB3655	SAMD00028375	BCHT00000000.1	representative genome	89928	89928	Phaeotremella skinneri	strain=JCM 9039		latest	Scaffold	Major	Full	2016-03-01	JCM_9039_assembly_v001	RIKEN Center for Life Science Technologies, Division of Genomic Technologies	na	na	https://ftp.ncbi.nlm.nih.gov/genomes/all/GCA/001/599/695/GCA_001599695.1_JCM_9039_assembly_v001		assembly from type material	na
GCA_001599715.1	PRJDB3656	SAMD00028376	BCHU00000000.1	representative genome	334123	334123	Phaeotremella fagi	strain=JCM 13614		latest	Scaffold	Major	Full	2016-03-01	JCM_13614_assembly_v001	RIKEN Center for Life Science Technologies, Division of Genomic Technologies	na	na	https://ftp.ncbi.nlm.nih.gov/genomes/all/GCA/001/599/715/GCA_001599715.1_JCM_13614_assembly_v001			na
GCA_001599735.1	PRJDB3657	SAMD00028377	BCHV00000000.1	representative genome	100951	100951	Naganishia albida	strain=JCM 2334		latest	Scaffold	Major	Full	2016-03-01	JCM_2334_assembly_v001	RIKEN Center for Life Science Technologies, Division of Genomic Technologies	na	na	https://ftp.ncbi.nlm.nih.gov/genomes/all/GCA/001/599/735/GCA_001599735.1_JCM_2334_assembly_v001		assembly from type material	na
GCA_001599755.1	PRJDB3659	SAMD00028379	BCHX00000000.1	representative genome	909944	909944	Gliomastix tumulicola	strain=JCM 17184		latest	Scaffold	Major	Full	2016-03-01	JCM_17184_assembly_v001	RIKEN Center for Life Science Technologies, Division of Genomic Technologies	na	na	https://ftp.ncbi.nlm.nih.gov/genomes/all/GCA/001/599/755/GCA_001599755.1_JCM_17184_assembly_v001		assembly from type material	na
GCA_001599775.1	PRJDB3660	SAMD00028380	BCHY00000000.1	representative genome	91920	91920	Exophiala alcalophila	strain=JCM 1751		latest	Scaffold	Major	Full	2016-03-01	JCM_1751_assembly_v001	RIKEN Center for Life Science Technologies, Division of Genomic Technologies	na	na	https://ftp.ncbi.nlm.nih.gov/genomes/all/GCA/001/599/775/GCA_001599775.1_JCM_1751_assembly_v001			na
GCA_001599795.1	PRJDB3661	SAMD00028381	BCHZ00000000.1	representative genome	135514	135514	Exophiala calicioides	strain=JCM 6030		latest	Scaffold	Major	Full	2016-03-01	JCM_6030_assembly_v001	锘縍IKEN Center for Life Science Technologies, Division of Genomic Technologies	na	na	https://ftp.ncbi.nlm.nih.gov/genomes/all/GCA/001/599/795/GCA_001599795.1_JCM_6030_assembly_v001			na
GCA_001599815.1	PRJDB3662	SAMD00028382	BCIA00000000.1	representative genome	2710536	2710536	Furcasterigmium furcatum	strain=JCM 9210		latest	Scaffold	Major	Full	2016-03-01	JCM_9210_assembly_v001	RIKEN Center for Life Science Technologies, Division of Genomic Technologies	na	na	https://ftp.ncbi.nlm.nih.gov/genomes/all/GCA/001/599/815/GCA_001599815.1_JCM_9210_assembly_v001			na
GCA_001599835.1	PRJDB3664	SAMD00028384	BCIC00000000.1	representative genome	5088	5088	Thermoascus crustaceus	strain=JCM 12817		latest	Scaffold	Major	Full	2016-03-01	JCM_12817_assembly_v001	RIKEN Center for Life Science Technologies, Division of Genomic Technologies	na	na	https://ftp.ncbi.nlm.nih.gov/genomes/all/GCA/001/599/835/GCA_001599835.1_JCM_12817_assembly_v001		assembly from type material	na
GCA_001599855.1	PRJDB3665	SAMD00028385	BCID00000000.1	na	5082	5082	Penicillium roqueforti	strain=JCM 22842		latest	Scaffold	Major	Full	2016-03-01	JCM_22842_assembly_v001	RIKEN Center for Life Science Technologies, Division of Genomic Technologies	na	na	https://ftp.ncbi.nlm.nih.gov/genomes/all/GCA/001/599/855/GCA_001599855.1_JCM_22842_assembly_v001			na
GCA_001599875.1	PRJDB3666	SAMD00028386	BCIE00000000.1	na	182096	182096	Aspergillus chevalieri	strain=JCM 23047		latest	Scaffold	Major	Full	2016-03-01	JCM_23047_assembly_v001	RIKEN Center for Life Science Technologies, Division of Genomic Technologies	na	na	https://ftp.ncbi.nlm.nih.gov/genomes/all/GCA/001/599/875/GCA_001599875.1_JCM_23047_assembly_v001			na
GCA_001599895.1	PRJDB3667	SAMD00028387	BCIF00000000.1	representative genome	45502	45502	Priceomyces haplophilus	strain=JCM 1635		latest	Scaffold	Major	Full	2016-03-01	JCM_1635_assembly_v001	RIKEN Center for Life Science Technologies, Division of Genomic Technologies	na	na	https://ftp.ncbi.nlm.nih.gov/genomes/all/GCA/001/599/895/GCA_001599895.1_JCM_1635_assembly_v001		assembly from type material	na
GCA_001599915.1	PRJDB3668	SAMD00028388	BCIG00000000.1	representative genome	40220	40220	Symbiotaphrina buchneri	strain=JCM 9740		latest	Scaffold	Major	Full	2016-03-01	JCM_9740_assembly_v001	RIKEN Center for Life Science Technologies, Division of Genomic Technologies	na	na	https://ftp.ncbi.nlm.nih.gov/genomes/all/GCA/001/599/915/GCA_001599915.1_JCM_9740_assembly_v001			na
GCA_001599935.1	PRJDB3671	SAMD00028391	BCIJ00000000.1	representative genome	71782	71782	Holtermannia corniformis	strain=JCM 1743		latest	Scaffold	Major	Full	2016-03-01	JCM_1743_assembly_v001	RIKEN Center for Life Science Technologies, Division of Genomic Technologies	na	na	https://ftp.ncbi.nlm.nih.gov/genomes/all/GCA/001/599/935/GCA_001599935.1_JCM_1743_assembly_v001			na
GCA_001599955.1	PRJDB3673	SAMD00028393	BCIL00000000.1	representative genome	106015	106015	Cystobasidium pallidum	strain=JCM 3780		latest	Scaffold	Major	Full	2016-03-01	JCM_3780_assembly_v001	RIKEN Center for Life Science Technologies, Division of Genomic Technologies	na	na	https://ftp.ncbi.nlm.nih.gov/genomes/all/GCA/001/599/955/GCA_001599955.1_JCM_3780_assembly_v001		assembly from type material	na
GCA_001599975.1	PRJDB3676	SAMD00028396	BCIO00000000.1	representative genome	5440	5440	Cystobasidiopsis lactophilus	strain=JCM 7595		latest	Scaffold	Major	Full	2016-03-01	JCM_7595_assembly_v001	RIKEN Center for Life Science Technologies, Division of Genomic Technologies	na	na	https://ftp.ncbi.nlm.nih.gov/genomes/all/GCA/001/599/975/GCA_001599975.1_JCM_7595_assembly_v001		assembly from type material	na
GCA_001600015.1	PRJDB3680	SAMD00028400	BCIS00000000.1	representative genome	104411	104411	Solicoccozyma phenolica	strain=JCM 11743		latest	Scaffold	Major	Full	2016-03-01	JCM_11743_assembly_v001	RIKEN Center for Life Science Technologies, Division of Genomic Technologies	na	na	https://ftp.ncbi.nlm.nih.gov/genomes/all/GCA/001/600/015/GCA_001600015.1_JCM_11743_assembly_v001			na
GCA_001600035.1	PRJDB3681	SAMD00028401	BCIT00000000.1	representative genome	104675	104675	Holtermanniella nyarrowii	strain=JCM 11471		latest	Scaffold	Major	Full	2016-03-01	JCM_11471_assembly_v001	RIKEN Center for Life Science Technologies, Division of Genomic Technologies	na	na	https://ftp.ncbi.nlm.nih.gov/genomes/all/GCA/001/600/035/GCA_001600035.1_JCM_11471_assembly_v001			na
GCA_001600055.1	PRJDB3683	SAMD00028403	BCIV00000000.1	representative genome	104416	104416	Filobasidium wieringae	strain=JCM 11695		latest	Scaffold	Major	Full	2016-03-01	JCM_11695_assembly_v001	RIKEN Center for Life Science Technologies, Division of Genomic Technologies	na	na	https://ftp.ncbi.nlm.nih.gov/genomes/all/GCA/001/600/055/GCA_001600055.1_JCM_11695_assembly_v001		assembly from type material	na
GCA_001600075.1	PRJDB3684	SAMD00028404	BCIW00000000.1	na	1608523	1608523	Yarrowia deformans	strain=JCM 1694		latest	Scaffold	Major	Full	2016-03-01	JCM_1694_assembly_v001	RIKEN Center for Life Science Technologies, Division of Genomic Technologies	na	na	https://ftp.ncbi.nlm.nih.gov/genomes/all/GCA/001/600/075/GCA_001600075.1_JCM_1694_assembly_v001		assembly from type material	na
GCA_001600095.1	PRJDB3685	SAMD00028405	BCIX00000000.1	representative genome	157611	157611	Bullera alba	strain=JCM 2954		latest	Scaffold	Major	Full	2016-03-01	JCM_2954_assembly_v001	RIKEN Center for Life Science Technologies, Division of Genomic Technologies	na	na	https://ftp.ncbi.nlm.nih.gov/genomes/all/GCA/001/600/095/GCA_001600095.1_JCM_2954_assembly_v001		assembly from type material	na
GCA_001600115.1	PRJDB3686	SAMD00028406	BCIY00000000.1	na	5286	5286	Rhodotorula toruloides	strain=JCM 10020		latest	Scaffold	Major	Full	2016-03-01	JCM_10020_assembly_v001	RIKEN Center for Life Science Technologies, Division of Genomic Technologies	na	na	https://ftp.ncbi.nlm.nih.gov/genomes/all/GCA/001/600/115/GCA_001600115.1_JCM_10020_assembly_v001			na
GCA_001600135.1	PRJDB3687	SAMD00028407	BCIZ00000000.1	na	5286	5286	Rhodotorula toruloides	strain=JCM 10021		latest	Scaffold	Major	Full	2016-03-01	JCM_10021_assembly_v001	RIKEN Center for Life Science Technologies, Division of Genomic Technologies	na	na	https://ftp.ncbi.nlm.nih.gov/genomes/all/GCA/001/600/135/GCA_001600135.1_JCM_10021_assembly_v001			na
GCA_001600155.1	PRJDB3688	SAMD00028408	BCJA00000000.1	na	5286	5286	Rhodotorula toruloides	strain=JCM 10049		latest	Scaffold	Major	Full	2016-03-01	JCM_10049_assembly_v001	RIKEN Center for Life Science Technologies, Division of Genomic Technologies	na	na	https://ftp.ncbi.nlm.nih.gov/genomes/all/GCA/001/600/155/GCA_001600155.1_JCM_10049_assembly_v001			na
GCA_001600175.1	PRJDB3690	SAMD00028410	BCJC00000000.1	representative genome	114840	114840	Erythrobasidium yunnanense	strain=JCM 10687		latest	Scaffold	Major	Full	2016-03-01	JCM_10687_assembly_v001	RIKEN Center for Life Science Technologies, Division of Genomic Technologies	na	na	https://ftp.ncbi.nlm.nih.gov/genomes/all/GCA/001/600/175/GCA_001600175.1_JCM_10687_assembly_v001		assembly from type material	na
GCA_001600195.1	PRJDB3795	SAMD00028411	BCJD00000000.1	representative genome	1635098	1635098	Yarrowia keelungensis	strain=JCM 14894		latest	Scaffold	Major	Full	2016-03-01	JCM_14894_assembly_v001	RIKEN Center for Life Science Technologies, Division of Genomic Technologies	na	na	https://ftp.ncbi.nlm.nih.gov/genomes/all/GCA/001/600/195/GCA_001600195.1_JCM_14894_assembly_v001		assembly from type material	na
GCA_001600215.1	PRJDB3691	SAMD00028412	BCJE00000000.1	na	5286	5286	Rhodotorula toruloides	strain=JCM 24501		latest	Scaffold	Major	Full	2016-03-01	JCM_24501_assembly_v001	RIKEN Center for Life Science Technologies, Division of Genomic Technologies	na	na	https://ftp.ncbi.nlm.nih.gov/genomes/all/GCA/001/600/215/GCA_001600215.1_JCM_24501_assembly_v001			na
GCA_001600235.1	PRJDB3692	SAMD00028413	BCJF00000000.1	na	5417	5417	Vanrija humicola	strain=JCM 1457		latest	Scaffold	Major	Full	2016-03-01	JCM_1457_assembly_v001	RIKEN Center for Life Science Technologies, Division of Genomic Technologies	na	na	https://ftp.ncbi.nlm.nih.gov/genomes/all/GCA/001/600/235/GCA_001600235.1_JCM_1457_assembly_v001		assembly from type material	na
GCA_001600255.1	PRJDB3693	SAMD00028414	BCJG00000000.1	na	105984	105984	Apiotrichum porosum	strain=JCM 1458		latest	Scaffold	Major	Full	2016-03-01	JCM_1458_assembly_v001	RIKEN Center for Life Science Technologies, Division of Genomic Technologies	na	na	https://ftp.ncbi.nlm.nih.gov/genomes/all/GCA/001/600/255/GCA_001600255.1_JCM_1458_assembly_v001		assembly from type material	na
GCA_001600275.1	PRJDB3694	SAMD00028415	BCJH00000000.1	representative genome	57679	57679	Cutaneotrichosporon curvatum	strain=JCM 1532		latest	Scaffold	Major	Full	2016-03-01	JCM_1532_assembly_v001	RIKEN Center for Life Science Technologies, Division of Genomic Technologies	na	na	https://ftp.ncbi.nlm.nih.gov/genomes/all/GCA/001/600/275/GCA_001600275.1_JCM_1532_assembly_v001		assembly from type material	na
GCA_001600295.1	PRJDB3695	SAMD00028416	BCJI00000000.1	representative genome	82513	82513	Apiotrichum brassicae	strain=JCM 1599		latest	Scaffold	Major	Full	2016-03-01	JCM_1599_assembly_v001	RIKEN Center for Life Science Technologies, Division of Genomic Technologies	na	na	https://ftp.ncbi.nlm.nih.gov/genomes/all/GCA/001/600/295/GCA_001600295.1_JCM_1599_assembly_v001		assembly from type material	na
GCA_001600315.1	PRJDB3703	SAMD00028424	BCJN00000000.1	representative genome	1105092	1105092	Apiotrichum gamsii	strain=JCM 9941		latest	Scaffold	Major	Full	2016-03-01	JCM_9941_assembly_v001	RIKEN Center for Life Science Technologies, Division of Genomic Technologies	na	na	https://ftp.ncbi.nlm.nih.gov/genomes/all/GCA/001/600/315/GCA_001600315.1_JCM_9941_assembly_v001		assembly from type material	na
GCA_001600335.1	PRJDB3704	SAMD00028425	BCJO00000000.1	representative genome	82516	82516	Apiotrichum gracile	strain=JCM 10018		latest	Scaffold	Major	Full	2016-03-01	JCM_10018_assembly_v001	RIKEN Center for Life Science Technologies, Division of Genomic Technologies	na	na	https://ftp.ncbi.nlm.nih.gov/genomes/all/GCA/001/600/335/GCA_001600335.1_JCM_10018_assembly_v001			na
GCA_001600355.1	PRJDB3711	SAMD00028432	BCJU00000000.1	representative genome	286112	286112	Meira nashicola	strain=JCM 18503		latest	Scaffold	Major	Full	2016-03-01	JCM_18503_assembly_v001	RIKEN Center for Life Science Technologies, Division of Genomic Technologies	na	na	https://ftp.ncbi.nlm.nih.gov/genomes/all/GCA/001/600/355/GCA_001600355.1_JCM_18503_assembly_v001			na
GCA_001600395.1	PRJDB3713	SAMD00028434	BCJW00000000.1	representative genome	29902	29902	Mrakia frigida	strain=JCM 7857		latest	Scaffold	Major	Full	2016-03-01	JCM_7857_assembly_v001	RIKEN Center for Life Science Technologies, Division of Genomic Technologies	na	na	https://ftp.ncbi.nlm.nih.gov/genomes/all/GCA/001/600/395/GCA_001600395.1_JCM_7857_assembly_v001		assembly from type material	na
GCA_001600415.1	PRJDB3714	SAMD00028435	BCJX00000000.1	representative genome	105714	105714	Pascua guehoae	strain=JCM 10690		latest	Scaffold	Major	Full	2016-03-01	JCM_10690_assembly_v001	RIKEN Center for Life Science Technologies, Division of Genomic Technologies	na	na	https://ftp.ncbi.nlm.nih.gov/genomes/all/GCA/001/600/415/GCA_001600415.1_JCM_10690_assembly_v001			na
GCA_001600435.1	PRJDB3716	SAMD00028437	BCJZ00000000.1	na	264483	264483	Phaffia rhodozyma	strain=JCM 9681		latest	Scaffold	Major	Full	2016-03-01	JCM_9681_assembly_v001	RIKEN Center for Life Science Technologies, Division of Genomic Technologies	na	na	https://ftp.ncbi.nlm.nih.gov/genomes/all/GCA/001/600/435/GCA_001600435.1_JCM_9681_assembly_v001		assembly from synonym type material	na
GCA_001600455.1	PRJDB3783	SAMD00028698	BCKC00000000.1	representative genome	1633209	1633209	Endocalyx cinctus	strain=JCM 7946		latest	Scaffold	Major	Full	2016-03-01	JCM_7946_assembly_v001	RIKEN Center for Life Science Technologies, Division of Genomic Technologies	na	na	https://ftp.ncbi.nlm.nih.gov/genomes/all/GCA/001/600/455/GCA_001600455.1_JCM_7946_assembly_v001			na
GCA_001600515.1	PRJDB3798	SAMD00028701	BCKF00000000.1	representative genome	1635099	1635099	Yarrowia sp. JCM 30694	strain=JCM 30694		latest	Scaffold	Major	Full	2016-03-01	JCM_30694_assembly_v001	RIKEN Center for Life Science Technologies, Division of Genomic Technologies	na	na	https://ftp.ncbi.nlm.nih.gov/genomes/all/GCA/001/600/515/GCA_001600515.1_JCM_30694_assembly_v001			na
GCA_001600535.1	PRJDB3799	SAMD00028702	BCKG00000000.1	representative genome	1635100	1635100	Yarrowia sp. JCM 30696	strain=JCM 30696		latest	Scaffold	Major	Full	2016-03-01	JCM_30696_assembly_v001	RIKEN Center for Life Science Technologies, Division of Genomic Technologies	na	na	https://ftp.ncbi.nlm.nih.gov/genomes/all/GCA/001/600/535/GCA_001600535.1_JCM_30696_assembly_v001			na
GCA_001600555.1	PRJDB3823	SAMD00028762	BCKH00000000.1	representative genome	1635095	1635095	Albophoma yamanashiensis	strain=JCM 11844		latest	Scaffold	Major	Full	2016-03-01	JCM_11844_assembly_v001	RIKEN Center for Life Science Technologies, Division of Genomic Technologies	na	na	https://ftp.ncbi.nlm.nih.gov/genomes/all/GCA/001/600/555/GCA_001600555.1_JCM_11844_assembly_v001		assembly from type material	na
GCA_001600575.1	PRJDB3824	SAMD00028763	BCKI00000000.1	representative genome	1635097	1635097	Didymobotryum rigidum	strain=JCM 8837		latest	Scaffold	Major	Full	2016-03-01	JCM_8837_assembly_v001	RIKEN Center for Life Science Technologies, Division of Genomic Technologies	na	na	https://ftp.ncbi.nlm.nih.gov/genomes/all/GCA/001/600/575/GCA_001600575.1_JCM_8837_assembly_v001			na
GCA_001600595.1	PRJDB3717	SAMD00031909	BCKJ00000000.1	representative genome	105713	105713	Apiotrichum veenhuisii	strain=JCM 10691		latest	Scaffold	Major	Full	2016-03-01	JCM_10691_assembly_v001	RIKEN Center for Life Science Technologies, Division of Genomic Technologies	na	na	https://ftp.ncbi.nlm.nih.gov/genomes/all/GCA/001/600/595/GCA_001600595.1_JCM_10691_assembly_v001		assembly from type material	na
GCA_001600615.1	PRJDB3718	SAMD00031910	BCKK00000000.1	representative genome	4974	4974	Dioszegia crocea	strain=JCM 2961		latest	Scaffold	Major	Full	2016-03-01	JCM_2961_assembly_v001	RIKEN Center for Life Science Technologies, Division of Genomic Technologies	na	na	https://ftp.ncbi.nlm.nih.gov/genomes/all/GCA/001/600/615/GCA_001600615.1_JCM_2961_assembly_v001		assembly from type material	na
GCA_001600635.1	PRJDB3719	SAMD00031911	BCKL00000000.1	representative genome	106004	106004	Leucosporidium creatinivorum	strain=JCM 10699		latest	Scaffold	Major	Full	2016-03-01	JCM_10699_assembly_v001	RIKEN Center for Life Science Technologies, Division of Genomic Technologies	na	na	https://ftp.ncbi.nlm.nih.gov/genomes/all/GCA/001/600/635/GCA_001600635.1_JCM_10699_assembly_v001			na
GCA_001600655.1	PRJDB3721	SAMD00031913	BCKN00000000.1	representative genome	4973	4973	Dioszegia aurantiaca	strain=JCM 2956		latest	Scaffold	Major	Full	2016-03-01	JCM_2956_assembly_v001	RIKEN Center for Life Science Technologies, Division of Genomic Technologies	na	na	https://ftp.ncbi.nlm.nih.gov/genomes/all/GCA/001/600/655/GCA_001600655.1_JCM_2956_assembly_v001		assembly from type material	na
GCA_001600675.1	PRJDB3722	SAMD00031914	BCKO00000000.1	representative genome	28986	28986	Millerozyma acaciae	strain=JCM 10732		latest	Scaffold	Major	Full	2016-03-01	JCM_10732_assembly_v001	RIKEN Center for Life Science Technologies, Division of Genomic Technologies	na	na	https://ftp.ncbi.nlm.nih.gov/genomes/all/GCA/001/600/675/GCA_001600675.1_JCM_10732_assembly_v001			na
GCA_001600715.1	PRJDB3729	SAMD00031920	BCKU00000000.1	representative genome	5554	5554	Cutaneotrichosporon cutaneum	strain=JCM 1462		latest	Scaffold	Major	Full	2016-03-01	JCM_1462_assembly_v001	RIKEN Center for Life Science Technologies, Division of Genomic Technologies	na	na	https://ftp.ncbi.nlm.nih.gov/genomes/all/GCA/001/600/715/GCA_001600715.1_JCM_1462_assembly_v001		assembly designated as neotype	na
GCA_001600735.1	PRJDB3730	SAMD00031921	BCKV00000000.1	representative genome	82520	82520	Apiotrichum laibachii	strain=JCM 2947		latest	Scaffold	Major	Full	2016-03-01	JCM_2947_assembly_v001	RIKEN Center for Life Science Technologies, Division of Genomic Technologies	na	na	https://ftp.ncbi.nlm.nih.gov/genomes/all/GCA/001/600/735/GCA_001600735.1_JCM_2947_assembly_v001		assembly from type material	na
GCA_001600755.1	PRJDB3731	SAMD00036787	BCKW00000000.1	representative genome	1156966	1156966	Ogataea methanolica	strain=JCM 10240		latest	Scaffold	Major	Full	2016-03-01	JCM_10240_assembly_v001	RIKEN Center for Life Science Technologies, Division of Genomic Technologies	na	na	https://ftp.ncbi.nlm.nih.gov/genomes/all/GCA/001/600/755/GCA_001600755.1_JCM_10240_assembly_v001		assembly from type material	na
GCA_001600795.1	PRJDB3733	SAMD00036789	BCKY00000000.1	na	223818	223818	Malassezia japonica	strain=JCM 11963		latest	Scaffold	Major	Full	2016-03-01	JCM_11963_assembly_v001	RIKEN Center for Life Science Technologies, Division of Genomic Technologies	na	na	https://ftp.ncbi.nlm.nih.gov/genomes/all/GCA/001/600/795/GCA_001600795.1_JCM_11963_assembly_v001		assembly from type material	na
GCA_001600815.1	PRJDB3734	SAMD00036790	BCKZ00000000.1	representative genome	54196	54196	Alloascoidea hylecoeti	strain=JCM 7604		latest	Scaffold	Major	Full	2016-03-01	JCM_7604_assembly_v001	RIKEN Center for Life Science Technologies, Division of Genomic Technologies	na	na	https://ftp.ncbi.nlm.nih.gov/genomes/all/GCA/001/600/815/GCA_001600815.1_JCM_7604_assembly_v001			na
GCA_001600855.1	PRJDB3825	SAMD00036793	BCLC00000000.1	representative genome	1639000	1639000	Saitozyma sp. JCM 24511	strain=JCM 24511		latest	Scaffold	Major	Full	2016-03-01	JCM_24511_assembly_v001	RIKEN Center for Life Science Technologies, Division of Genomic Technologies	na	na	https://ftp.ncbi.nlm.nih.gov/genomes/all/GCA/001/600/855/GCA_001600855.1_JCM_24511_assembly_v001			na
GCA_001600875.1	PRJDB3736	SAMD00036794	BCLD00000000.1	representative genome	104414	104414	Solicoccozyma terricola	strain=JCM 24518		latest	Scaffold	Major	Full	2016-03-01	JCM_24518_assembly_v001	RIKEN Center for Life Science Technologies, Division of Genomic Technologies	na	na	https://ftp.ncbi.nlm.nih.gov/genomes/all/GCA/001/600/875/GCA_001600875.1_JCM_24518_assembly_v001			na
GCA_001602335.1	PRJDB4587	SAMD00047331	BDAN00000000.1	na	38945	38945	Flammulina velutipes	strain=TR19		latest	Scaffold	Major	Full	2016-03-10	ASM160233v1	Faculty of Agriculture, Kinki University	na	na	https://ftp.ncbi.nlm.nih.gov/genomes/all/GCA/001/602/335/GCA_001602335.1_ASM160233v1			na
GCA_001602355.1	PRJDB3800	SAMD00031922	BCLX00000000.1	representative genome	1635101	1635101	Yarrowia sp. JCM 30695	strain=JCM 30695		latest	Scaffold	Major	Full	2016-03-01	JCM_30695_assembly_v001	RIKEN Center for Life Science Technologies, Division of Genomic Technologies	na	na	https://ftp.ncbi.nlm.nih.gov/genomes/all/GCA/001/602/355/GCA_001602355.1_JCM_30695_assembly_v001			na
GCA_001602395.1	PRJDB4548	SAMD00046550	BCWF00000000.1	na	1069201	1069201	Aspergillus luchuensis	strain=RIB 2604		latest	Contig	Major	Full	2016-03-01	AspL_2604	National Institute of Brewing	na	na	https://ftp.ncbi.nlm.nih.gov/genomes/all/GCA/001/602/395/GCA_001602395.1_AspL_2604			na
GCA_001604925.1	PRJNA301361	SAMN04244515	LOEO00000000.1	representative genome	121624	121624	Phyllosticta capitalensis	strain=Gm33		latest	Contig	Major	Full	2016-03-31	ASM160492v1	Citrus Research and Education Center, University of Florida	na	na	https://ftp.ncbi.nlm.nih.gov/genomes/all/GCA/001/604/925/GCA_001604925.1_ASM160492v1			na
GCA_001604955.1	PRJNA301361	SAMN04244451	LOEN00000000.1	na	55181	55181	Phyllosticta citricarpa	strain=Gc12		latest	Contig	Major	Full	2016-03-31	ASM160495v1	Citrus Research and Education Center, University of Florida	na	na	https://ftp.ncbi.nlm.nih.gov/genomes/all/GCA/001/604/955/GCA_001604955.1_ASM160495v1			na
GCA_001605315.2	PRJNA312409	SAMN04497827	LUEZ00000000.2	na	39966	39966	Hypsizygus marmoreus	strain=51987-8		latest	Scaffold	Major	Full	2018-07-25	ASM160531v2	Korea University	na	na	https://ftp.ncbi.nlm.nih.gov/genomes/all/GCA/001/605/315/GCA_001605315.2_ASM160531v2			na
GCA_001613755.1	PRJNA313001	SAMN04510874	LTAL00000000.1	na	5554	5554	Cutaneotrichosporon cutaneum	strain=CGMCC 2.1374		latest	Scaffold	Major	Full	2016-04-07	ASM161375v1	East China University of Science and Technology	na	na	https://ftp.ncbi.nlm.nih.gov/genomes/all/GCA/001/613/755/GCA_001613755.1_ASM161375v1			na
GCA_001618705.1	PRJNA286723	SAMN03769595	LFHQ00000000.1	na	708197	708197	Colletotrichum tofieldiae	strain=CBS 168.49		latest	Scaffold	Major	Full	2016-04-12	Ct168.49v1	Max Planck Genome Center Cologne	na	na	https://ftp.ncbi.nlm.nih.gov/genomes/all/GCA/001/618/705/GCA_001618705.1_Ct168.49v1			na
GCA_001618715.1	PRJNA286721	SAMN03769593	LFHR00000000.1	na	708197	708197	Colletotrichum tofieldiae	strain=CBS 127615		latest	Scaffold	Major	Full	2016-04-12	Ct127615v1	Max Planck Genome Center Cologne	na	na	https://ftp.ncbi.nlm.nih.gov/genomes/all/GCA/001/618/715/GCA_001618715.1_Ct127615v1			na
GCA_001618725.1	PRJNA286757	SAMN03769835	LFHP00000000.1	na	708197	708197	Colletotrichum tofieldiae	strain=CBS 495.85		latest	Scaffold	Major	Full	2016-04-12	Ct495.85v1	Max Planck Genome Center Cologne	na	na	https://ftp.ncbi.nlm.nih.gov/genomes/all/GCA/001/618/725/GCA_001618725.1_Ct495.85v1			na
GCA_001618735.1	PRJNA286720	SAMN03769592	LFHS00000000.1	na	708197	708197	Colletotrichum tofieldiae	strain=CBS 130851		latest	Scaffold	Major	Full	2016-04-12	Ct130851v1	Max Planck Genome Center Cologne	na	na	https://ftp.ncbi.nlm.nih.gov/genomes/all/GCA/001/618/735/GCA_001618735.1_Ct130851v1			na
GCA_001618945.2	PRJNA269584	SAMN03255134	JYHR00000000.2	na	98403	98403	Drechmeria coniospora	strain=ATCC 96282		latest	Chromosome	Major	Full	2022-01-12	ASM161894v2	CNRS	na	na	https://ftp.ncbi.nlm.nih.gov/genomes/all/GCA/001/618/945/GCA_001618945.2_ASM161894v2			na
GCA_001619985.1	PRJNA200619	SAMN02744854	JXCS00000000.1	representative genome	1328760	1217826	Xylona heveae TC161	strain=TC161		latest	Scaffold	Major	Full	2016-04-14	Xylona heveae TC161 v1.0	DOE Joint Genome Institute	GCF_001619985.1	identical	https://ftp.ncbi.nlm.nih.gov/genomes/all/GCA/001/619/985/GCA_001619985.1_Xylona_heveae_TC161_v1.0		assembly from type material	na
GCA_001624995.1	PRJNA306202	SAMN04347661	LWDY00000000.1	representative genome	331382	331382	Puccinia horiana	strain=SC2014G01		latest	Contig	Major	Full	2016-04-20	ASM162499v1	National Academy of Agricultural Science	na	na	https://ftp.ncbi.nlm.nih.gov/genomes/all/GCA/001/624/995/GCA_001624995.1_ASM162499v1			na
GCA_001625055.1	PRJNA308002	SAMN04386102	LRVB00000000.1	na	252598	252598	Saccharomyces boulardii (nom. inval.)	strain=ATCC MYA-797		latest	Scaffold	Major	Full	2016-03-30	ASM162505v1	Emory University	na	na	https://ftp.ncbi.nlm.nih.gov/genomes/all/GCA/001/625/055/GCA_001625055.1_ASM162505v1			na
GCA_001625195.1	PRJNA277234	SAMN03387934	LAYC00000000.1	representative genome	98403	98403	Drechmeria coniospora	strain=ARSEF 6962		latest	Chromosome	Major	Full	2016-04-24	ASM162519v1	Biotechnology Research Institute, Chinese Academy of Agricultural Sciences	GCF_001625195.1	identical	https://ftp.ncbi.nlm.nih.gov/genomes/all/GCA/001/625/195/GCA_001625195.1_ASM162519v1			na
GCA_001625265.1	PRJNA286731	SAMN03769761	LFIV00000000.1	na	708197	708197	Colletotrichum tofieldiae	strain=0861		latest	Scaffold	Major	Full	2016-04-19	Ct0861v1	Max Planck Genome Center Cologne	na	na	https://ftp.ncbi.nlm.nih.gov/genomes/all/GCA/001/625/265/GCA_001625265.1_Ct0861v1			na
GCA_001625285.1	PRJNA286717	SAMN03769590	LFIW00000000.1	representative genome	1573173	1573173	Colletotrichum incanum	strain=MAFF 238704		latest	Scaffold	Major	Full	2016-04-19	Ci238704v1	Max Planck Genome Center Cologne	na	na	https://ftp.ncbi.nlm.nih.gov/genomes/all/GCA/001/625/285/GCA_001625285.1_Ci238704v1			na
GCA_001625345.1	PRJNA225634	SAMN04263868	AYLM00000000.1	representative genome	1802957	1802957	Cairneyella variabilis	strain=VPRI 42388		latest	Contig	Major	Full	2016-04-21	ASM162534v1	CSIRO	na	na	https://ftp.ncbi.nlm.nih.gov/genomes/all/GCA/001/625/345/GCA_001625345.1_ASM162534v1		assembly from type material	na
GCA_001630335.1	PRJNA196049	SAMN02199021	LNCK00000000.1	representative genome	436010	436010	Fibularhizoctonia sp. CBS 109695	strain=CBS 109695		latest	Scaffold	Major	Full	2016-04-25	Fibsp1	DOE Joint Genome Institute	na	na	https://ftp.ncbi.nlm.nih.gov/genomes/all/GCA/001/630/335/GCA_001630335.1_Fibsp1			na
GCA_001630345.1	PRJNA200620	SAMN02745652	LKHT00000000.1	representative genome	1330018	63146	Calocera viscosa TUFC12733	strain=TUFC12733		latest	Scaffold	Major	Full	2016-04-25	Calvi1	DOE Joint Genome Institute	na	na	https://ftp.ncbi.nlm.nih.gov/genomes/all/GCA/001/630/345/GCA_001630345.1_Calvi1			na
GCA_001630375.1	PRJNA272665	SAMN03284776	JYNV00000000.1	na	5454	5454	Ascochyta rabiei	strain=ArDII		latest	Scaffold	Major	Full	2016-04-19	AscRab1.0	National Institute of Plant Genome Research	na	na	https://ftp.ncbi.nlm.nih.gov/genomes/all/GCA/001/630/375/GCA_001630375.1_AscRab1.0			na
GCA_001630395.1	PRJNA316035	SAMN04574062	LWBM00000000.1	na	33178	33178	Aspergillus terreus	strain=45A		latest	Scaffold	Major	Full	2016-04-25	ASM163039v1	Bangalore University	na	na	https://ftp.ncbi.nlm.nih.gov/genomes/all/GCA/001/630/395/GCA_001630395.1_ASM163039v1			na
GCA_001630405.1	PRJNA316173	SAMN04577763	LWAD00000000.1	na	1214573	1214573	Diaporthe ampelina	strain=S3MP		latest	Scaffold	Major	Full	2016-04-25	ASM163040v1	Bangalore University	na	na	https://ftp.ncbi.nlm.nih.gov/genomes/all/GCA/001/630/405/GCA_001630405.1_ASM163040v1			na
GCA_001630435.1	PRJNA315855	SAMN04570824	LVYW00000000.1	representative genome	545651	545651	Sporothrix globosa	strain=CBS 120340		latest	Scaffold	Major	Full	2016-04-25	ASM163043v1	University of Messina	na	na	https://ftp.ncbi.nlm.nih.gov/genomes/all/GCA/001/630/435/GCA_001630435.1_ASM163043v1			na
GCA_001630445.1	PRJNA315862	SAMN04571035	LVYX00000000.1	na	545651	545651	Sporothrix globosa	strain=SS01		latest	Scaffold	Major	Full	2016-04-25	ASM163044v1	University of Messina	na	na	https://ftp.ncbi.nlm.nih.gov/genomes/all/GCA/001/630/445/GCA_001630445.1_ASM163044v1			na
GCA_001630475.1	PRJNA196050	SAMN02745992	LOAV00000000.1	representative genome	1314777	139134	Sistotremastrum niveocremeum HHB9708	strain=HHB9708		latest	Scaffold	Major	Full	2016-04-27	Sisni1	DOE Joint Genome Institute	na	na	https://ftp.ncbi.nlm.nih.gov/genomes/all/GCA/001/630/475/GCA_001630475.1_Sisni1			na
GCA_001630575.1	PRJNA299331	SAMN04196960	LNAU00000000.1	representative genome	1752145	1752145	Pseudogymnoascus sp. 04NY16	strain=04NY16		latest	Scaffold	Major	Full	2016-05-27	ASM163057v1	Ohio State University	na	na	https://ftp.ncbi.nlm.nih.gov/genomes/all/GCA/001/630/575/GCA_001630575.1_ASM163057v1			na
GCA_001630585.1	PRJNA299331	SAMN04196959	LNAR00000000.1	representative genome	1436941	1436941	Pseudogymnoascus sp. BL549	strain=BL549		latest	Scaffold	Major	Full	2016-04-25	ASM163058v1	Ohio State University	na	na	https://ftp.ncbi.nlm.nih.gov/genomes/all/GCA/001/630/585/GCA_001630585.1_ASM163058v1			na
GCA_001630595.1	PRJNA299331	SAMN04196939	LMYD00000000.1	representative genome	1436940	1436940	Pseudogymnoascus sp. BL308	strain=BL308		latest	Scaffold	Major	Full	2016-05-27	ASM163059v1	Ohio State University	na	na	https://ftp.ncbi.nlm.nih.gov/genomes/all/GCA/001/630/595/GCA_001630595.1_ASM163059v1			na
GCA_001630605.1	PRJNA299331	SAMN04155469	LNAS00000000.1	representative genome	79858	79858	Pseudogymnoascus pannorum	strain=ATCC 16222		latest	Scaffold	Major	Full	2016-04-25	ASM163060v1	Ohio State University	na	na	https://ftp.ncbi.nlm.nih.gov/genomes/all/GCA/001/630/605/GCA_001630605.1_ASM163060v1			na
GCA_001632345.1	PRJNA196055	SAMN02745929	LKHU00000000.1	representative genome	1314783	40437	Daedalea quercina L-15889	strain=L-15889		latest	Scaffold	Major	Full	2016-04-27	Daequ1	DOE Joint Genome Institute	na	na	https://ftp.ncbi.nlm.nih.gov/genomes/all/GCA/001/632/345/GCA_001632345.1_Daequ1			na
GCA_001632355.1	PRJNA196047	SAMN02745964	LOAY00000000.1	representative genome	1314776	467971	Sistotremastrum suecicum HHB10207 ss-3	strain=HHB10207 ss-3		latest	Scaffold	Major	Full	2016-04-27	Sissu1	DOE Joint Genome Institute	na	na	https://ftp.ncbi.nlm.nih.gov/genomes/all/GCA/001/632/355/GCA_001632355.1_Sissu1			na
GCA_001632365.1	PRJNA196057	SAMN02745959	LOAX00000000.1	representative genome	1314785	5630	Laetiporus sulphureus 93-53	strain=93-53		latest	Scaffold	Major	Full	2016-04-27	Laesu1	DOE Joint Genome Institute	GCF_001632365.1	identical	https://ftp.ncbi.nlm.nih.gov/genomes/all/GCA/001/632/365/GCA_001632365.1_Laesu1			na
GCA_001632375.1	PRJNA196053	SAMN02745873	LOAW00000000.1	representative genome	1314781	5219	Exidia glandulosa HHB12029	strain=HHB12029		latest	Scaffold	Major	Full	2016-04-28	Exigl1	DOE Joint Genome Institute	na	na	https://ftp.ncbi.nlm.nih.gov/genomes/all/GCA/001/632/375/GCA_001632375.1_Exigl1			na
GCA_001632425.1	PRJNA196054	SAMN02745928	LNCL00000000.1	representative genome	1314782	38799	Neolentinus lepideus HHB14362 ss-1	strain=HHB14362 ss-1		latest	Scaffold	Major	Full	2016-04-27	Neole1	DOE Joint Genome Institute	na	na	https://ftp.ncbi.nlm.nih.gov/genomes/all/GCA/001/632/425/GCA_001632425.1_Neole1			na
GCA_001632435.1	PRJNA210204	SAMN02745930	LKHQ00000000.1	representative genome	1353952	29889	Calocera cornea HHB12733	strain=HHB12733		latest	Scaffold	Major	Full	2016-04-27	Calco1	DOE Joint Genome Institute	na	na	https://ftp.ncbi.nlm.nih.gov/genomes/all/GCA/001/632/435/GCA_001632435.1_Calco1			na
GCA_001632445.1	PRJNA196016	SAMN02195013	LOAU00000000.1	representative genome	1314672	1314672	Peniophora sp. CONT	strain=CONT		latest	Scaffold	Major	Full	2016-04-28	Ricme1	DOE Joint Genome Institute	na	na	https://ftp.ncbi.nlm.nih.gov/genomes/all/GCA/001/632/445/GCA_001632445.1_Ricme1			na
GCA_001633045.1	PRJNA314357	SAMN04532693	LWBZ00000000.1	representative genome	2421284	2421284	Fusarium metavorans	strain=FSSC_6		latest	Scaffold	Major	Full	2016-04-27	ASM163304v1	USDA-ARS	na	na	https://ftp.ncbi.nlm.nih.gov/genomes/all/GCA/001/633/045/GCA_001633045.1_ASM163304v1			na
GCA_001633055.2	PRJNA200756	SAMN04099149	LKCN00000000.2	representative genome	1330021	1330020	Ophiocordyceps polyrhachis-furcata BCC 54312	strain=BCC 54312		latest	Scaffold	Major	Full	2018-07-17	OPF BCC54312 improved	National Center for Genetic Engineering and Biotechnology (BIOTEC)	na	na	https://ftp.ncbi.nlm.nih.gov/genomes/all/GCA/001/633/055/GCA_001633055.2_OPF_BCC54312_improved			na
GCA_001634645.1	PRJNA279877	SAMN03451116	LBMA00000000.1	na	4932	4932	Saccharomyces cerevisiae	strain=GLBRCY22-3		latest	Chromosome	Major	Full	2016-05-11	GLBRCY22-3	University of Wisconsin - Madison	na	na	https://ftp.ncbi.nlm.nih.gov/genomes/all/GCA/001/634/645/GCA_001634645.1_GLBRCY22-3			na
GCA_001636675.1	PRJNA72735	SAMN04908325	AZGY00000000.1	representative genome	1081109	324773	Moelleriella libera RCEF 2490	strain=RCEF 2490		latest	Scaffold	Major	Full	2016-05-04	AAL 1.0	Shanghai Institutes for Biological Sciences, CAS	na	na	https://ftp.ncbi.nlm.nih.gov/genomes/all/GCA/001/636/675/GCA_001636675.1_AAL_1.0			na
GCA_001636725.1	PRJNA72737	SAMN04908328	AZHB00000000.1	representative genome	1081104	114497	Cordyceps fumosorosea ARSEF 2679	strain=ARSEF 2679		latest	Scaffold	Major	Full	2016-05-04	ISF 1.0	Shanghai Institutes for Biological Sciences, CAS	GCF_001636725.1	identical	https://ftp.ncbi.nlm.nih.gov/genomes/all/GCA/001/636/725/GCA_001636725.1_ISF_1.0			na
GCA_001636735.1	PRJNA72729	SAMN04908327	AZHA00000000.1	representative genome	1081107	118266	Beauveria brongniartii RCEF 3172	strain=RCEF 3172		latest	Scaffold	Major	Full	2016-05-04	BBO 1.0	Shanghai Institutes for Biological Sciences, CAS	na	na	https://ftp.ncbi.nlm.nih.gov/genomes/all/GCA/001/636/735/GCA_001636735.1_BBO_1.0			na
GCA_001636745.1	PRJNA72739	SAMN04908329	AZHC00000000.1	representative genome	1081105	1649241	Metarhizium rileyi RCEF 4871	strain=RCEF 4871		latest	Scaffold	Major	Full	2016-05-04	NOR 1.0	Shanghai Institutes for Biological Sciences, CAS	na	na	https://ftp.ncbi.nlm.nih.gov/genomes/all/GCA/001/636/745/GCA_001636745.1_NOR_1.0			na
GCA_001636795.1	PRJNA72733	SAMN04908331	AZHF00000000.1	representative genome	1081108	2714763	Akanthomyces lecanii RCEF 1005	strain=RCEF 1005		latest	Scaffold	Major	Full	2016-05-04	LEL 1.0	Shanghai Institutes for Biological Sciences, CAS	na	na	https://ftp.ncbi.nlm.nih.gov/genomes/all/GCA/001/636/795/GCA_001636795.1_LEL_1.0			na
GCA_001636815.1	PRJNA72727	SAMN04908330	AZHD00000000.1	representative genome	1081102	150359	Sporothrix insectorum RCEF 264	strain=RCEF 264		latest	Scaffold	Major	Full	2016-05-04	SPI 1.0	Shanghai Institutes for Biological Sciences, CAS	na	na	https://ftp.ncbi.nlm.nih.gov/genomes/all/GCA/001/636/815/GCA_001636815.1_SPI_1.0			na
GCA_001638945.1	PRJNA46717	SAMN00120579	AMYB00000000.1	na	747725	29924	Mucor lusitanicus CBS 277.49	strain=CBS 277.49		latest	Contig	Major	Full	2016-05-06	Mucci2	JGI-PGF	na	na	https://ftp.ncbi.nlm.nih.gov/genomes/all/GCA/001/638/945/GCA_001638945.1_Mucci2			na
GCA_001638985.2	PRJNA61391	SAMN00189023	AMYC00000000.1	representative genome	763407	4837	Phycomyces blakesleeanus NRRL 1555(-)	strain=NRRL 1555(-)		latest	Scaffold	Major	Full	2016-05-06	Phybl2	JGI-PSF	GCF_001638985.1	identical	https://ftp.ncbi.nlm.nih.gov/genomes/all/GCA/001/638/985/GCA_001638985.2_Phybl2			na
GCA_001640025.2	PRJNA308900	SAMN04417247		representative genome	796027	796027	Sugiyamaella lignohabitans	strain=CBS 10342		latest	Complete Genome	Minor	Full	2016-05-06	ASM164002v2	University of Natural Resources and Life Sciences	GCF_001640025.1	different	https://ftp.ncbi.nlm.nih.gov/genomes/all/GCA/001/640/025/GCA_001640025.2_ASM164002v2		assembly from type material	na
GCA_001640265.1	PRJNA311572	SAMN04485893	LSMH00000000.1	na	27292	27292	Saccharomyces pastorianus	strain=79		latest	Contig	Major	Full	2016-05-08	ASM164026v1	Universidad Autonoma de Nuevo Leon	na	na	https://ftp.ncbi.nlm.nih.gov/genomes/all/GCA/001/640/265/GCA_001640265.1_ASM164026v1			na
GCA_001640285.1	PRJNA318747	SAMN04867139	LWRQ00000000.1	na	29856	29856	Clonostachys rosea	strain=YKD0085		latest	Scaffold	Major	Full	2016-05-09	ASM164028v1	Kunming Institute of Botany, Chinese Academy of Sciences	na	na	https://ftp.ncbi.nlm.nih.gov/genomes/all/GCA/001/640/285/GCA_001640285.1_ASM164028v1			na
GCA_001640655.1	PRJNA319433	SAMN04889866	LXGT00000000.1	representative genome	1580848	1580848	Endoconidiophora laricicola	strain=CBS100207		latest	Scaffold	Major	Full	2016-05-09	ASM164065v1	Forestry and Agricultural Biotechnology Institute	na	na	https://ftp.ncbi.nlm.nih.gov/genomes/all/GCA/001/640/655/GCA_001640655.1_ASM164065v1			na
GCA_001640685.1	PRJNA319432	SAMN04889865	LXGU00000000.1	representative genome	72027	72027	Ceratocystis adiposa	strain=CBS136.34		latest	Scaffold	Major	Full	2016-05-09	ASM164068v1	Forestry and Agricultural Biotechnology Institute	na	na	https://ftp.ncbi.nlm.nih.gov/genomes/all/GCA/001/640/685/GCA_001640685.1_ASM164068v1			na
GCA_001641265.1	PRJNA276926	SAMN03382554	LAJJ00000000.1	representative genome	655981	655981	Pseudogymnoascus destructans	strain=20631-21		latest	Scaffold	Major	Full	2016-05-10	ASM164126v1	US Forest Service	GCF_001641265.1	identical	https://ftp.ncbi.nlm.nih.gov/genomes/all/GCA/001/641/265/GCA_001641265.1_ASM164126v1		assembly from type material	na
GCA_001642045.1	PRJNA239489	SAMN02745364	LXPO00000000.1	representative genome	1460663	1460663	Paraphaeosphaeria sporulosa	strain=AP3s5-JAC2a		latest	Scaffold	Major	Full	2016-05-11	Parsp1	DOE Joint Genome Institute	GCF_001642045.1	identical	https://ftp.ncbi.nlm.nih.gov/genomes/all/GCA/001/642/045/GCA_001642045.1_Parsp1			na
GCA_001642055.1	PRJNA239482	SAMN02745592	LXPP00000000.1	representative genome	5599	5599	Alternaria alternata	strain=SRC1lrK2f		latest	Scaffold	Major	Full	2016-05-11	Altal1	DOE Joint Genome Institute	GCF_001642055.1	identical	https://ftp.ncbi.nlm.nih.gov/genomes/all/GCA/001/642/055/GCA_001642055.1_Altal1			na
GCA_001642475.1	PRJNA312449	SAMN04498468	LVKK00000000.1	representative genome	254056	254056	Fonsecaea monophora	strain=CBS 269.37		latest	Contig	Major	Full	2016-05-11	ASM164247v1	Federal University of Parana	GCF_001642475.1	identical	https://ftp.ncbi.nlm.nih.gov/genomes/all/GCA/001/642/475/GCA_001642475.1_ASM164247v1		assembly from type material	na
GCA_001643655.1	PRJNA319359	SAMN04886347	LWRU00000000.1	na	746128	746128	Aspergillus fumigatus	strain=IF1SW-F4		latest	Scaffold	Major	Full	2016-05-13	ASM164365v1	Jet Propulsion Laboratory, California Institute of Technology	na	na	https://ftp.ncbi.nlm.nih.gov/genomes/all/GCA/001/643/655/GCA_001643655.1_ASM164365v1			na
GCA_001643665.1	PRJNA319359	SAMN04886346	LWRT00000000.1	na	746128	746128	Aspergillus fumigatus	strain=ISSFT-021		latest	Scaffold	Major	Full	2016-05-13	ASM164366v1	Jet Propulsion Laboratory, California Institute of Technology	na	na	https://ftp.ncbi.nlm.nih.gov/genomes/all/GCA/001/643/665/GCA_001643665.1_ASM164366v1			na
GCA_001644525.1	PRJNA255590	SAMN02927915	LXTA00000000.1	representative genome	765868	765868	Stagonospora sp. SRC1lsM3a	strain=SRC1lsM3a		latest	Scaffold	Major	Full	2016-05-17	Stasp1	DOE Joint Genome Institute	na	na	https://ftp.ncbi.nlm.nih.gov/genomes/all/GCA/001/644/525/GCA_001644525.1_Stasp1			na
GCA_001644535.1	PRJNA255591	SAMN02927933	LXSZ00000000.1	representative genome	765867	765867	Pyrenochaeta sp. DS3sAY3a	strain=DS3sAY3a		latest	Scaffold	Major	Full	2016-05-18	Pyrsp1	DOE Joint Genome Institute	na	na	https://ftp.ncbi.nlm.nih.gov/genomes/all/GCA/001/644/535/GCA_001644535.1_Pyrsp1			na
GCA_001644785.1	PRJNA53245	SAMN05001761	AEIW00000000.1	na	903638	218633	Cordyceps cicadae BA-001	strain=BA-001		latest	Contig	Major	Full	2016-05-16	ASM164478v1	Bio-Asia Life Science Institute	na	na	https://ftp.ncbi.nlm.nih.gov/genomes/all/GCA/001/644/785/GCA_001644785.1_ASM164478v1			na
GCA_001645015.2	PRJNA314779	SAMN04543134	LWDF00000000.2	na	43049	43049	Tilletia indica	strain=DAOMC 236416		latest	Scaffold	Major	Full	2019-10-30	AAFC_TiDAOMC236416_2	Agriculture and Agri-Food Canada	na	na	https://ftp.ncbi.nlm.nih.gov/genomes/all/GCA/001/645/015/GCA_001645015.2_AAFC_TiDAOMC236416_2			na
GCA_001645055.2	PRJNA314785	SAMN04543208	LWDG00000000.2	na	117179	117179	Tilletia walkeri	strain=DAOMC 236422		latest	Scaffold	Major	Full	2019-10-30	AAFC_TwDAOMC236422_2	Agriculture and Agri-Food Canada	na	na	https://ftp.ncbi.nlm.nih.gov/genomes/all/GCA/001/645/055/GCA_001645055.2_AAFC_TwDAOMC236422_2			na
GCA_001646965.1	PRJNA312449	SAMN04498467	LVCJ00000000.1	representative genome	856822	856822	Fonsecaea nubica	strain=CBS 269.64		latest	Scaffold	Major	Full	2016-05-18	ASM164696v1	Federal University of Parana	GCF_001646965.1	identical	https://ftp.ncbi.nlm.nih.gov/genomes/all/GCA/001/646/965/GCA_001646965.1_ASM164696v1		assembly from type material	na
GCA_001646985.1	PRJNA312449	SAMN04498469	LVCI00000000.1	na	979981	979981	Fonsecaea multimorphosa	strain=CBS 980.96		latest	Scaffold	Major	Full	2016-05-18	ASM164698v1	Federal University of Parana	na	na	https://ftp.ncbi.nlm.nih.gov/genomes/all/GCA/001/646/985/GCA_001646985.1_ASM164698v1		assembly from type material	na
GCA_001650995.1	PRJNA316183	SAMN04577815	LVWK00000000.1	representative genome	483437	483437	Gongronella sp. w5	strain=w5		latest	Scaffold	Major	Full	2016-05-24	ASM165099v1	Anhui University	na	na	https://ftp.ncbi.nlm.nih.gov/genomes/all/GCA/001/650/995/GCA_001650995.1_ASM165099v1			na
GCA_001651415.1	PRJNA196039	SAMN02745706	LYLZ00000000.1	na	1314771	310910	Linnemannia elongata AG-77	strain=AG-77		latest	Scaffold	Major	Full	2016-05-26	Mortierella elongata AG-77 v2.0	DOE Joint Genome Institute	na	na	https://ftp.ncbi.nlm.nih.gov/genomes/all/GCA/001/651/415/GCA_001651415.1_Mortierella_elongata_AG-77_v2.0			na
GCA_001651435.1	PRJNA291786	SAMN03952792	LHPN00000000.1	na	34388	34388	Trichophyton violaceum	strain=CMCC(F)T3l		latest	Scaffold	Major	Full	2016-05-19	CMCC(F)T3l	Chinese Academy of Medical Science & Peking Union Medical College	na	na	https://ftp.ncbi.nlm.nih.gov/genomes/all/GCA/001/651/435/GCA_001651435.1_CMCC_F_T3l			na
GCA_001651445.1	PRJNA291785	SAMN03952791	LHPM00000000.1	na	5551	5551	Trichophyton rubrum	strain=CMCC(F)T1i		latest	Scaffold	Major	Full	2016-05-19	CMCC(F)T1i	Chinese Academy of Medical Science & Peking Union Medical College	na	na	https://ftp.ncbi.nlm.nih.gov/genomes/all/GCA/001/651/445/GCA_001651445.1_CMCC_F_T1i			na
GCA_001651985.1	PRJNA312449	SAMN04497957	LVYI00000000.1	representative genome	1367422	1367422	Fonsecaea erecta	strain=CBS 125763		latest	Scaffold	Major	Full	2016-05-25	ASM165198v1	Federal University of Parana	GCF_001651985.1	identical	https://ftp.ncbi.nlm.nih.gov/genomes/all/GCA/001/651/985/GCA_001651985.1_ASM165198v1			na
GCA_001652425.1	PRJNA294248	SAMN03951876	LSNI00000000.1	na	396575	5507	Fusarium oxysporum f. sp. medicaginis		Fom-5190a	latest	Scaffold	Major	Full	2016-05-27	ASM165242v1	CSIRO	na	na	https://ftp.ncbi.nlm.nih.gov/genomes/all/GCA/001/652/425/GCA_001652425.1_ASM165242v1			na
GCA_001653205.1	PRJNA308626	SAMN04404343	LSBH00000000.1	na	33203	33203	Purpureocillium lilacinum		PLBJ-1	latest	Scaffold	Major	Full	2016-05-27	ASM165320v1	The Institute of Vegetables and Flowers CAAS	na	na	https://ftp.ncbi.nlm.nih.gov/genomes/all/GCA/001/653/205/GCA_001653205.1_ASM165320v1			na
GCA_001653235.2	PRJNA310157	SAMN02296946	LSBJ00000000.2	representative genome	1380566	280754	Pochonia chlamydosporia 170		170	latest	Chromosome	Major	Full	2017-07-10	ASM165323v2	The Institute of Vegetables and Flowers CAAS	GCF_001653235.2	identical	https://ftp.ncbi.nlm.nih.gov/genomes/all/GCA/001/653/235/GCA_001653235.2_ASM165323v2			na
GCA_001653265.1	PRJNA308630	SAMN04404347	LSBI00000000.1	representative genome	33203	33203	Purpureocillium lilacinum		PLFJ-1	latest	Scaffold	Major	Full	2016-05-27	ASM165326v1	The Institute of Vegetables and Flowers CAAS	GCF_001653265.1	identical	https://ftp.ncbi.nlm.nih.gov/genomes/all/GCA/001/653/265/GCA_001653265.1_ASM165326v1			na
GCA_001654535.1	PRJNA316802	SAMN04590172	LVYE00000000.1	na	86804	86804	Ustilago trichophora	strain=RK089		latest	Scaffold	Major	Full	2016-06-02	ASM165453v1	RWTH Aachen University	na	na	https://ftp.ncbi.nlm.nih.gov/genomes/all/GCA/001/654/535/GCA_001654535.1_ASM165453v1			na
GCA_001654545.1	PRJNA312368	SAMN04497619	LTDI00000000.1	representative genome	1803897	1803897	Fusarium agapanthi	strain=NRRL 54464		latest	Scaffold	Major	Full	2016-06-02	ASM165454v1	US Department of Agriculture, Agriculture Research Service	na	na	https://ftp.ncbi.nlm.nih.gov/genomes/all/GCA/001/654/545/GCA_001654545.1_ASM165454v1			na
GCA_001654555.2	PRJNA312368	SAMN04534733	LUFC00000000.2	na	1803897	1803897	Fusarium agapanthi	strain=NRRL 31653		latest	Scaffold	Major	Full	2020-04-29	ASM165455v2	US Department of Agriculture, Agriculture Research Service	na	na	https://ftp.ncbi.nlm.nih.gov/genomes/all/GCA/001/654/555/GCA_001654555.2_ASM165455v2			na
GCA_001657455.1	PRJNA306688	SAMN04360154	LQMS00000000.1	representative genome	1774708	1774708	Spathaspora girioi	strain=UFMG-CM-Y302		latest	Scaffold	Major	Full	2016-06-03	ASM165745v1	UW-Madison	na	na	https://ftp.ncbi.nlm.nih.gov/genomes/all/GCA/001/657/455/GCA_001657455.1_ASM165745v1		assembly from type material	na
GCA_001657655.1	PRJNA251507	SAMN02834830	JNNX00000000.1	representative genome	153982	153982	Talaromyces piceae	strain=9-3		latest	Scaffold	Major	Full	2016-06-03	ASM165765v1	Tianjin Institute of Biotechnology, CAS	na	na	https://ftp.ncbi.nlm.nih.gov/genomes/all/GCA/001/657/655/GCA_001657655.1_ASM165765v1			na
GCA_001658105.1	PRJNA196085	SAMN02745878	LYZI00000000.1	representative genome	1314800	80600	Rhizopogon vinicolor AM-OR11-026	strain=AM-OR11-026		latest	Scaffold	Major	Full	2016-06-07	Rhivi1	DOE Joint Genome Institute	na	na	https://ftp.ncbi.nlm.nih.gov/genomes/all/GCA/001/658/105/GCA_001658105.1_Rhivi1			na
GCA_001659765.1	PRJNA280653	SAMN03466599	LAVI00000000.1	na	27304	27304	Wickerhamiella versatilis	strain=t-1		latest	Scaffold	Major	Full	2016-06-08	ASM165976v1	Tianjin University of Science&Technology	na	na	https://ftp.ncbi.nlm.nih.gov/genomes/all/GCA/001/659/765/GCA_001659765.1_ASM165976v1			na
GCA_001660065.1	PRJNA322266	SAMN05150233	LYOO00000000.1	na	5270	5270	Ustilago maydis	strain=RK818		latest	Contig	Major	Full	2016-06-08	ASM166006v1	BioSC Pektilyse	na	na	https://ftp.ncbi.nlm.nih.gov/genomes/all/GCA/001/660/065/GCA_001660065.1_ASM166006v1			na
GCA_001660455.1	PRJNA320854	SAMN04958224	LXZY00000000.1	na	4911	4911	Kluyveromyces marxianus		B0399	latest	Chromosome	Major	Full	2016-06-09	run3	IGA Technology Services Srl	na	na	https://ftp.ncbi.nlm.nih.gov/genomes/all/GCA/001/660/455/GCA_001660455.1_run3			na
GCA_001660795.1	PRJNA311153	SAMN04479285	LSHF00000000.1	representative genome	5474	5474	Leptoxyphium fumago	strain=SC3815		latest	Contig	Major	Full	2016-06-09	Cfu_V1.2	International Institute Zittau - TU Dresden	na	na	https://ftp.ncbi.nlm.nih.gov/genomes/all/GCA/001/660/795/GCA_001660795.1_Cfu_V1.2			na
GCA_001661245.1	PRJNA69545	SAMN00016633	LZCH00000000.1	representative genome	669874	4918	Pachysolen tannophilus NRRL Y-2460	strain=NRRL Y-2460		latest	Scaffold	Major	Full	2016-09-15	Pacta1_2	JGI	na	na	https://ftp.ncbi.nlm.nih.gov/genomes/all/GCA/001/661/245/GCA_001661245.1_Pacta1_2		assembly from type material	na
GCA_001661255.1	PRJNA60493	SAMN00138384	LWUN00000000.1	representative genome	683960	4927	Wickerhamomyces anomalus NRRL Y-366-8	strain=NRRL Y-366-8		latest	Scaffold	Major	Full	2016-09-09	Wican1	JGI-PSF	GCF_001661255.1	identical	https://ftp.ncbi.nlm.nih.gov/genomes/all/GCA/001/661/255/GCA_001661255.1_Wican1			na
GCA_001661265.1	PRJNA62119	SAMN00760712	AEUO00000000.1	representative genome	698492	5606	Saitoella complicata NRRL Y-17804	strain=NRRL Y-17804		latest	Scaffold	Major	Full	2016-09-09	Saico1	JGI-PSF	GCF_001661265.1	identical	https://ftp.ncbi.nlm.nih.gov/genomes/all/GCA/001/661/265/GCA_001661265.1_Saico1		assembly from type material	na
GCA_001661315.1	PRJNA207853	SAMN02744094	LXPB00000000.1	representative genome	857566	45786	Nadsonia fulvescens var. elongata DSM 6958	strain=DSM 6958		latest	Scaffold	Major	Full	2016-09-09	Nadfu1	DOE Joint Genome Institute	na	na	https://ftp.ncbi.nlm.nih.gov/genomes/all/GCA/001/661/315/GCA_001661315.1_Nadfu1			na
GCA_001661325.1	PRJNA71653	SAMN00794676	LSGR00000000.1	na	675824	29829	Lipomyces starkeyi NRRL Y-11557	strain=NRRL Y-11557		latest	Scaffold	Major	Full	2016-09-09	Lipst1_1	JGI	na	na	https://ftp.ncbi.nlm.nih.gov/genomes/all/GCA/001/661/325/GCA_001661325.1_Lipst1_1		assembly from type material	na
GCA_001661335.1	PRJNA207852	SAMN00794393	LWKO00000000.1	representative genome	984486	45609	Babjeviella inositovora NRRL Y-12698	strain=NRRL Y-12698		latest	Scaffold	Major	Full	2016-09-09	Babin1	DOE Joint Genome Institute	GCF_001661335.1	identical	https://ftp.ncbi.nlm.nih.gov/genomes/all/GCA/001/661/335/GCA_001661335.1_Babin1		assembly from type material	na
GCA_001661395.1	PRJNA207851	SAMN00794652	LYBQ00000000.1	representative genome	984485	717740	Hyphopichia burtonii NRRL Y-1933	strain=NRRL Y-1933		latest	Scaffold	Major	Full	2016-09-15	Hypbu1	DOE Joint Genome Institute	GCF_001661395.1	identical	https://ftp.ncbi.nlm.nih.gov/genomes/all/GCA/001/661/395/GCA_001661395.1_Hypbu1		assembly from type material	na
GCA_001661405.1	PRJNA196024	SAMN02616005	LTAD00000000.1	representative genome	983966	4903	Cyberlindnera jadinii NRRL Y-1542	strain=NRRL Y-1542		latest	Scaffold	Major	Full	2016-09-15	Cybja1	DOE Joint Genome Institute	GCF_001661405.1	identical	https://ftp.ncbi.nlm.nih.gov/genomes/all/GCA/001/661/405/GCA_001661405.1_Cybja1		assembly from type material	na
GCA_001661415.1	PRJNA207878	SAMN00794653	LYME00000000.1	representative genome	984487	46583	Suhomyces tanzawaensis NRRL Y-17324	strain=NRRL Y-17324		latest	Scaffold	Major	Full	2016-09-15	Canta1	DOE Joint Genome Institute	GCF_001661415.1	identical	https://ftp.ncbi.nlm.nih.gov/genomes/all/GCA/001/661/415/GCA_001661415.1_Canta1		assembly from type material	na
GCA_001661425.1	PRJNA207879	SAMN00794644	LWUO00000000.1	representative genome	983967	130810	[Candida] arabinofermentans NRRL YB-2248	strain=NRRL YB-2248		latest	Scaffold	Major	Full	2016-09-15	Canar1	DOE Joint Genome Institute	na	na	https://ftp.ncbi.nlm.nih.gov/genomes/all/GCA/001/661/425/GCA_001661425.1_Canar1		assembly from type material	na
GCA_001661475.1	PRJNA76687	SAMN00760713	LSKT00000000.1	representative genome	767744	51930	Tortispora caseinolytica NRRL Y-17796	strain=NRRL Y-17796		latest	Scaffold	Major	Full	2016-09-15	Canca1	JGI	na	na	https://ftp.ncbi.nlm.nih.gov/genomes/all/GCA/001/661/475/GCA_001661475.1_Canca1		assembly from type material	na
GCA_001662005.1	PRJNA324064	SAMN05194381	LYZD00000000.1	na	5270	5270	Ustilago maydis	strain=ATCC bA22899		latest	Contig	Major	Full	2016-06-13	ASM166200v1	RWTH Aachen University	na	na	https://ftp.ncbi.nlm.nih.gov/genomes/all/GCA/001/662/005/GCA_001662005.1_ASM166200v1			na
GCA_001662465.1	PRJDB3607	SAMD00028326	BCFZ00000000.1	na	637633	637633	Dryadomyces quercivorus	strain=JCM 11526		latest	Scaffold	Major	Full	2016-06-08	JCM_11526_assembly_v001	RIKEN Center for Life Science Technologies, Division of Genomic Technologies	na	na	https://ftp.ncbi.nlm.nih.gov/genomes/all/GCA/001/662/465/GCA_001662465.1_JCM_11526_assembly_v001			na
GCA_001662575.1	PRJNA276926	SAMN03382559	LAJL00000000.1	representative genome	1524831	1524831	Pseudogymnoascus sp. 23342-1-I1	strain=23342-1-I1		latest	Scaffold	Major	Full	2016-06-24	ASM166257v1	US Forest Service	na	na	https://ftp.ncbi.nlm.nih.gov/genomes/all/GCA/001/662/575/GCA_001662575.1_ASM166257v1			na
GCA_001662585.1	PRJNA276926	SAMN03382555	LAJI00000000.1	representative genome	1622147	1622147	Pseudogymnoascus sp. WSF 3629	strain=WSF 3629		latest	Scaffold	Major	Full	2016-06-24	ASM166258v1	US Forest Service	na	na	https://ftp.ncbi.nlm.nih.gov/genomes/all/GCA/001/662/585/GCA_001662585.1_ASM166258v1			na
GCA_001662605.1	PRJNA276926	SAMN03382558	LAJM00000000.1	representative genome	1622149	1622149	Pseudogymnoascus sp. 05NY08	strain=05NY08		latest	Scaffold	Major	Full	2016-06-24	ASM166260v1	US Forest Service	na	na	https://ftp.ncbi.nlm.nih.gov/genomes/all/GCA/001/662/605/GCA_001662605.1_ASM166260v1			na
GCA_001662645.1	PRJNA276926	SAMN03382557	LAJN00000000.1	representative genome	1622148	1622148	Pseudogymnoascus sp. 03VT05	strain=03VT05		latest	Scaffold	Major	Full	2016-06-24	ASM166264v1	US Forest Service	na	na	https://ftp.ncbi.nlm.nih.gov/genomes/all/GCA/001/662/645/GCA_001662645.1_ASM166264v1			na
GCA_001662655.1	PRJNA276926	SAMN03382556	LAJO00000000.1	representative genome	342668	342668	Pseudogymnoascus verrucosus	strain=UAMH 10579		latest	Scaffold	Major	Full	2016-06-24	ASM166265v1	US Forest Service	GCF_001662655.1	identical	https://ftp.ncbi.nlm.nih.gov/genomes/all/GCA/001/662/655/GCA_001662655.1_ASM166265v1		assembly from type material	na
GCA_001664045.1	PRJNA50737	SAMN00726693	AECK00000000.1	representative genome	460523	460523	Ogataea polymorpha	strain=NCYC 495 leu1.1		latest	Contig	Major	Full	2016-06-17	Hanpo2	JGI-PGF	GCF_001664045.1	identical	https://ftp.ncbi.nlm.nih.gov/genomes/all/GCA/001/664/045/GCA_001664045.1_Hanpo2			na
GCA_001669875.1	PRJNA247448	SAMN02777146		na	4932	4932	Saccharomyces cerevisiae	strain=HPRMAwf_D10		latest	Chromosome	Major	Full	2016-06-20	ASM166987v1	The University of Auckland	na	na	https://ftp.ncbi.nlm.nih.gov/genomes/all/GCA/001/669/875/GCA_001669875.1_ASM166987v1			na
GCA_001669905.1	PRJNA247448	SAMN02770301		na	4932	4932	Saccharomyces cerevisiae	strain=T.52_3C		latest	Chromosome	Major	Full	2016-06-20	ASM166990v1	The University of Auckland	na	na	https://ftp.ncbi.nlm.nih.gov/genomes/all/GCA/001/669/905/GCA_001669905.1_ASM166990v1			na
GCA_001669965.1	PRJNA247448	SAMN02770299		na	4932	4932	Saccharomyces cerevisiae	strain=T.52_2H		latest	Chromosome	Major	Full	2016-06-20	ASM166996v1	The University of Auckland	na	na	https://ftp.ncbi.nlm.nih.gov/genomes/all/GCA/001/669/965/GCA_001669965.1_ASM166996v1			na
GCA_001669995.1	PRJNA247448	SAMN02770298		na	4932	4932	Saccharomyces cerevisiae	strain=Sol7-2		latest	Chromosome	Major	Full	2016-06-20	ASM166999v1	The University of Auckland	na	na	https://ftp.ncbi.nlm.nih.gov/genomes/all/GCA/001/669/995/GCA_001669995.1_ASM166999v1			na
GCA_001670055.1	PRJNA247448	SAMN02777151		na	4932	4932	Saccharomyces cerevisiae	strain=NSERVsf_F8		latest	Chromosome	Major	Full	2016-06-20	ASM167005v1	The University of Auckland	na	na	https://ftp.ncbi.nlm.nih.gov/genomes/all/GCA/001/670/055/GCA_001670055.1_ASM167005v1			na
GCA_001670085.1	PRJNA247448	SAMN02777145		na	4932	4932	Saccharomyces cerevisiae	strain=HCNTHsf_F8		latest	Chromosome	Major	Full	2016-06-20	ASM167008v1	The University of Auckland	na	na	https://ftp.ncbi.nlm.nih.gov/genomes/all/GCA/001/670/085/GCA_001670085.1_ASM167008v1			na
GCA_001670115.1	PRJNA247448	SAMN02770296		na	4932	4932	Saccharomyces cerevisiae	strain=T78		latest	Chromosome	Major	Full	2016-06-20	ASM167011v1	The University of Auckland	na	na	https://ftp.ncbi.nlm.nih.gov/genomes/all/GCA/001/670/115/GCA_001670115.1_ASM167011v1			na
GCA_001670145.1	PRJNA247448	SAMN02777144		na	4932	4932	Saccharomyces cerevisiae	strain=HCNTHsf_C5		latest	Chromosome	Major	Full	2016-06-20	ASM167014v1	The University of Auckland	na	na	https://ftp.ncbi.nlm.nih.gov/genomes/all/GCA/001/670/145/GCA_001670145.1_ASM167014v1			na
GCA_001670175.1	PRJNA247448	SAMN02777156		na	4932	4932	Saccharomyces cerevisiae	strain=TNPLST-4-S-2		latest	Chromosome	Major	Full	2016-06-20	ASM167017v1	The University of Auckland	na	na	https://ftp.ncbi.nlm.nih.gov/genomes/all/GCA/001/670/175/GCA_001670175.1_ASM167017v1			na
GCA_001670205.1	PRJNA247448	SAMN02777155		na	4932	4932	Saccharomyces cerevisiae	strain=HB_S_GIMBLETTROAD_9		latest	Chromosome	Major	Full	2016-06-20	ASM167020v1	The University of Auckland	na	na	https://ftp.ncbi.nlm.nih.gov/genomes/all/GCA/001/670/205/GCA_001670205.1_ASM167020v1			na
GCA_001670265.1	PRJNA247448	SAMN02777149		na	4932	4932	Saccharomyces cerevisiae	strain=MTKSKsf_E2		latest	Chromosome	Major	Full	2016-06-20	ASM167026v1	The University of Auckland	na	na	https://ftp.ncbi.nlm.nih.gov/genomes/all/GCA/001/670/265/GCA_001670265.1_ASM167026v1			na
GCA_001670295.1	PRJNA247448	SAMN02777142		na	4932	4932	Saccharomyces cerevisiae	strain=CRIRIwf_A11		latest	Chromosome	Major	Full	2016-06-20	ASM167029v1	The University of Auckland	na	na	https://ftp.ncbi.nlm.nih.gov/genomes/all/GCA/001/670/295/GCA_001670295.1_ASM167029v1			na
GCA_001670355.1	PRJNA247448	SAMN02777157		na	4932	4932	Saccharomyces cerevisiae	strain=Soil7-1		latest	Chromosome	Major	Full	2016-06-20	ASM167035v1	The University of Auckland	na	na	https://ftp.ncbi.nlm.nih.gov/genomes/all/GCA/001/670/355/GCA_001670355.1_ASM167035v1			na
GCA_001670385.1	PRJNA247448	SAMN02777147		na	4932	4932	Saccharomyces cerevisiae	strain=HPRMTsf_H7		latest	Chromosome	Major	Full	2016-06-20	ASM167038v1	The University of Auckland	na	na	https://ftp.ncbi.nlm.nih.gov/genomes/all/GCA/001/670/385/GCA_001670385.1_ASM167038v1			na
GCA_001670415.1	PRJNA247448	SAMN02776117		na	4932	4932	Saccharomyces cerevisiae	strain=WI_S_OAKURA_4		latest	Chromosome	Major	Full	2016-06-20	ASM167041v1	The University of Auckland	na	na	https://ftp.ncbi.nlm.nih.gov/genomes/all/GCA/001/670/415/GCA_001670415.1_ASM167041v1			na
GCA_001670845.1	PRJNA247448	SAMN02776118		na	4932	4932	Saccharomyces cerevisiae	strain=HB_S_BILANCHER_12		latest	Chromosome	Major	Full	2016-06-20	ASM167084v1	The University of Auckland	na	na	https://ftp.ncbi.nlm.nih.gov/genomes/all/GCA/001/670/845/GCA_001670845.1_ASM167084v1			na
GCA_001670935.1	PRJNA247448	SAMN02776122		na	4932	4932	Saccharomyces cerevisiae	strain=HB_S_GIMBLETTROAD_22		latest	Chromosome	Major	Full	2016-06-20	ASM167093v1	The University of Auckland	na	na	https://ftp.ncbi.nlm.nih.gov/genomes/all/GCA/001/670/935/GCA_001670935.1_ASM167093v1			na
GCA_001670965.1	PRJNA247448	SAMN02776112		na	4932	4932	Saccharomyces cerevisiae	strain=HB_C_OMARUNUI_7		latest	Chromosome	Major	Full	2016-06-20	ASM167096v1	The University of Auckland	na	na	https://ftp.ncbi.nlm.nih.gov/genomes/all/GCA/001/670/965/GCA_001670965.1_ASM167096v1			na
GCA_001671025.1	PRJNA247448	SAMN02776116		na	4932	4932	Saccharomyces cerevisiae	strain=WI_S_JASA_5		latest	Chromosome	Major	Full	2016-06-20	ASM167102v1	The University of Auckland	na	na	https://ftp.ncbi.nlm.nih.gov/genomes/all/GCA/001/671/025/GCA_001671025.1_ASM167102v1			na
GCA_001671085.1	PRJNA247448	SAMN02776109		na	4932	4932	Saccharomyces cerevisiae	strain=HB_C_KOROKIPO_3		latest	Chromosome	Major	Full	2016-06-20	ASM167108v1	The University of Auckland	na	na	https://ftp.ncbi.nlm.nih.gov/genomes/all/GCA/001/671/085/GCA_001671085.1_ASM167108v1			na
GCA_001671165.1	PRJNA247448	SAMN02776111		na	4932	4932	Saccharomyces cerevisiae	strain=HB_C_OMARUNUI_6		latest	Chromosome	Major	Full	2016-06-20	ASM167116v1	The University of Auckland	na	na	https://ftp.ncbi.nlm.nih.gov/genomes/all/GCA/001/671/165/GCA_001671165.1_ASM167116v1			na
GCA_001671195.1	PRJNA247448	SAMN02772779		na	4932	4932	Saccharomyces cerevisiae	strain=WA_C_WAITAKEREROAD_7		latest	Chromosome	Major	Full	2016-06-20	ASM167119v1	The University of Auckland	na	na	https://ftp.ncbi.nlm.nih.gov/genomes/all/GCA/001/671/195/GCA_001671195.1_ASM167119v1			na
GCA_001671225.1	PRJNA247448	SAMN02773432		na	4932	4932	Saccharomyces cerevisiae	strain=WI_C_MB95MBMZ_4		latest	Chromosome	Major	Full	2016-06-20	ASM167122v1	The University of Auckland	na	na	https://ftp.ncbi.nlm.nih.gov/genomes/all/GCA/001/671/225/GCA_001671225.1_ASM167122v1			na
GCA_001671255.1	PRJNA247448	SAMN02773802		na	4932	4932	Saccharomyces cerevisiae	strain=WI_C_MBSP_15		latest	Chromosome	Major	Full	2016-06-20	ASM167125v1	The University of Auckland	na	na	https://ftp.ncbi.nlm.nih.gov/genomes/all/GCA/001/671/255/GCA_001671255.1_ASM167125v1			na
GCA_001671285.1	PRJNA247448	SAMN02774414		na	4932	4932	Saccharomyces cerevisiae	strain=WI_C_MBSP_4		latest	Chromosome	Major	Full	2016-06-20	ASM167128v1	The University of Auckland	na	na	https://ftp.ncbi.nlm.nih.gov/genomes/all/GCA/001/671/285/GCA_001671285.1_ASM167128v1			na
GCA_001671315.1	PRJNA247448	SAMN02770303		na	4932	4932	Saccharomyces cerevisiae	strain=T.52_5E		latest	Chromosome	Major	Full	2016-06-20	ASM167131v1	The University of Auckland	na	na	https://ftp.ncbi.nlm.nih.gov/genomes/all/GCA/001/671/315/GCA_001671315.1_ASM167131v1			na
GCA_001671345.1	PRJNA247448	SAMN02770305		na	4932	4932	Saccharomyces cerevisiae	strain=WA_C_KINGSMILL_10		latest	Chromosome	Major	Full	2016-06-20	ASM167134v1	The University of Auckland	na	na	https://ftp.ncbi.nlm.nih.gov/genomes/all/GCA/001/671/345/GCA_001671345.1_ASM167134v1			na
GCA_001671375.1	PRJNA247448	SAMN02772777		na	4932	4932	Saccharomyces cerevisiae	strain=WA_C_MATES_10		latest	Chromosome	Major	Full	2016-06-20	ASM167137v1	The University of Auckland	na	na	https://ftp.ncbi.nlm.nih.gov/genomes/all/GCA/001/671/375/GCA_001671375.1_ASM167137v1			na
GCA_001671405.1	PRJNA247448	SAMN02777152		na	4932	4932	Saccharomyces cerevisiae	strain=WSERCsf_G4		latest	Chromosome	Major	Full	2016-06-20	ASM167140v1	The University of Auckland	na	na	https://ftp.ncbi.nlm.nih.gov/genomes/all/GCA/001/671/405/GCA_001671405.1_ASM167140v1			na
GCA_001671565.1	PRJNA247448	SAMN02777143		na	4932	4932	Saccharomyces cerevisiae	strain=HCNKIsf_G7		latest	Chromosome	Major	Full	2016-06-20	ASM167156v1	The University of Auckland	na	na	https://ftp.ncbi.nlm.nih.gov/genomes/all/GCA/001/671/565/GCA_001671565.1_ASM167156v1			na
GCA_001671595.1	PRJNA247448	SAMN02777153		na	4932	4932	Saccharomyces cerevisiae	strain=WSETAwf_B1		latest	Chromosome	Major	Full	2016-06-20	ASM167159v1	The University of Auckland	na	na	https://ftp.ncbi.nlm.nih.gov/genomes/all/GCA/001/671/595/GCA_001671595.1_ASM167159v1			na
GCA_001671625.1	PRJNA247448	SAMN02777150		na	4932	4932	Saccharomyces cerevisiae	strain=NSEBRsf_A9		latest	Chromosome	Major	Full	2016-06-20	ASM167162v1	The University of Auckland	na	na	https://ftp.ncbi.nlm.nih.gov/genomes/all/GCA/001/671/625/GCA_001671625.1_ASM167162v1			na
GCA_001671685.1	PRJNA247448	SAMN02770293		na	4932	4932	Saccharomyces cerevisiae	strain=T16		latest	Chromosome	Major	Full	2016-06-20	ASM167168v1	The University of Auckland	na	na	https://ftp.ncbi.nlm.nih.gov/genomes/all/GCA/001/671/685/GCA_001671685.1_ASM167168v1			na
GCA_001671745.1	PRJNA247448	SAMN02770302		na	4932	4932	Saccharomyces cerevisiae	strain=T.52_5A		latest	Chromosome	Major	Full	2016-06-20	ASM167174v1	The University of Auckland	na	na	https://ftp.ncbi.nlm.nih.gov/genomes/all/GCA/001/671/745/GCA_001671745.1_ASM167174v1			na
GCA_001671775.1	PRJNA247448	SAMN02772778		na	4932	4932	Saccharomyces cerevisiae	strain=WA_C_MATES_13		latest	Chromosome	Major	Full	2016-06-20	ASM167177v1	The University of Auckland	na	na	https://ftp.ncbi.nlm.nih.gov/genomes/all/GCA/001/671/775/GCA_001671775.1_ASM167177v1			na
GCA_001671805.1	PRJNA247448	SAMN02776108		na	4932	4932	Saccharomyces cerevisiae	strain=HB_C_KOROKIPO_12		latest	Chromosome	Major	Full	2016-06-20	ASM167180v1	The University of Auckland	na	na	https://ftp.ncbi.nlm.nih.gov/genomes/all/GCA/001/671/805/GCA_001671805.1_ASM167180v1			na
GCA_001671835.1	PRJNA247448	SAMN02776115		na	4932	4932	Saccharomyces cerevisiae	strain=WI_S_JASA_13		latest	Chromosome	Major	Full	2016-06-20	ASM167183v1	The University of Auckland	na	na	https://ftp.ncbi.nlm.nih.gov/genomes/all/GCA/001/671/835/GCA_001671835.1_ASM167183v1			na
GCA_001671865.1	PRJNA247448	SAMN02776114		na	4932	4932	Saccharomyces cerevisiae	strain=HB_C_TUKITUKI2_10		latest	Chromosome	Major	Full	2016-06-20	ASM167186v1	The University of Auckland	na	na	https://ftp.ncbi.nlm.nih.gov/genomes/all/GCA/001/671/865/GCA_001671865.1_ASM167186v1			na
GCA_001671895.1	PRJNA247448	SAMN02776120		na	4932	4932	Saccharomyces cerevisiae	strain=HB_S_GIMBLETTROAD_14		latest	Chromosome	Major	Full	2016-06-20	ASM167189v1	The University of Auckland	na	na	https://ftp.ncbi.nlm.nih.gov/genomes/all/GCA/001/671/895/GCA_001671895.1_ASM167189v1			na
GCA_001671925.1	PRJNA247448	SAMN02770295		na	4932	4932	Saccharomyces cerevisiae	strain=T63		latest	Chromosome	Major	Full	2016-06-20	ASM167192v1	The University of Auckland	na	na	https://ftp.ncbi.nlm.nih.gov/genomes/all/GCA/001/671/925/GCA_001671925.1_ASM167192v1			na
GCA_001671955.1	PRJNA247448	SAMN02776119		na	4932	4932	Saccharomyces cerevisiae	strain=HB_S_BILANCHER_6		latest	Chromosome	Major	Full	2016-06-20	ASM167195v1	The University of Auckland	na	na	https://ftp.ncbi.nlm.nih.gov/genomes/all/GCA/001/671/955/GCA_001671955.1_ASM167195v1			na
GCA_001671985.1	PRJNA247448	SAMN02776121		na	4932	4932	Saccharomyces cerevisiae	strain=HB_S_GIMBLETTROAD_16		latest	Chromosome	Major	Full	2016-06-20	ASM167198v1	The University of Auckland	na	na	https://ftp.ncbi.nlm.nih.gov/genomes/all/GCA/001/671/985/GCA_001671985.1_ASM167198v1			na
GCA_001672515.1	PRJNA47061	SAMN04420120	LTAN00000000.1	representative genome	759273	80884	Colletotrichum higginsianum IMI 349063	strain=IMI 349063		latest	Chromosome	Major	Full	2016-06-21	ASM167251v1	GATC Biotech AG	GCF_001672515.1	identical	https://ftp.ncbi.nlm.nih.gov/genomes/all/GCA/001/672/515/GCA_001672515.1_ASM167251v1			na
GCA_001673695.2	PRJNA323545	SAMN05180929	LYUB00000000.2	na	36911	36911	Clavispora lusitaniae	strain=CBS 6936		latest	Scaffold	Major	Full	2017-06-08	ASM167369v2	Bordeaux University	na	na	https://ftp.ncbi.nlm.nih.gov/genomes/all/GCA/001/673/695/GCA_001673695.2_ASM167369v2		assembly from type material	na
GCA_001675295.1	PRJNA319914	SAMN05178635	LYXU00000000.1	na	36050	36050	Fusarium poae	strain=2516		latest	Scaffold	Major	Full	2016-06-22	FPOA1.0	Wageningen UR	na	na	https://ftp.ncbi.nlm.nih.gov/genomes/all/GCA/001/675/295/GCA_001675295.1_FPOA1.0			na
GCA_001675385.1	PRJNA302320	SAMN04271605	LNFW00000000.1	na	101162	101162	Bipolaris oryzae		TG12bL2	latest	Scaffold	Major	Full	2016-06-22	ASM167538v1	University of Minnesota	na	na	https://ftp.ncbi.nlm.nih.gov/genomes/all/GCA/001/675/385/GCA_001675385.1_ASM167538v1			na
GCA_001675605.1	PRJNA320483	SAMN04942534	LXOP00000000.1	na	318829	318829	Pyricularia oryzae	strain=BdMeh16-1		latest	Scaffold	Major	Full	2016-06-23	ASM167560v1	International Wheat Blast Consortium	na	na	https://ftp.ncbi.nlm.nih.gov/genomes/all/GCA/001/675/605/GCA_001675605.1_ASM167560v1			na
GCA_001675625.1	PRJNA320483	SAMN04942725	LXOQ00000000.1	na	318829	318829	Pyricularia oryzae	strain=B71		latest	Scaffold	Major	Full	2016-06-23	ASM167562v1	International Wheat Blast Consortium	na	na	https://ftp.ncbi.nlm.nih.gov/genomes/all/GCA/001/675/625/GCA_001675625.1_ASM167562v1			na
GCA_001676635.1	PRJNA324362	SAMN05200863	LZZZ00000000.1	na	63396	63396	Ustilago cynodontis	strain=NBRC 9727		latest	Contig	Major	Full	2016-06-25	ASM167663v1	RWTH Aachen University	na	na	https://ftp.ncbi.nlm.nih.gov/genomes/all/GCA/001/676/635/GCA_001676635.1_ASM167663v1			na
GCA_001676865.1	PRJNA325364	SAMN05230112	LZPB00000000.1	representative genome	360147	360147	Ceratocystiopsis minuta	strain=CBS 138717		latest	Scaffold	Major	Full	2016-06-27	ASM167686v1	University of Pretoria	na	na	https://ftp.ncbi.nlm.nih.gov/genomes/all/GCA/001/676/865/GCA_001676865.1_ASM167686v1			na
GCA_001682475.1	PRJNA61005	SAMN04880541		na	192523	5341	Agaricus bisporus var. bisporus	strain=H39		latest	Chromosome	Major	Full	2016-07-08	ASM168247v1	JGI-PSF	na	na	https://ftp.ncbi.nlm.nih.gov/genomes/all/GCA/001/682/475/GCA_001682475.1_ASM168247v1			na
GCA_001682635.1	PRJNA260878	SAMN03066967	JRHA00000000.1	na	176275	176275	Beauveria bassiana	strain=ARSEF 8028		latest	Contig	Major	Full	2016-07-08	ASM168263v1	Wageningen University	na	na	https://ftp.ncbi.nlm.nih.gov/genomes/all/GCA/001/682/635/GCA_001682635.1_ASM168263v1			na
GCA_001682995.1	PRJNA323601	SAMN05181838	LZDI00000000.1	na	4959	4959	Debaryomyces hansenii	strain=J6		latest	Contig	Major	Full	2016-07-10	ASM168299v1	University of Puerto Rico at Mayaguez	na	na	https://ftp.ncbi.nlm.nih.gov/genomes/all/GCA/001/682/995/GCA_001682995.1_ASM168299v1			na
GCA_001683725.1	PRJNA314369	SAMN04532838	LUGH00000000.1	na	101091	101091	Choanephora cucurbitarum	strain=KUS-F28377		latest	Scaffold	Major	Full	2016-07-12	ASM168372v1	Korea University	na	na	https://ftp.ncbi.nlm.nih.gov/genomes/all/GCA/001/683/725/GCA_001683725.1_ASM168372v1			na
GCA_001684195.1	PRJNA260878	SAMN03175166	JTCW00000000.1	na	176275	176275	Beauveria bassiana	strain=ARSEF 1520		latest	Scaffold	Major	Full	2016-07-12	ASM168419v1	Wageningen University	na	na	https://ftp.ncbi.nlm.nih.gov/genomes/all/GCA/001/684/195/GCA_001684195.1_ASM168419v1			na
GCA_001684205.1	PRJNA260878	SAMN03175167	JTCX00000000.1	na	176275	176275	Beauveria bassiana	strain=ARSEF 2597		latest	Scaffold	Major	Full	2016-07-12	ASM168420v1	Wageningen University	na	na	https://ftp.ncbi.nlm.nih.gov/genomes/all/GCA/001/684/205/GCA_001684205.1_ASM168420v1			na
GCA_001684215.1	PRJNA260878	SAMN03175169	JTCZ00000000.1	na	176275	176275	Beauveria bassiana	strain=ARSEF 5078		latest	Scaffold	Major	Full	2016-07-12	ASM168421v1	Wageningen University	na	na	https://ftp.ncbi.nlm.nih.gov/genomes/all/GCA/001/684/215/GCA_001684215.1_ASM168421v1			na
GCA_001684225.1	PRJNA260878	SAMN03175168	JTCY00000000.1	na	176275	176275	Beauveria bassiana	strain=ARSEF 4305		latest	Scaffold	Major	Full	2016-07-12	ASM168422v1	Wageningen University	na	na	https://ftp.ncbi.nlm.nih.gov/genomes/all/GCA/001/684/225/GCA_001684225.1_ASM168422v1			na
GCA_001687445.1	PRJNA247915	SAMN02787026	MAXV00000000.1	representative genome	1052685	1052685	Obba rivulosa	strain=3A-2		latest	Scaffold	Major	Full	2016-07-21	Obbri1	DOE Joint Genome Institute	na	na	https://ftp.ncbi.nlm.nih.gov/genomes/all/GCA/001/687/445/GCA_001687445.1_Obbri1			na
GCA_001691755.2	PRJNA236755	SAMN02603360	JNHY00000000.2	representative genome	1457511	1004511	Amanita polypyramis BW_CC	strain=BW_CC		latest	Scaffold	Major	Full	2018-10-17	ASM169175v2	Harvard University	na	na	https://ftp.ncbi.nlm.nih.gov/genomes/all/GCA/001/691/755/GCA_001691755.2_ASM169175v2			na
GCA_001691775.3	PRJNA236757	SAMN02603361	JNHW00000000.2	representative genome	1457513	933333	Amanita inopinata Kibby_2008	strain=Kibby_2008		latest	Scaffold	Minor	Full	2018-10-17	ASM169177v3	Harvard University	na	na	https://ftp.ncbi.nlm.nih.gov/genomes/all/GCA/001/691/775/GCA_001691775.3_ASM169177v3			na
GCA_001692465.1	PRJNA316809	SAMN04590183	LYPD00000000.1	na	4911	4911	Kluyveromyces marxianus	strain=UFS-Y2791		latest	Contig	Major	Full	2016-07-21	KmarxUFS1.0	University of the Free State	na	na	https://ftp.ncbi.nlm.nih.gov/genomes/all/GCA/001/692/465/GCA_001692465.1_KmarxUFS1.0			na
GCA_001692735.1	PRJNA196014	SAMN04110470	LKAR00000000.1	representative genome	1314670	741139	Lepidopterella palustris CBS 459.81	strain=CBS 459.81		latest	Scaffold	Major	Full	2016-07-26	Leppa1	DOE Joint Genome Institute	na	na	https://ftp.ncbi.nlm.nih.gov/genomes/all/GCA/001/692/735/GCA_001692735.1_Leppa1		assembly from type material	na
GCA_001692915.1	PRJNA295956	SAMN04095727	LKAO00000000.1	representative genome	574774	574774	Glonium stellatum	strain=CBS 207.34		latest	Scaffold	Major	Full	2016-07-26	Glonium stellatum CBS 207.34 v1.0	1000 Fungal Genome Project	na	na	https://ftp.ncbi.nlm.nih.gov/genomes/all/GCA/001/692/915/GCA_001692915.1_Glonium_stellatum_CBS_207.34_v1.0			na
GCA_001693015.2	PRJNA325493	SAMN05235603	MASO00000000.2	na	290576	290576	Colletotrichum lindemuthianum	strain=83.501		latest	Scaffold	Major	Full	2017-02-04	ASM169301v2	Universidade Federal de Vicosa	na	na	https://ftp.ncbi.nlm.nih.gov/genomes/all/GCA/001/693/015/GCA_001693015.2_ASM169301v2			na
GCA_001693025.2	PRJNA325493	SAMN05235602	MASP00000000.2	representative genome	290576	290576	Colletotrichum lindemuthianum	strain=89 A2 2-3		latest	Scaffold	Major	Full	2017-02-04	ASM169302v2	Universidade Federal de Vicosa	na	na	https://ftp.ncbi.nlm.nih.gov/genomes/all/GCA/001/693/025/GCA_001693025.2_ASM169302v2			na
GCA_001693355.1	PRJNA326057	SAMN05257104	MAQV00000000.1	na	573508	573508	Aspergillus cristatus	strain=YKY807		latest	Contig	Major	Full	2016-07-27	ASM169335v1	Shandong Freda Pharmaceutical Group Corporation	na	na	https://ftp.ncbi.nlm.nih.gov/genomes/all/GCA/001/693/355/GCA_001693355.1_ASM169335v1			na
GCA_001696505.1	PRJNA275320	SAMN03342183	JYJY00000000.1	na	196064	196064	Calonectria pseudonaviculata	strain=CBS 139394		latest	Scaffold	Major	Full	2016-07-28	ASM169650v1	USDA-ARS	na	na	https://ftp.ncbi.nlm.nih.gov/genomes/all/GCA/001/696/505/GCA_001696505.1_ASM169650v1			na
GCA_001696595.2	PRJNA328536	SAMN05375032	MBFL00000000.2	representative genome	1873369	1873369	Aspergillus hancockii	strain=FRR 3425		latest	Scaffold	Major	Full	2020-09-18	ASM169659v2	CSIRO	na	na	https://ftp.ncbi.nlm.nih.gov/genomes/all/GCA/001/696/595/GCA_001696595.2_ASM169659v2		assembly from type material	na
GCA_001696625.1	PRJNA280907	SAMN03480624	MBFV00000000.1	na	61366	5507	Fusarium oxysporum f. sp. cubense	strain=C1HIR_9889		latest	Contig	Major	Full	2016-07-29	C1HIR_9889	University of Malaya	na	na	https://ftp.ncbi.nlm.nih.gov/genomes/all/GCA/001/696/625/GCA_001696625.1_C1HIR_9889			na
GCA_001696825.1	PRJNA309229	SAMN04427043	LSHC00000000.1	na	5599	5599	Alternaria alternata	strain=B2a		latest	Scaffold	Major	Full	2016-08-01	ASM169682v1	Agricultural Research Organization	na	na	https://ftp.ncbi.nlm.nih.gov/genomes/all/GCA/001/696/825/GCA_001696825.1_ASM169682v1			na
GCA_001700625.1	PRJNA278395	SAMN03418238	LDAT00000000.1	na	5353	5353	Lentinula edodes	strain=W1-26		latest	Scaffold	Major	Full	2016-08-08	ASM170062v1	Huazhong Agricultural University	na	na	https://ftp.ncbi.nlm.nih.gov/genomes/all/GCA/001/700/625/GCA_001700625.1_ASM170062v1			na
GCA_001700775.1	PRJNA287439	SAMN03782125	LGRB00000000.1	na	86049	86049	Cladophialophora carrionii	strain=KSF		latest	Scaffold	Major	Full	2016-08-09	ASM170077v1	LNCC	na	na	https://ftp.ncbi.nlm.nih.gov/genomes/all/GCA/001/700/775/GCA_001700775.1_ASM170077v1			na
GCA_001702495.1	PRJNA306247	SAMN04348757	MABJ00000000.1	na	5508	5507	Fusarium oxysporum f. sp. cucumerinum	strain=Foc013		latest	Scaffold	Major	Full	2016-08-10	Foc013	University of Amsterdam	na	na	https://ftp.ncbi.nlm.nih.gov/genomes/all/GCA/001/702/495/GCA_001702495.1_Foc013			na
GCA_001702505.1	PRJNA306247	SAMN04348777	MAKY00000000.1	na	120297	5507	Fusarium oxysporum f. sp. niveum	strain=Fon005		latest	Scaffold	Major	Full	2016-08-10	ASM170250v1	University of Amsterdam	na	na	https://ftp.ncbi.nlm.nih.gov/genomes/all/GCA/001/702/505/GCA_001702505.1_ASM170250v1			na
GCA_001702515.1	PRJNA306247	SAMN04348755	MAKZ00000000.1	na	5508	5507	Fusarium oxysporum f. sp. cucumerinum	strain=Foc001		latest	Scaffold	Major	Full	2016-08-10	Foc001	University of Amsterdam	na	na	https://ftp.ncbi.nlm.nih.gov/genomes/all/GCA/001/702/515/GCA_001702515.1_Foc001			na
GCA_001702545.1	PRJNA306247	SAMN04348759	MABM00000000.1	na	5508	5507	Fusarium oxysporum f. sp. cucumerinum	strain=Foc018		latest	Scaffold	Major	Full	2016-08-10	Foc018	University of Amsterdam	na	na	https://ftp.ncbi.nlm.nih.gov/genomes/all/GCA/001/702/545/GCA_001702545.1_Foc018			na
GCA_001702555.1	PRJNA306247	SAMN04348760	MABL00000000.1	na	5508	5507	Fusarium oxysporum f. sp. cucumerinum	strain=Foc021		latest	Scaffold	Major	Full	2016-08-10	Foc021	University of Amsterdam	na	na	https://ftp.ncbi.nlm.nih.gov/genomes/all/GCA/001/702/555/GCA_001702555.1_Foc021			na
GCA_001702575.1	PRJNA306247	SAMN04348758	MABK00000000.1	na	5508	5507	Fusarium oxysporum f. sp. cucumerinum	strain=Foc015		latest	Scaffold	Major	Full	2016-08-10	Foc015	University of Amsterdam	na	na	https://ftp.ncbi.nlm.nih.gov/genomes/all/GCA/001/702/575/GCA_001702575.1_Foc015			na
GCA_001702615.1	PRJNA306247	SAMN04348761	MABN00000000.1	na	5508	5507	Fusarium oxysporum f. sp. cucumerinum	strain=Foc030		latest	Scaffold	Major	Full	2016-08-10	Foc030	University of Amsterdam	na	na	https://ftp.ncbi.nlm.nih.gov/genomes/all/GCA/001/702/615/GCA_001702615.1_Foc030			na
GCA_001702635.1	PRJNA306247	SAMN04348763	MABP00000000.1	na	5508	5507	Fusarium oxysporum f. sp. cucumerinum	strain=Foc037		latest	Scaffold	Major	Full	2016-08-10	Foc037	University of Amsterdam	na	na	https://ftp.ncbi.nlm.nih.gov/genomes/all/GCA/001/702/635/GCA_001702635.1_Foc037			na
GCA_001702645.1	PRJNA306247	SAMN04348766	MABS00000000.1	na	327505	5507	Fusarium oxysporum f. sp. radicis-cucumerinum	strain=Forc031		latest	Scaffold	Major	Full	2016-08-10	Forc031	University of Amsterdam	na	na	https://ftp.ncbi.nlm.nih.gov/genomes/all/GCA/001/702/645/GCA_001702645.1_Forc031			na
GCA_001702655.1	PRJNA306247	SAMN04348762	MABO00000000.1	na	5508	5507	Fusarium oxysporum f. sp. cucumerinum	strain=Foc035		latest	Scaffold	Major	Full	2016-08-10	Foc035	University of Amsterdam	na	na	https://ftp.ncbi.nlm.nih.gov/genomes/all/GCA/001/702/655/GCA_001702655.1_Foc035			na
GCA_001702695.2	PRJNA306247	SAMN04348764	MABQ00000000.2	na	327505	5507	Fusarium oxysporum f. sp. radicis-cucumerinum	strain=Forc016		latest	Chromosome	Major	Full	2017-09-25	ASM170269v2	University of Amsterdam	na	na	https://ftp.ncbi.nlm.nih.gov/genomes/all/GCA/001/702/695/GCA_001702695.2_ASM170269v2			na
GCA_001702715.1	PRJNA306247	SAMN04348781	MAMH00000000.1	na	120297	5507	Fusarium oxysporum f. sp. niveum	strain=Fon019		latest	Scaffold	Major	Full	2016-08-10	Fon019	University of Amsterdam	na	na	https://ftp.ncbi.nlm.nih.gov/genomes/all/GCA/001/702/715/GCA_001702715.1_Fon019			na
GCA_001702725.1	PRJNA306247	SAMN04348765	MABR00000000.1	na	327505	5507	Fusarium oxysporum f. sp. radicis-cucumerinum	strain=Forc024		latest	Scaffold	Major	Full	2016-08-10	Forc024	University of Amsterdam	na	na	https://ftp.ncbi.nlm.nih.gov/genomes/all/GCA/001/702/725/GCA_001702725.1_Forc024			na
GCA_001702745.1	PRJNA306247	SAMN04348776	MALA00000000.1	na	120297	5507	Fusarium oxysporum f. sp. niveum	strain=Fon002		latest	Scaffold	Major	Full	2016-08-10	Fon002	University of Amsterdam	na	na	https://ftp.ncbi.nlm.nih.gov/genomes/all/GCA/001/702/745/GCA_001702745.1_Fon002			na
GCA_001702775.1	PRJNA306247	SAMN04348779	MALC00000000.1	na	120297	5507	Fusarium oxysporum f. sp. niveum	strain=Fon013		latest	Scaffold	Major	Full	2016-08-10	Fon013	University of Amsterdam	na	na	https://ftp.ncbi.nlm.nih.gov/genomes/all/GCA/001/702/775/GCA_001702775.1_Fon013			na
GCA_001702785.1	PRJNA306247	SAMN04348778	MALB00000000.1	na	120297	5507	Fusarium oxysporum f. sp. niveum	strain=Fon010		latest	Scaffold	Major	Full	2016-08-10	Fon010	University of Amsterdam	na	na	https://ftp.ncbi.nlm.nih.gov/genomes/all/GCA/001/702/785/GCA_001702785.1_Fon010			na
GCA_001702795.1	PRJNA306247	SAMN04348780	MALD00000000.1	na	120297	5507	Fusarium oxysporum f. sp. niveum	strain=Fon015		latest	Scaffold	Major	Full	2016-08-10	Fon015	University of Amsterdam	na	na	https://ftp.ncbi.nlm.nih.gov/genomes/all/GCA/001/702/795/GCA_001702795.1_Fon015			na
[truncated: 10,254 more rows]

## Sheet: Supplementary Table 7d
Supplementary Table 7d:The information of ANI
GenomeID	Ani_rate	Reference genome	Taxo_id	Taxonomy
[truncated: 48 more rows]
