# Supplementary material for: Investigation of the genetic diversity of gut mycobiota of the wild and laboratory mice
Source: Microbiol Spectr. 2025 Mar 31;13(5):e02840-24. doi: 10.1128/spectrum.02840-24 (PMC12054021; doi:10.1128/spectrum.02840-24)
Supplement: Table S8 — Details about functional annotation. [file spectrum.02840-24-s0010.xlsx]

## Sheet: Supplementary Table 8a
Supplementary Table 8a: Gene annotation (annotation gene count/total gene count)
feature	gene_count	cazy_count	rate	cog_count	rate	ko_count	rate
DF18	19011	3102	0.163169	14184	0.746094	6327	0.332807
DF27	11450	1829	0.159738	8636	0.754236	4215	0.368122
DF28	10918	2177	0.199395	9115	0.83486	4588	0.420223
DF29	15028	2629	0.17494	11770	0.783205	4863	0.323596
H1336	5533	845	0.15272	4958	0.896078	3491	0.630942
DF3	14236	2402	0.168727	11892	0.835347	6828	0.479629
DF5	13080	2033	0.155428	11527	0.881269	6699	0.512156
DF6	10905	2179	0.199817	9112	0.83558	4586	0.420541
DF7	10884	2162	0.19864	9100	0.83609	4573	0.420158
DY15	12335	2390	0.193758	9933	0.80527	4644	0.37649
DY30	13236	2328	0.175884	10408	0.78634	4660	0.35207
DY50	13696	1457	0.106381	9267	0.676621	4767	0.348058
DY51	16766	2696	0.160802	12344	0.736252	6738	0.401885
DY62	10824	2154	0.199002	9038	0.834996	4560	0.421286
DY631	11097	2201	0.198342	9300	0.838064	4687	0.422366
DY63	10853	2167	0.199668	9102	0.838662	4590	0.422925
DY75	23361	1947	0.083344	13568	0.580797	6337	0.271264
DY81	10704	1648	0.153961	7818	0.730381	4088	0.381913
H1107	5579	791	0.141782	4961	0.889227	3485	0.624664
HZ11	5592	792	0.141631	4967	0.888233	3493	0.624642
H1111	5602	792	0.141378	4969	0.887005	3485	0.622099
H1114	5512	763	0.138425	4895	0.888062	3432	0.622642
H1115	5505	759	0.137875	4890	0.888283	3430	0.62307
H1124	5598	791	0.1413	4966	0.887103	3487	0.622901
H1137	5028	583	0.115951	4669	0.9286	3408	0.677804
H1140	5591	793	0.141835	4967	0.888392	3485	0.623323
H1199	11411	2006	0.175795	9364	0.820612	4574	0.400841
H1282	11417	2006	0.175703	9363	0.820093	4572	0.400455
H1288	9812	1506	0.153486	7985	0.813799	4206	0.428659
H1295	11252	1601	0.142286	8509	0.756221	4263	0.378866
H1303	10979	1963	0.178796	9245	0.842062	4510	0.410784
H1306	10722	1623	0.151371	8087	0.754244	4141	0.386215
H1318	9975	1532	0.153584	8097	0.811729	4229	0.42396
H1330	5597	790	0.141147	4969	0.887797	3490	0.623548
H1332	5600	794	0.141786	4971	0.887679	3493	0.62375
DF34	5507	764	0.138733	4888	0.887598	3429	0.622662
H37	15074	2445	0.1622	11213	0.743864	4847	0.321547
H8003	5713	758	0.13268	5012	0.877297	3587	0.627866
HF11	11549	2198	0.19032	9486	0.82137	4577	0.396311
HF19	6308	964	0.152822	5428	0.860495	3792	0.601141
HF1	10863	1885	0.173525	8672	0.798306	4322	0.397864
HF25	21999	3380	0.153643	16946	0.770308	8825	0.401155
HF28	8639	1561	0.180692	7231	0.837018	3998	0.462785
HF31	11089	1930	0.174046	8853	0.798359	4366	0.393724
HF33	11039	2042	0.184981	9029	0.817918	5025	0.455204
HF8	11740	2129	0.181346	9299	0.792078	4577	0.389864
HM381	10639	1790	0.168249	8881	0.834759	4519	0.424758
HZ78	6001	877	0.146142	5006	0.834194	3464	0.577237

## Sheet: Supplementary Table 8b
Supplementary Table 8b: Fungal genome pathway integrity
name	H1124_Saccharomycetales	H1115_Saccharomycetales	H1318_Eurotiales	DY75_Mucorales	HF11_Eurotiales	DY30_Eurotiales	HZ11_Saccharomycetales	DF6_Eurotiales	H1332_Saccharomycetales	HZ78_Saccharomycetales	HF31_Hypocreales	H1282_Eurotiales	H1303_Eurotiales	DY51_Pleosporales	H1111_Saccharomycetales	H1107_Saccharomycetales	H1288_Eurotiales	H1199_Eurotiales	DF34_Saccharomycetales	DY50_Eurotiales	H1336_Saccharomycetales	DY81_Pleosporales	DF28_Eurotiales	HF8_Eurotiales	DF3_Hypocreales	H1295_Sordariales	HF33_Hypocreales	DF5_Eurotiales	HF25_Hypocreales	DY15_Eurotiales	HF19_Saccharomycetales	H1140_Saccharomycetales	HF1_Hypocreales	DY63_Eurotiales	H8003_Saccharomycetales	DY62_Eurotiales	H1306_Coniochaetales	H37_Hypocreales	HF28_Eurotiales	HM381_Eurotiales	H1137_Saccharomycetales	DF29_Eurotiales	DF7_Eurotiales	DF27_Sordariales	DY631_Eurotiales	H1330_Saccharomycetales	DF18_Hypocreales	H1114_Saccharomycetales
M00001	100	100	100	100	100	100	100	100	100	100	100	100	100	100	100	100	100	100	100	100	100	100	100	100	100	100	100	100	100	100	100	100	100	100	100	100	100	100	100	100	100	100	100	100	100	100	100	100
M00002	100	100	100	100	100	100	100	100	100	100	100	100	100	100	100	100	100	100	100	100	100	100	100	100	100	100	100	100	100	100	100	100	100	100	100	100	100	100	100	100	100	100	100	100	100	100	100	100
M00003	100	100	100	100	100	100	100	100	100	100	100	100	100	100	100	100	100	100	100	100	100	100	100	100	100	100	100	100	100	100	100	100	100	100	100	100	100	100	100	100	100	100	100	100	100	100	100	100
M00004	100	100	100	100	100	100	100	100	100	100	100	100	100	100	100	100	100	100	100	100	100	100	100	100	100	100	100	87.5	100	100	100	100	100	100	100	100	100	100	100	100	100	100	100	100	100	100	100	100
M00005	100	100	100	100	100	100	100	100	100	100	100	100	100	100	100	100	100	100	100	100	100	100	100	100	100	100	100	100	100	100	100	100	100	100	100	100	100	100	100	100	100	100	100	100	100	100	100	100
M00006	100	100	100	100	100	100	100	100	100	100	100	100	100	100	100	100	100	100	100	100	100	100	100	100	100	100	100	66.67	100	100	100	100	100	100	100	100	100	100	100	100	100	100	100	100	100	100	100	100
M00007	100	100	100	100	100	100	100	100	100	100	100	100	100	100	100	100	100	100	100	100	100	100	100	100	100	100	100	100	100	100	100	100	100	100	100	100	100	100	100	100	100	100	100	100	100	100	100	100
M00009	87.5	87.5	100	100	100	87.5	87.5	100	87.5	100	100	100	100	100	87.5	87.5	100	100	87.5	100	87.5	100	100	100	100	100	100	100	100	100	100	87.5	100	100	100	87.5	100	100	100	87.5	100	87.5	100	100	100	87.5	100	87.5
M00010	100	100	100	100	100	100	100	100	100	100	100	100	100	100	100	100	100	100	100	100	100	100	100	100	100	100	100	100	100	100	100	100	100	100	100	100	100	100	100	100	100	100	100	100	100	100	100	100
M00011	80	80	100	100	100	80	80	100	80	100	100	100	100	100	80	80	100	100	80	100	80	100	100	100	100	100	100	100	100	100	100	80	100	100	100	80	100	100	100	80	100	80	100	100	100	80	100	80
M00012	100	100	100	100	100	100	100	100	100	100	100	100	100	100	100	100	100	100	100	100	100	100	100	100	100	100	100	100	100	100	100	100	100	100	100	100	100	100	100	100	100	100	100	100	100	100	100	100
M00013	100	100	100	80	100	100	100	100	100	100	80	100	100	100	100	100	100	100	100	80	100	100	100	100	80	100	100	100	100	100	80	100	80	100	100	100	100	100	100	100	60	100	100	80	100	100	100	100
M00015	100	100	100	100	100	100	100	100	100	100	100	100	100	100	100	100	100	100	100	100	100	100	100	100	100	100	100	100	100	100	100	100	100	100	100	100	100	100	100	100	100	100	100	100	100	100	100	100
M00017	100	100	100	100	100	100	100	100	100	100	100	100	100	100	100	100	100	100	100	100	100	100	100	100	100	100	100	100	100	100	100	100	100	100	100	100	100	100	100	100	85.71	100	100	100	100	100	100	100
M00018	100	100	100	100	100	100	100	100	100	100	100	100	100	100	100	100	100	100	100	100	100	100	100	100	100	100	100	100	100	100	100	100	100	100	100	100	100	100	100	100	100	100	100	100	100	100	100	100
M00019	75	75	100	100	100	100	75	100	75	100	100	100	100	100	75	75	100	100	75	100	75	100	100	100	100	100	100	100	100	100	100	75	100	100	100	100	100	100	100	100	100	100	100	100	100	75	100	75
M00020	66.67	66.67	100	66.67	100	100	66.67	100	66.67	100	100	100	100	100	66.67	66.67	100	100	66.67	66.67	100	100	100	100	100	100	100	100	100	100	100	66.67	100	100	66.67	100	100	100	100	100	100	100	100	100	100	66.67	100	66.67
M00022	100	100	100	100	100	100	100	100	100	100	100	100	100	100	100	100	100	100	100	100	100	100	100	100	100	100	100	100	100	100	100	100	100	100	100	100	100	100	100	100	100	100	100	100	100	100	100	100
M00023	100	100	100	100	100	100	100	100	100	100	100	100	100	100	100	100	100	100	100	100	80	100	100	100	100	100	100	100	100	100	100	100	100	100	100	100	100	100	100	100	100	100	100	100	100	100	100	100
M00024	100	100	100	50	100	100	100	100	100	100	100	100	100	100	100	100	100	100	100	50	100	100	100	100	100	100	100	100	100	100	100	100	100	100	66.67	100	100	100	100	100	100	100	100	100	100	100	100	100
M00025	100	100	100	66.67	100	100	100	100	100	100	100	100	100	100	100	100	100	100	100	66.67	100	100	100	100	100	100	100	100	100	100	100	100	100	100	66.67	100	100	100	100	100	100	100	100	100	100	100	100	100
M00026	100	100	100	100	100	100	87.5	75	87.5	100	100	100	100	100	100	100	100	100	100	100	100	100	87.5	100	100	100	100	100	100	100	100	87.5	100	75	75	87.5	100	100	100	100	100	100	87.5	100	87.5	87.5	100	100
M00027	100	100	100	100	100	100	100	100	100	100	100	100	100	100	100	100	100	100	100	100	100	100	100	100	100	100	100	100	100	100	100	100	100	100	100	100	100	100	100	100	100	100	100	100	100	100	100	100
M00028	100	100	100	100	100	100	100	100	100	100	100	100	100	100	100	100	100	100	100	100	100	100	100	100	100	100	100	100	100	100	100	100	100	100	100	100	100	100	100	100	100	100	100	100	100	100	100	75
M00030	87.5	87.5	100	75	100	100	87.5	100	87.5	100	100	100	100	100	87.5	87.5	100	100	87.5	87.5	87.5	100	100	100	100	100	100	100	100	100	100	87.5	100	100	87.5	100	100	100	100	100	100	100	100	100	100	87.5	100	87.5
M00034	100	100	90	100	90	80	100	90	100	100	100	90	90	100	100	100	90	90	100	100	100	100	90	90	100	100	100	87.5	100	90	100	100	100	90	88.89	90	100	100	90	90	100	90	90	100	90	100	100	100
M00035	75	75	100	75	100	100	75	100	75	75	100	100	100	100	75	75	100	100	75	75	75	100	100	100	100	100	100	100	100	100	75	75	100	100	75	100	100	100	100	100	75	100	100	100	100	75	100	75
M00036	33.33	33.33	100	100	100	100	33.33	83.33	33.33	100	100	100	100	100	33.33	33.33	100	100	33.33	100	33.33	100	100	100	100	100	100	100	100	100	33.33	33.33	100	100	33.33	100	100	100	100	100	16.67	100	100	100	100	33.33	100	33.33
M00038	71.43	71.43	85.71	57.14	85.71	85.71	71.43	100	71.43	71.43	85.71	85.71	100	85.71	71.43	71.43	85.71	85.71	71.43	57.14	71.43	85.71	100	100	85.71	100	85.71	100	100	85.71	71.43	71.43	85.71	85.71	71.43	100	85.71	85.71	85.71	85.71	14.29	85.71	100	100	85.71	71.43	100	71.43
M00044	40	40	100	100	100	100	40	100	40	40	100	100	100	80	40	40	100	100	40	100	40	100	100	100	100	80	100	100	100	100	40	40	100	100	20	100	80	100	100	100	20	100	100	80	100	40	100	40
M00048	100	100	100	100	100	100	100	88.89	100	100	100	100	100	100	100	100	100	100	100	100	88.89	100	88.89	100	100	100	100	100	100	88.89	100	100	100	88.89	100	100	100	100	100	100	100	88.89	88.89	100	88.89	100	100	100
M00049	100	100	100	100	100	100	100	100	100	100	100	100	100	100	100	100	100	100	100	100	100	100	100	100	100	100	100	100	100	75	100	100	100	100	100	100	100	100	100	100	100	100	100	100	100	100	100	100
M00050	100	100	100	100	100	100	100	100	100	100	100	100	100	100	100	100	100	100	100	100	100	100	100	100	100	100	100	100	100	100	100	100	100	100	100	100	100	100	100	100	100	100	100	100	100	100	100	100
M00051	80	80	100	100	100	100	80	100	80	100	100	100	100	100	80	80	100	100	80	80	80	100	100	100	100	100	100	100	100	100	100	80	100	100	100	100	100	100	100	100	100	100	100	100	100	80	100	80
M00052	100	100	100	100	100	100	100	100	100	100	100	100	100	100	100	100	100	100	100	100	100	100	100	100	100	100	100	100	100	100	100	100	100	100	100	100	100	100	100	100	100	100	100	100	100	100	100	100
M00053	100	100	100	100	100	100	100	100	100	100	100	100	100	100	100	100	100	100	100	100	100	100	100	100	100	100	100	100	100	100	100	100	100	100	100	100	100	100	100	100	100	100	100	100	100	100	100	100
M00055	100	100	100	92.31	100	92.31	100	100	100	100	92.31	100	92.31	100	100	100	100	100	100	100	100	92.31	100	100	92.31	92.31	100	76.92	100	100	100	100	92.31	100	76.92	100	92.31	100	100	92.31	100	100	100	100	100	100	100	100
M00072	100	100	100	100	100	100	100	100	100	100	100	100	100	100	100	100	100	100	100	100	100	100	100	100	100	100	100	0	100	100	0	100	100	100	100	100	100	100	100	100	100	100	100	100	100	100	100	100
M00073	75	75	100	75	100	100	75	100	75	100	100	100	100	100	75	75	100	100	75	100	75	100	100	100	100	100	100	100	100	100	100	75	100	100	50	100	100	100	100	100	100	100	100	100	100	75	100	75
M00081	0	0	33.33	33.33	100	100	0	100	0	0	66.67	100	100	100	0	0	33.33	100	0	33.33	0	100	100	100	100	100	100	100	100	100	0	0	66.67	100	0	100	100	100	100	66.67	0	100	100	100	100	0	100	0
M00082	100	100	100	66.67	100	100	100	100	100	100	100	100	100	100	100	100	100	100	100	66.67	33.33	100	100	100	100	100	100	100	100	100	100	100	100	100	100	100	100	100	100	100	100	100	100	100	100	100	100	100
M00083	100	100	100	50	100	100	100	100	100	100	100	100	100	100	100	100	100	100	100	50	50	100	100	100	100	100	100	100	100	100	100	100	100	100	100	100	100	100	100	100	100	100	100	100	100	100	100	100
M00086	100	100	100	100	100	100	100	100	100	100	100	100	100	100	100	100	100	100	100	100	100	100	100	100	100	100	100	100	100	100	100	100	100	100	100	100	100	100	100	100	100	100	100	100	100	100	100	100
M00087	66.67	66.67	100	100	100	100	66.67	75	66.67	75	100	100	100	100	66.67	66.67	100	100	66.67	100	66.67	75	75	75	100	75	100	100	100	75	75	66.67	100	75	66.67	75	75	100	100	100	66.67	100	75	75	75	66.67	100	66.67
M00088	66.67	66.67	100	100	100	100	66.67	100	66.67	100	100	100	100	100	66.67	66.67	100	100	66.67	100	66.67	100	100	100	100	100	100	100	100	100	66.67	66.67	100	100	66.67	100	100	100	100	100	66.67	100	100	100	100	66.67	100	66.67
M00089	75	75	100	100	100	100	75	100	75	100	100	100	100	100	75	75	100	100	75	100	75	100	100	100	100	100	100	100	100	100	75	75	100	100	75	100	100	100	100	100	75	100	100	100	100	75	100	75
M00091	100	100	100	100	100	100	100	100	100	100	100	100	100	100	100	100	100	100	100	100	100	100	100	100	100	100	100	100	100	100	100	100	100	100	100	100	100	100	100	100	100	100	100	100	100	100	100	100
M00092	66.67	100	100	100	100	100	66.67	100	66.67	100	100	100	100	100	66.67	66.67	100	100	100	100	100	100	100	100	100	100	100	100	100	100	33.33	66.67	100	100	100	100	100	100	100	100	66.67	100	100	100	100	66.67	100	100
M00093	100	100	100	100	100	100	100	100	100	100	100	100	100	100	100	100	100	100	100	100	100	100	100	100	100	100	100	100	100	100	100	100	100	100	100	100	100	100	100	100	100	100	100	100	100	100	100	100
M00094	100	100	100	100	100	100	100	100	100	100	100	100	100	100	100	100	100	100	100	100	100	100	100	100	100	100	100	100	100	75	100	100	100	100	100	100	100	100	100	100	75	100	100	100	100	100	100	100
M00095	85.71	71.43	100	100	100	100	71.43	100	85.71	100	100	100	100	100	85.71	71.43	100	100	85.71	100	100	100	100	100	100	85.71	100	100	100	100	100	71.43	100	100	100	100	100	100	100	100	100	100	100	100	100	71.43	100	85.71
M00098	100	50	50	100	100	100	50	50	100	100	100	100	100	100	100	50	50	100	50	100	100	100	50	100	100	100	100	100	100	100	100	50	100	50	100	50	100	100	100	100	100	100	50	100	50	100	100	50
M00099	80	80	100	100	100	100	80	100	80	80	100	100	100	100	80	80	100	100	80	100	80	100	100	100	100	100	100	100	100	80	80	80	100	100	80	100	100	100	100	100	60	100	100	100	100	80	100	80
M00100	100	100	100	100	100	100	100	100	100	100	100	100	100	100	100	100	100	100	100	100	100	100	100	100	100	100	100	100	100	100	100	100	100	100	100	100	100	100	100	100	100	100	100	100	100	100	100	100
M00102	100	100	100	90.91	100	100	100	100	100	100	100	100	100	100	100	100	100	100	100	90.91	100	100	100	100	100	100	100	100	100	100	90.91	100	100	100	90.91	100	100	100	100	100	100	100	100	100	100	100	100	100
M00118	50	50	100	100	100	100	50	100	50	50	100	100	100	100	50	50	100	100	50	100	50	100	100	100	100	100	100	100	100	100	50	50	100	100	50	100	100	100	100	100	50	100	100	100	100	50	100	50
M00119	100	100	100	100	100	100	100	100	100	100	100	100	100	100	100	100	100	100	100	100	100	100	100	100	100	100	100	100	100	100	100	100	100	100	100	100	100	100	100	100	100	100	100	100	100	100	100	100
M00120	100	100	100	100	100	80	100	100	100	100	80	100	80	100	100	100	100	100	100	100	100	100	100	100	80	100	100	100	100	100	80	100	80	100	100	100	80	100	100	80	100	100	100	100	100	100	100	100
M00123	33.33	33.33	100	100	100	100	33.33	100	33.33	0	100	100	100	100	33.33	33.33	100	100	33.33	100	33.33	100	100	66.67	100	100	66.67	100	100	100	75	33.33	100	100	0	100	33.33	100	100	100	75	100	100	0	100	33.33	100	33.33
M00128	83.33	66.67	100	100	100	100	83.33	100	83.33	100	100	100	100	100	83.33	83.33	100	100	83.33	100	100	100	100	100	100	100	100	83.33	100	100	100	83.33	100	100	100	100	100	100	100	100	100	100	100	100	100	83.33	100	83.33
M00134	100	100	100	100	100	100	100	100	100	100	100	100	100	100	100	100	100	100	100	100	50	100	100	100	100	100	100	100	100	100	50	100	100	100	100	100	100	100	100	100	100	100	100	100	100	100	100	100
M00135	33.33	33.33	66.67	100	66.67	100	33.33	66.67	33.33	66.67	100	66.67	66.67	100	33.33	33.33	66.67	66.67	33.33	66.67	33.33	66.67	66.67	66.67	100	66.67	100	100	100	100	33.33	33.33	100	66.67	33.33	66.67	66.67	66.67	66.67	100	33.33	100	66.67	66.67	66.67	33.33	66.67	33.33
M00141	100	100	100	100	100	100	100	100	100	100	100	100	100	100	100	100	100	100	100	100	100	100	100	100	100	100	100	100	100	100	100	100	100	100	100	100	100	100	100	100	100	100	100	100	100	100	100	100
M00143	0	0	100	0	100	100	0	100	0	100	100	100	100	0	0	0	100	100	0	100	0	100	100	100	100	0	100	0	100	100	0	0	100	100	100	100	100	100	100	100	0	0	100	100	100	0	100	0
M00148	100	100	100	100	100	100	100	100	100	100	100	100	100	100	100	100	100	100	100	100	100	100	100	100	100	100	100	100	100	100	100	100	100	100	100	100	100	100	100	100	100	100	100	100	100	100	100	100
M00167	85.71	85.71	85.71	85.71	85.71	85.71	85.71	85.71	85.71	85.71	100	85.71	100	100	85.71	85.71	85.71	85.71	85.71	85.71	85.71	85.71	85.71	85.71	100	100	100	85.71	100	85.71	85.71	85.71	100	85.71	85.71	85.71	85.71	100	85.71	85.71	85.71	85.71	85.71	100	85.71	85.71	100	85.71
M00176	100	66.67	100	100	100	100	100	100	100	100	100	100	100	100	100	100	100	100	66.67	100	100	100	100	100	100	100	100	100	100	100	66.67	100	100	100	100	100	100	100	100	100	100	100	100	100	100	100	100	66.67
M00307	100	100	100	100	100	100	100	100	100	100	100	100	100	100	100	100	100	100	100	100	100	100	100	100	100	100	100	100	100	100	100	100	100	100	100	100	100	100	100	100	100	100	100	100	100	100	100	100
M00338	100	100	100	100	100	100	100	100	100	100	100	100	100	100	100	100	100	100	100	100	100	100	100	100	100	100	100	100	100	100	100	100	100	100	100	100	100	100	100	100	100	100	100	100	100	100	100	100
M00344	75	100	100	75	100	100	75	100	75	75	100	100	100	100	75	100	100	100	100	75	100	75	100	100	100	100	100	100	100	100	75	75	100	100	100	100	100	100	100	100	75	100	100	75	100	75	100	100
M00367	100	100	100	66.67	100	100	100	100	100	100	100	100	100	100	100	100	100	100	100	100	100	100	100	100	100	100	100	100	100	100	100	100	100	100	100	100	100	100	100	100	100	100	100	100	100	100	100	100
M00415	100	100	100	100	100	100	100	100	100	100	100	100	100	100	100	100	100	100	100	100	100	100	100	100	100	100	100	100	100	100	100	100	100	100	100	100	100	100	100	100	100	100	100	100	100	100	100	100
M00432	100	100	100	100	100	100	100	100	100	100	100	100	100	100	100	100	100	100	66.67	100	100	100	100	100	100	100	100	100	100	100	100	100	100	100	100	100	100	100	100	100	100	100	100	66.67	100	100	100	100
M00433	75	75	100	75	100	100	75	100	75	100	100	100	100	100	75	75	100	100	75	100	75	100	100	100	100	100	100	100	100	100	100	75	100	100	100	100	100	100	100	100	100	100	100	100	100	75	100	75
M00531	0	0	100	50	100	100	0	100	0	0	100	100	100	100	0	0	100	100	0	0	0	100	100	100	100	100	100	100	100	100	100	0	100	100	0	100	100	100	100	100	0	100	100	100	100	0	100	0
M00549	100	100	100	100	100	100	100	100	100	100	100	100	100	100	100	100	100	100	100	100	100	100	100	100	100	100	100	100	100	100	100	100	100	100	100	66.67	100	100	100	100	100	100	100	100	100	100	100	100
M00554	100	100	100	100	100	100	100	100	100	100	100	100	100	100	100	100	100	100	100	100	100	100	100	100	100	100	100	100	100	100	100	100	100	100	100	100	100	100	100	100	0	100	100	100	100	100	100	100
M00555	50	50	100	50	100	100	50	100	50	100	100	100	100	100	50	50	100	100	50	100	50	100	100	100	100	50	100	100	100	100	50	50	100	100	50	100	100	100	100	100	0	100	100	100	100	50	100	50
M00570	80	80	100	100	100	100	80	100	80	100	100	100	100	100	80	80	100	100	80	100	80	100	100	100	100	100	100	100	100	100	100	80	100	100	100	100	100	100	100	100	100	100	100	100	100	80	100	80
M00630	25	25	100	25	100	100	25	100	25	50	100	100	100	100	25	25	100	100	25	0	25	75	100	100	100	75	100	100	100	100	0	25	100	100	25	100	75	100	100	100	0	100	100	75	100	25	100	25
M00632	75	75	100	100	100	100	75	100	75	100	100	100	100	100	75	75	100	100	75	100	75	100	100	100	100	100	100	100	100	100	75	75	100	100	75	100	100	100	100	100	0	100	100	100	100	75	100	75
M00844	100	100	100	100	100	100	100	100	100	100	100	100	100	100	100	100	100	100	100	100	100	100	100	100	100	100	100	100	100	100	100	100	100	100	100	100	100	100	100	100	100	100	100	100	100	100	100	100
M00854	100	100	50	100	100	100	100	100	100	100	100	100	100	100	100	100	50	100	100	100	100	100	100	100	100	100	100	100	100	100	100	100	100	100	100	50	100	100	100	100	100	100	100	100	100	100	100	100
M00855	100	100	33.33	100	100	100	100	100	100	100	100	100	100	100	100	100	33.33	100	100	100	100	100	100	100	100	100	100	66.67	100	100	100	100	100	100	100	100	100	100	100	100	100	100	100	100	100	100	100	100
M00861	66.67	66.67	100	100	100	100	66.67	100	66.67	100	66.67	100	100	100	66.67	66.67	100	100	66.67	100	66.67	100	100	100	66.67	100	66.67	100	100	100	100	66.67	66.67	100	66.67	100	100	66.67	100	100	66.67	66.67	100	66.67	100	66.67	100	66.67
M00868	100	100	100	100	100	100	100	87.5	100	100	100	100	100	100	100	100	100	100	100	100	100	100	87.5	100	100	100	100	100	100	100	100	100	100	87.5	100	100	100	100	100	100	100	87.5	87.5	100	87.5	100	100	100
M00874	83.33	83.33	83.33	100	83.33	83.33	83.33	83.33	83.33	100	83.33	83.33	100	83.33	83.33	83.33	83.33	100	100	83.33	83.33	83.33	83.33	83.33	83.33	100	83.33	83.33	83.33	83.33	83.33	83.33	83.33	83.33	100	83.33	83.33	100	83.33	100	100	83.33	83.33	83.33	83.33	83.33	83.33	83.33
M00880	0	0	75	66.67	100	75	0	75	0	0	100	100	100	66.67	0	0	75	100	0	100	0	75	75	75	100	75	75	75	75	75	75	0	100	75	0	75	50	100	75	50	0	100	75	75	75	0	75	0
M00882	100	100	100	100	100	100	100	100	100	100	100	100	100	100	100	100	100	100	100	100	100	100	100	100	100	100	100	100	100	100	100	100	100	100	100	100	100	100	100	100	100	100	100	100	100	100	100	100
M00884	100	100	50	50	50	50	100	50	100	100	50	50	50	50	100	100	50	50	100	50	100	50	50	50	50	50	50	50	50	50	100	100	50	50	100	50	50	50	50	50	100	50	50	50	50	100	50	100
M00892	100	100	100	100	100	100	100	100	100	100	100	100	100	100	100	100	100	100	100	100	100	100	100	100	100	100	100	100	100	100	100	100	100	100	100	100	83.33	100	100	100	100	100	100	100	100	100	100	100
M00897	100	100	100	100	100	100	100	100	100	0	100	100	100	100	100	100	100	100	100	100	100	100	100	100	100	100	100	100	100	100	100	100	100	100	100	100	100	100	100	100	100	100	100	0	100	100	100	100
M00898	100	100	100	100	100	100	100	100	100	0	100	100	100	100	100	100	100	100	100	100	100	100	100	100	100	100	100	100	100	100	100	100	100	100	100	100	100	100	100	100	100	100	100	0	100	100	100	100
M00901	0	0	50	0	75	75	0	100	0	0	50	100	100	75	0	0	50	100	0	0	0	50	100	50	75	75	75	50	75	75	0	0	75	100	0	100	50	75	100	100	0	100	100	75	100	0	75	0
M00911	100	66.67	100	100	66.67	100	100	100	100	100	100	100	100	66.67	100	100	100	100	66.67	100	100	100	100	100	100	100	100	33.33	100	100	100	100	100	100	100	100	100	100	100	100	100	100	100	66.67	100	100	100	66.67
M00912	100	100	100	87.5	100	100	100	100	100	100	100	100	100	100	100	100	100	100	100	87.5	100	100	100	100	100	100	100	100	100	100	100	100	100	87.5	100	100	100	100	100	100	37.5	100	100	100	87.5	100	100	100
M00913	100	100	100	100	100	100	100	100	100	100	100	100	100	100	100	100	100	100	100	100	100	100	100	100	100	100	100	100	100	100	100	100	100	100	100	100	100	100	100	100	100	100	100	100	100	100	100	100
M00916	100	0	100	100	100	100	100	0	100	100	100	100	100	100	100	100	100	100	0	100	100	100	0	100	100	100	100	100	100	100	100	100	100	0	100	0	100	100	100	100	0	100	0	100	0	100	100	0
M00938	100	100	100	100	100	100	100	100	100	100	100	100	100	100	100	100	100	100	100	100	100	100	100	100	100	100	100	100	100	100	100	100	100	100	100	100	100	100	100	100	100	100	100	100	100	100	100	100
M00958	75	75	100	75	100	100	75	100	75	75	75	100	100	100	75	75	75	100	75	75	75	100	100	100	100	75	75	75	100	100	75	75	75	100	75	100	75	75	100	100	75	100	100	75	100	75	75	75
M00959	75	75	100	75	100	100	75	100	75	50	75	100	100	100	75	75	75	100	75	75	75	100	100	100	100	75	75	75	100	100	75	75	75	100	75	100	75	75	100	100	50	100	100	75	100	75	75	75

## Sheet: Supplementary Table 8c
Supplementary Table 8c:Average number of genes in each fungal order KEGG_levelC
KEGG_levelC	Eurotiales	Hypocreales	Pleosporales	Saccharomycetales	Sordariales	other
Glycolysis / Gluconeogenesis	94.25	115.86	126	43.07	62.5	91
Citrate cycle (TCA cycle)	40.2	52.57	56.5	25.2	29	40.5
Pentose phosphate pathway	46.3	57.57	66.5	23	38	43.5
Pentose and glucuronate interconversions	67.15	71.71	60	15.67	39.5	48
Fructose and mannose metabolism	57.2	64.71	65	26.4	46	55
Galactose metabolism	60.4	63.29	71	18.2	42.5	51.5
Ascorbate and aldarate metabolism	41.25	45.29	41.5	14.33	25.5	42
Fatty acid biosynthesis	59.05	69	68.5	18.27	40	45
Fatty acid elongation	13.6	12.71	14.5	10	11	12.5
Fatty acid degradation	77.1	94.57	105	24.93	52.5	69.5
Cutin, suberine and wax biosynthesis	3.3	2.5714	3.5	0.6667	1.5	6.5
Steroid biosynthesis	41.35	39.14	44.5	20.27	36	35.5
Primary bile acid biosynthesis	7.6	7.8571	10.5	0.8667	7.5	12.5
Secondary bile acid biosynthesis	0.6	0.7143	1	0	0.5	0.5
Ubiquinone and other terpenoid-quinone biosynthesis	34.25	42.71	40.5	10.93	28.5	33
Steroid hormone biosynthesis	8.7	7	5	2.133	6	15
Oxidative phosphorylation	95.4	106.57	134	78.67	87	121.5
Photosynthesis	0.45	1.714	0	0	0	0
Arginine biosynthesis	31.6	44.43	38.5	19.47	24	29
Purine metabolism	97.5	131.4	120.5	64.6	91.5	101.5
Caffeine metabolism	2.9	3	4	0.9333	2.5	2
Pyrimidine metabolism	49.75	69.29	57	39.4	37	52
Alanine, aspartate and glutamate metabolism	62.45	88.57	73.5	35.07	49	58
Tetracycline biosynthesis	2.3	3	1	0	1	1
Aflatoxin biosynthesis	37.7	26.43	38	13.33	18	12
Glycine, serine and threonine metabolism	90.3	122.4	83	41.8	66	72.5
Monobactam biosynthesis	7.15	12.857	6.5	5.333	5	7.5
Cysteine and methionine metabolism	81.3	106.29	91	42.93	63.5	70.5
Valine, leucine and isoleucine degradation	82.4	97.29	107	19.73	48.5	59.5
Valine, leucine and isoleucine biosynthesis	25.75	35.86	28.5	12.13	17.5	20
Lysine biosynthesis	20.7	28	23.5	13.73	14	18
Lysine degradation	48.8	73.14	57.5	21.8	31.5	47.5
Penicillin and cephalosporin biosynthesis	8.6	11.286	4	4.333	5.5	3.5
Arginine and proline metabolism	105.05	143	99	38.07	63.5	64.5
Clavulanic acid biosynthesis	0.2	0.1429	0	0	0	0
Carbapenem biosynthesis	2.15	3	3.5	2.067	2	3.5
Prodigiosin biosynthesis	26.6	35	20.5	5.2	12	13.5
Histidine metabolism	31.1	44.86	44.5	16.4	27	31
Tyrosine metabolism	79.25	99.29	73.5	18.67	69.5	47
Phenylalanine metabolism	72.15	94.86	56.5	19.93	43	39.5
Chlorocyclohexane and chlorobenzene degradation	17.1	18.86	11	0.4	9	9.5
Benzoate degradation	45.9	68.857	34.5	2.067	35	23.5
Bisphenol degradation	2.05	2.5714	0.5	0.4667	1	0.5
Fluorobenzoate degradation	5.2	7.71429	4	0.06667	3	3
Tryptophan metabolism	95.65	128.71	101	26.67	64	64
Phenylalanine, tyrosine and tryptophan biosynthesis	39.2	41.71	38.5	19.73	26	26
Novobiocin biosynthesis	7.4	8.857	6.5	4.6	4.5	5
Indole diterpene alkaloid biosynthesis	6.55	3.429	1	0	2.5	0.5
Staurosporine biosynthesis	16.65	12.86	15	0	7.5	2.5
Phenazine biosynthesis	3.45	7.429	3	0.2	4	2
beta-Alanine metabolism	53.2	60.43	65.5	21.47	25.5	39.5
Taurine and hypotaurine metabolism	13.35	22.143	15.5	5.333	11.5	14
Phosphonate and phosphinate metabolism	9.1	12.429	7.5	2.733	5.5	11
Selenocompound metabolism	18.05	27.43	18	10.2	16	17
Cyanoamino acid metabolism	35.85	46.29	28.5	12.07	22.5	17.5
Glutathione metabolism	55.75	69.29	61	28.53	40.5	45.5
Starch and sucrose metabolism	97.45	112.71	107.5	35.6	88	92
N-Glycan biosynthesis	43.85	48.57	54.5	32.93	44.5	45
Other glycan degradation	20.75	34.571	22.5	6.133	17.5	12.5
Various types of N-glycan biosynthesis	46.85	45.57	59.5	33.2	46.5	43.5
Other types of O-glycan biosynthesis	6.3	8	7	13.33	4.5	21.5
Mannose type O-glycan biosynthesis	3.3	3	4.5	5	3	10.5
Amino sugar and nucleotide sugar metabolism	102.85	134.86	127	33.93	90	124.5
Streptomycin biosynthesis	23.3	22.429	24.5	7.333	15.5	16.5
Polyketide sugar unit biosynthesis	1.25	2.5714	1.5	0.8667	2	1.5
Neomycin, kanamycin and gentamicin biosynthesis	7.5	7	8.5	3.133	5	10
Acarbose and validamycin biosynthesis	0.35	1.4286	0.5	0.8667	1	0
Glycosaminoglycan degradation	10	14.714	6.5	2.067	3.5	9.5
Glycosaminoglycan biosynthesis - chondroitin sulfate / dermatan sulfate	0	0.1429	0.5	0	0	1
Glycosaminoglycan biosynthesis - heparan sulfate / heparin	0	1.286	0.5	0	0.5	1
Lipopolysaccharide biosynthesis	1.7	8.2857	1	0.1333	0.5	1
O-Antigen nucleotide sugar biosynthesis	13.65	25.143	17	6.333	9.5	13.5
O-Antigen repeat unit biosynthesis	0.05	0.2857	0	0	0	0
Peptidoglycan biosynthesis	4.8	12.8571	0	0.1333	0	0.5
Glycerolipid metabolism	67.25	70.57	70.5	34.33	44.5	76
Inositol phosphate metabolism	42.9	53	41.5	22.73	39	45.5
Glycosylphosphatidylinositol (GPI)-anchor biosynthesis	33.85	29	30	21.93	28	27
Glycerophospholipid metabolism	91.95	94.86	80	44.4	63.5	95.5
Ether lipid metabolism	24.15	27.286	21	9.933	16.5	35
Arabinogalactan biosynthesis - Mycobacterium	0.05	0.1429	0	0	0	0
Arachidonic acid metabolism	18.45	18.714	21	3.733	12	24.5
Linoleic acid metabolism	7.95	6.857	6	1.867	5.5	13
alpha-Linolenic acid metabolism	14.45	12.857	22.5	7.267	7	25.5
Sphingolipid metabolism	36.2	46.14	35	21.13	31.5	38.5
Glycosphingolipid biosynthesis - globo and isoglobo series	8.6	11.14	9	3.2	4	11.5
Glycosphingolipid biosynthesis - ganglio series	3.45	6.286	4.5	2	2	5
Pyruvate metabolism	113	153.6	136.5	59.6	78.5	94
Dioxin degradation	10.55	5	2.5	1	6	7.5
Xylene degradation	4.1	4.4286	1.5	0.7333	2	1.5
Toluene degradation	16.7	14.7143	11	0.9333	8.5	7
Polycyclic aromatic hydrocarbon degradation	10.95	5.429	2.5	1	6	7.5
Chloroalkane and chloroalkene degradation	47.95	54.571	45	9.667	21	23.5
Naphthalene degradation	31.45	30	19.5	5.067	15.5	15
Aminobenzoate degradation	75.2	101.9	56.5	10.4	56	31.5
Glyoxylate and dicarboxylate metabolism	69.9	90.43	80.5	32.47	43	58.5
Nitrotoluene degradation	2.35	3	1	0	0	1
Propanoate metabolism	56.7	75.14	68	28.87	37	45
Ethylbenzene degradation	0.05	1.429	0	0	0	0
Styrene degradation	47.8	61.29	37	10.6	24.5	22
Butanoate metabolism	61.85	88.29	61	15.2	36.5	36.5
C5-Branched dibasic acid metabolism	14.35	19.86	8	2.6	5	9
One carbon pool by folate	18	25.43	24	13.47	15	16
Methane metabolism	43.1	61.71	49	22.87	32.5	35
Carbon fixation in photosynthetic organisms	28.3	32.57	45	17.87	21.5	31.5
Carbon fixation pathways in prokaryotes	17.9	34.429	25	9.067	12	18
Thiamine metabolism	24.9	25.57	24.5	12.73	18	23
Riboflavin metabolism	25.75	25	23.5	13.33	16.5	23.5
Vitamin B6 metabolism	16.2	14.571	16	9.333	12	10.5
Nicotinate and nicotinamide metabolism	48.1	60.86	43.5	24.93	35	35
Pantothenate and CoA biosynthesis	46.45	58.14	54	23.93	27	39
Biotin metabolism	32.3	43.571	26	6.667	16	16.5
Lipoic acid metabolism	22.5	29.57	30	11.73	18.5	22.5
Folate biosynthesis	29.75	42.71	35.5	13.6	34.5	30.5
Atrazine degradation	5.2	7.571	6	2.6	2.5	3
Retinol metabolism	40.75	48.143	32.5	6.533	19	22
Porphyrin and chlorophyll metabolism	25.65	33	31.5	18.53	24	34.5
Terpenoid backbone biosynthesis	29.5	34.29	27	17.27	25	27
Indole alkaloid biosynthesis	7.5	3.57143	3.5	0.06667	2.5	1.5
Monoterpenoid biosynthesis	0.65	0.8571	0	0.2	0	0.5
Limonene and pinene degradation	16.2	20.429	22	5.667	8	14
Diterpenoid biosynthesis	5.6	8.28571	10	0.06667	7	3
Brassinosteroid biosynthesis	0.2	0	0	0	0	1
Carotenoid biosynthesis	6.5	8.857	7.5	1.267	5.5	12
Zeatin biosynthesis	1.25	1.571	1	1	1	2
Sesquiterpenoid and triterpenoid biosynthesis	5.05	3.857	4.5	2	4.5	2.5
Nitrogen metabolism	33.15	45.571	33	8.933	31	25.5
Sulfur metabolism	34.75	50.43	35.5	16.53	31	31
Caprolactam degradation	26.55	30.57	28	4.8	16.5	20
Phenylpropanoid biosynthesis	22.15	27.5714	20	0.1333	11	18
Flavonoid biosynthesis	2.45	1.714	2	0	0	2.5
Isoflavonoid biosynthesis	0	0	0	0	0	0.5
Flavone and flavonol biosynthesis	0.65	1.286	0	0	0	0
Stilbenoid, diarylheptanoid and gingerol biosynthesis	1.2	1	0.5	0	0	1.5
Isoquinoline alkaloid biosynthesis	26.5	37.714	34	6.933	43	19.5
Tropane, piperidine and pyridine alkaloid biosynthesis	17.3	19.571	15.5	8.867	11.5	10.5
Betalain biosynthesis	6.35	5.714	3.5	1.867	2.5	3
Glucosinolate biosynthesis	5.8	8.143	7	1.133	3.5	3.5
Metabolism of xenobiotics by cytochrome P450	49.05	56	41.5	7.867	34	33
Insect hormone biosynthesis	12.1	14.143	18.5	5.467	5.5	9
Drug metabolism - cytochrome P450	45.25	59.857	38	6.933	30	34
Drug metabolism - other enzymes	39.95	52.71	40	17.07	35	41.5
Steroid degradation	0.85	0.8571	1	0	1	2
Biosynthesis of various secondary metabolites - part 3	14.6	10.5714	14	0.06667	8.5	3.5
Biosynthesis of various secondary metabolites - part 2	7.4	11	7.5	0	6	3.5
Biosynthesis of various secondary metabolites - part 1	28.9	29.714	21.5	6.467	17	15
Biosynthesis of unsaturated fatty acids	25.25	20.29	32	17.33	19	29
Biosynthesis of ansamycins	2.25	3.714	3	1.067	1.5	2.5
Type I polyketide structures	2.1	3.286	1	0	2.5	1
Biosynthesis of siderophore group nonribosomal peptides	5.95	5.429	2	0	1.5	0.5
Nonribosomal peptide structures	4.5	10.57	3	0	0.5	1
Biosynthesis of vancomycin group antibiotics	0.4	0.8571	0.5	0.8667	1	0
Biosynthesis of type II polyketide backbone	0.2	0.2857	0	0	0	0
Biosynthesis of type II polyketide products	2.9	1.714	1.5	0	0.5	1.5
Biosynthesis of enediyne antibiotics	1.85	2.857	2.5	0	2	2.5

## Sheet: Supplementary Table 8d
Supplementary Table 8d: The information of COG
Name	HF28_Eurotiales	H1199_Eurotiales	DF18_Hypocreales	DF6_Eurotiales	H37_Hypocreales	HF8_Eurotiales	H1332_Saccharomycetales	H1282_Eurotiales	DY62_Eurotiales	H1107_Saccharomycetales	HZ78_Saccharomycetales	DF5_Eurotiales	DY63_Eurotiales	H1111_Saccharomycetales	DF7_Eurotiales	DF3_Hypocreales	DY30_Eurotiales	HF11_Eurotiales	HF31_Hypocreales	H1336_Saccharomycetales	DY15_Eurotiales	DF34_Saccharomycetales	H1124_Saccharomycetales	DY631_Eurotiales	DY50_Eurotiales	H1295_Sordariales	HF25_Hypocreales	DF27_Sordariales	H1137_Saccharomycetales	HZ11_Saccharomycetales	DY75_Mucorales	H1114_Saccharomycetales	DF28_Eurotiales	DF29_Eurotiales	H1306_Coniochaetales	H8003_Saccharomycetales	H1330_Saccharomycetales	DY51_Pleosporales	HF1_Hypocreales	H1140_Saccharomycetales	H1288_Eurotiales	H1318_Eurotiales	H1115_Saccharomycetales	H1303_Eurotiales	DY81_Pleosporales	HF33_Hypocreales	HM381_Eurotiales	HF19_Saccharomycetales	sum
A	295.667	290.167	327.167	294.667	306.667	296.667	247.667	289.167	294.667	245.667	257.333	264.167	296.667	250.667	294.667	294.167	304.5	290.667	296.167	248.667	303.667	243.167	248.667	305.167	372.5	338.167	308.167	333.167	278.833	247.667	431.333	246.167	294.667	308.333	299.5	250.667	246.667	433.833	292.167	248.667	292.167	292.167	245.167	302	294.833	300.167	306.833	269.833	14020.2
B	73.25	82.5	159.667	83.25	156.667	95.25	72.75	81.5	83.5	72.25	76.25	65.5	87.75	73.75	81.5	137.167	120.75	85.5	136	74.75	114.25	74.75	73.75	88.75	195.833	117.583	158.667	115.583	72	72.25	173.333	74.75	82.25	143.583	113.917	74.75	72.75	156.083	135.167	73.25	81.75	84.75	74.75	93.3333	121.583	116.417	86.0833	71.75	4813.17
J	378.833	377	494.5	383.5	401.5	405.167	323.167	377	379.167	325.167	359.667	515.333	387.5	320.167	381.5	515	417.333	382	391.667	322.5	398.5	312.167	324.167	389.5	541.667	393.5	627.833	376.167	355.5	323.167	656.167	315.167	381.5	412.167	383.333	323	323.167	811.5	392	324.167	378.833	379.5	318.167	385.167	378.667	413.333	418.833	378.833	19253.3
K	373	466.917	729.417	439.667	506.583	446.583	319.417	467.417	429.667	318.417	307.583	907.417	431.5	318.917	439.167	555.583	479	479.25	338.083	324.25	491.667	312.917	317.917	444.833	552.833	321.583	1111.75	327.583	431.417	316.917	756.833	313.917	443.667	537	323.417	309.75	320.75	487.833	339.083	317.917	399.417	406.917	312.917	451.333	297.5	384.583	430	342.583	20882.7
L	224.917	237.833	502.667	257.583	255.833	283.75	175.417	239.833	251.333	175.417	177.25	290.333	272.917	176.417	257.333	361.5	331.583	241.167	272.333	163.417	285.083	173.417	177.417	290.417	512.75	342.917	437.333	366.417	223	176.417	769.917	174.417	257.583	573.75	211.917	173.917	175.417	369.333	238	175.417	277.583	283.583	175.917	322	269.167	271.25	255.25	190.083	13298.5
D	114.25	116.5	151.5	113.917	125.5	117.583	102.583	115.5	115.667	103.583	98.9167	134.667	115.417	103.083	116.167	160.167	134.25	115.167	128.667	101.417	119.417	100.583	102.583	119.917	193.833	142.25	184	130.083	116.833	103.583	222.167	100.583	113.417	146.75	113.417	102.083	102.917	163	124.167	102.583	113.417	115.917	100.083	142	126.833	130.25	121.583	113.083	5951.83
M	74.8333	122.333	294.333	115.333	149.333	115.333	38.6667	123.333	118.833	38.6667	50.5	316	118.833	38.6667	115.833	333.167	157.667	120.833	94.8333	42.6667	126.667	38.6667	38.6667	120.333	93.25	101.667	482.5	91.6667	30.3333	38.6667	127.083	38.6667	114.333	201.167	68.5	44.1667	38.6667	130.167	90.8333	38.6667	91.3333	89.8333	38.1667	115.833	74.1667	146.333	97.5	39.8333	5327.67
N	4	4	32.5	4	5	4	0.5	4	4	0.5	4.5	59.9167	4	0.5	4	67.0833	4	4	4	1	4	0.5	0.5	4	9	4	82.5833	5.5	0.5	0.5	11	0.5	4	4.5	5	0.5	0.5	11	4	0.5	4	4	0.5	4	4.5	18.3333	4	1.5	408.917
O	476.917	528.167	762.333	528.917	689.333	521	377.417	527.167	524.917	378.083	402.333	578	524.417	376.083	523.417	669.167	561.417	537.167	584.833	370.583	555.667	370.917	376.417	535.083	694.667	576	860	624.5	347	378.417	932.167	370.917	529.417	576.25	579.833	373.667	377.417	873.167	585.833	378.417	468.333	467.833	368.417	504.75	529.5	562	500.417	404.667	25143.3
T	270.083	336.417	460.75	310.25	381.583	330.5	231.5	336.417	302.667	231.167	256.333	428	315.083	233.167	312.5	448	305.083	333.417	331.583	227.833	317.917	227.5	230.5	324.583	674.917	316.833	604.5	299.167	220.25	232.5	1004.25	226.5	311.75	348.917	282	238.667	232.833	507.75	324.417	232.5	280.833	283.5	226.5	319.333	299.083	348.667	327.25	233.667	15859.4
U	406.667	455.333	559.667	437.167	490.833	487.5	379.5	455.333	429.167	378.667	368.833	517.75	438.167	377.667	433.167	495.25	515.167	459.833	431.333	376.667	494.333	370.5	377	444.167	507	458.167	661.417	462	463.667	379.5	714	369.5	435.167	541.167	465.333	365.667	380	609	435.167	380.5	414.5	413.5	369	466.667	416	434.667	459.833	417	21598.1
V	31.75	50.25	133.75	58.75	96.25	54.25	39	50.25	57.25	38	32.75	76.75	58.75	39	60.75	129.25	82.25	54.75	62.25	40	80	38	39	58.75	48	38.75	166.25	48.25	19.75	39	74	38	58.75	97.25	50.25	26.75	39	60.25	59.25	39	44.75	44.75	38	57.75	41.25	68.75	62.75	33.75	2756
W	4	5	7.5	7	6.5	4.5	4.5	5	7.5	4.5	3.5	3.5	8.5	4.5	7	7	5	5	7	4.5	4.5	4.5	4.5	8.5	10.5	4	6.83333	5.33333	3.5	4.5	12	4.5	7	5	6.5	6.5	4.5	7	7	4.5	4.5	4.5	4.5	4	5.5	4.5	7	5.5	272.667
Y	12.8333	12.8333	14	12.8333	13.5	12.8333	16.6667	12.8333	12.8333	17.1667	13.6667	12.3333	12.8333	17.1667	12.8333	14	12.8333	13.3333	14.5	16.6667	12.8333	16.6667	17.1667	13.3333	20.6667	13.6667	13.5	13.5	16.6667	16.6667	31	16.6667	12.8333	12.8333	13	18.6667	17.1667	21.8333	14	16.6667	13.3333	13.3333	17.1667	13.3333	13.6667	13.5	12.3333	17.6667	722.167
Z	98.3333	107.667	136.5	110.333	131	105.5	82.6667	107.667	111.333	82.6667	93.8333	94.6667	108.333	83.1667	110.333	111.333	143.333	113.333	114	80.6667	117.833	79.6667	82.6667	112.333	185.167	127	127.5	121.667	98.3333	82.6667	288	78.6667	110.333	163.833	99.8333	81.8333	82.6667	228.667	110.333	82.6667	106.333	104.833	78.6667	106.833	119.833	109.5	116	91.5	5421.83
C	307	460.5	703.833	432	479.333	429	208	459.5	442	207	225.5	704	430	207	446	594.667	508.833	468.5	341.167	208	494.5	209	208	435.5	316.333	321.5	946.333	307	204	208	422.333	210	430	537.833	325.5	213	207	590	339.167	205	384	387	209	424.833	317.667	402.667	454.5	245.5	18217
E	413.583	601.417	883.083	596.75	643.75	636.75	266.667	601.417	588.417	264.667	257.083	894.417	586.417	267	584.25	731.083	625.083	594.917	499.083	265.833	591	262.667	265.667	594.583	408.167	428.917	1227.42	425.083	176.417	264.667	685	263.167	596.75	659.083	415.917	264.917	263.667	717.583	491.083	263.667	525.417	530.917	263.167	609.75	395.083	538.75	583.083	307.75	23821
F	89.5	118	185	127.5	138.5	127	72.5	118	125	72.5	77	181.5	129.5	72.5	127.5	229.5	137	118.5	107.5	70.5	122	70	72.5	132.5	113	114	279	100.5	81	72.5	129	70	126.5	138	114.5	65.5	72.5	164	108.5	72.5	101	102	70	115.5	96.5	144.5	114.5	79.5	5466
G	503.5	721.333	906.833	693.167	787.5	669.833	229.833	718.333	696.833	230.833	243.833	773.667	689.333	230.167	684.167	890	787.833	742.833	601.667	231.5	811.333	228.833	228.833	705.333	412.167	596.333	1024.5	588.833	155.5	229.833	624.833	229.833	691.667	900.833	606.667	220.833	230.833	852.667	594.167	230.833	496.833	504.833	229.833	624.5	492	637.667	568	306.667	26058
H	199.667	267.667	302.667	268.667	221.667	232.167	105.5	266.667	259.167	105	123.167	360	261.167	105	262.667	453	276.667	269.167	246	101.5	266.667	104.5	105	266.667	132.167	198.167	446.833	191	113.833	105.5	434	104	268.667	308.167	197.167	101.5	105.5	255.167	244	105.5	241.667	240.167	103	257.167	161.667	231.5	250.167	140	10366.5
I	273.75	383.667	493.167	400.417	378.333	351.833	160.083	384.667	393.083	160.083	188.167	459.833	390.917	160.083	392.417	398.833	351.25	380.167	330.5	165.417	360.167	158.083	161.083	402.583	343.583	296	599.833	298.833	120.667	159.083	496.917	157.083	402.417	392.917	302.5	192.167	160.083	504.333	327.333	159.083	285.5	294.667	156.083	316.583	335.5	359.333	329.417	165.833	14834.3
P	237.167	289	530.167	316.833	380.833	306.5	160	289	316	161	147	606.25	312	159.333	314.833	555.083	311.667	293	288.333	159.167	322.5	158.5	160	323.167	237.167	202	849.25	207.167	116.5	160	354.833	159.5	315.833	347.167	221	151.5	160	390.5	282.333	160	247.5	252.5	158.5	363.833	207	288.833	289.667	174.5	13394.4
Q	317.5	647.5	867	573.5	714	605.5	133	649	569	132	142	614	566	133	581	516	723.5	655.5	459.5	132.5	689.5	134.5	133	584	207.833	401	979	426	64.5	133	307.833	134.5	575.5	858.5	459	160	134	699.333	451	133	445	453	133.5	531.5	425.5	524.5	652	171	20732
S	2047	2679	4543	2543	3750	2657	1221	2681	2523	1215	1096	2666	2553	1219	2554	3223	3109	2725	2769	1225	2846	1195	1218	2593	2481	2652	4758	2768	956	1219	3907	1195	2548	3552	2426	1249	1218	3297	2680	1219	2284	2340	1196	2710	2392	2576	2431	1223	112127
[truncated: 2 more columns]

## Sheet: Supplementary Table 8e
Supplementary Table 8e: The information of Cazy
Name	DF6_Eurotiales	HF28_Eurotiales	DF29_Eurotiales	H1306_Coniochaetales	H1124_Saccharomycetales	DY30_Eurotiales	DF28_Eurotiales	H1111_Saccharomycetales	HM381_Eurotiales	H1114_Saccharomycetales	HF1_Hypocreales	DY631_Eurotiales	H1137_Saccharomycetales	H37_Hypocreales	DY50_Eurotiales	H1107_Saccharomycetales	HF25_Hypocreales	H1295_Sordariales	DY75_Mucorales	HZ11_Saccharomycetales	H1288_Eurotiales	DY62_Eurotiales	DY15_Eurotiales	DY51_Pleosporales	DF5_Eurotiales	DF34_Saccharomycetales	DF7_Eurotiales	DY63_Eurotiales	H1282_Eurotiales	H1303_Eurotiales	H1332_Saccharomycetales	HF33_Hypocreales	H1115_Saccharomycetales	H8003_Saccharomycetales	H1318_Eurotiales	HF31_Hypocreales	H1199_Eurotiales	DF3_Hypocreales	HF8_Eurotiales	HZ78_Saccharomycetales	DY81_Pleosporales	DF18_Hypocreales	H1336_Saccharomycetales	H1330_Saccharomycetales	HF19_Saccharomycetales	DF27_Sordariales	H1140_Saccharomycetales	HF11_Eurotiales
Cellulose	240	161.5	290	207.5	56	258.5	241	56	132.5	55	182	252	24.5	230.167	118.5	57.5	350.833	212.833	175	58	130	235.5	246.5	303.667	183	55.5	243	246	164.333	170	58	199.833	53	47	133.5	186	165.333	241	213.667	57.5	193.833	320.833	72.5	57	55	282.333	57.5	221
unknown	1579	1163.33	1839	1169.17	623.5	1659	1576	623.5	1363.5	601.5	1426	1589.5	489	1752.33	1162	623	2470.17	1160.83	1535	621.5	1136.5	1561	1714.5	1997.17	1552	603	1566.5	1565.5	1500.17	1437.33	623.5	1552	599	612.5	1151.5	1467	1499.17	1816	1550.83	701.5	1205.17	2236.67	665	620.5	778	1307.17	624	1619.5
Hemicellulose-Xylan	252.5	173.167	326.5	163.167	64	272	254.5	65	155.5	62.5	199.5	256	31.5	261.5	132.5	64.5	374.5	156.667	185.5	66	150	253.5	293.5	311.667	202.5	63	249.5	250	188	197.667	66	214.5	62	59	151	200.5	190	231.5	247	68.5	177.5	356.5	79	66	86.5	225.5	64.5	259
Pectin	294	193.5	424	188.833	78	350	293	79	212.5	75	218.5	304	38.5	338.5	120	76.5	464.5	171.833	159.5	78	176.5	291	358.5	310.167	267	74.5	299	299	271.167	277.833	78	239.5	72	64	182	218.5	272.167	303	301.167	84.5	200	438	78.5	78	74.5	217	77.5	310.5
Starch	77.5	54.5	99.5	48	25.5	87	77.5	25.5	62	25	49.5	73.5	26	69	50	25.5	92	53.5	73	25.5	61	73	75.5	91.5	60	25	74.5	72.5	69	71	25.5	57.1667	25	23.5	64.5	52.5	68	81	75	32.5	52.5	84	27	25.5	28.5	54	25.5	71.5
Hemicellulose-Mannan	75	56.8333	95.5	43.5	14.5	78.5	77	14.5	46	14	64.5	77	9	76.5	52	14.5	121.5	37	71	14.5	38	75	81	93.1667	57.5	14	74.5	76	45.5	60.8333	14.5	79.5	14.5	13	41.5	65.5	45.5	99.5	68.3333	16.5	47	105	20.5	14.5	17	51.5	14.5	65.5
Hemicellulose-Xyloglucan	28.5	17	28.5	10.5	5	23.5	29.5	5	18	6	25	30.5	4	24	27	5	43	15.5	46	6	19	27.5	24	44.5	22.5	6	30.5	30.5	21.5	17	6	27.5	6	4	18	25	21.5	28	25	5	18.5	40	12	6	11	18.5	5	27.5
Inulin	25	15	49	22	9	37	25	10	16	9	21	26	2	48	9	10	49	12	13	10	16	28	36	17	16	9	25	25	20	21	10	21	9	7	16	21	20	27	27	15	8	48	9	10	12	9	10	17

## Sheet: Supplementary Table 8f
Supplementary Table 8f: The information of Merops
Name	H1318_Eurotiales	DF7_Eurotiales	HF31_Hypocreales	DY50_Eurotiales	H1330_Saccharomycetales	HF11_Eurotiales	H1295_Sordariales	DF3_Hypocreales	DY15_Eurotiales	DF28_Eurotiales	H1282_Eurotiales	HM381_Eurotiales	HF19_Saccharomycetales	H8003_Saccharomycetales	H1107_Saccharomycetales	HF33_Hypocreales	H1115_Saccharomycetales	DY631_Eurotiales	DY30_Eurotiales	DF6_Eurotiales	DY51_Pleosporales	H1137_Saccharomycetales	H37_Hypocreales	H1114_Saccharomycetales	H1199_Eurotiales	HF25_Hypocreales	DY63_Eurotiales	HF28_Eurotiales	H1336_Saccharomycetales	DY75_Mucorales	DF29_Eurotiales	DF5_Eurotiales	DF34_Saccharomycetales	H1332_Saccharomycetales	DY81_Pleosporales	H1124_Saccharomycetales	H1140_Saccharomycetales	HZ78_Saccharomycetales	HZ11_Saccharomycetales	H1306_Coniochaetales	H1111_Saccharomycetales	H1288_Eurotiales	H1303_Eurotiales	HF8_Eurotiales	DF18_Hypocreales	DF27_Sordariales	HF1_Hypocreales	DY62_Eurotiales
Serine	121	197	206	79	44	217	160	245	250	194	216	183	57	43	43	176	42	194	220	195	187	28	298	44	216	382	189	112	49	120	260	218	44	44	146	44	43	90	43	183	44	117	180	160	325	173	205	192
Inhibitor	11	13	10	21	7	12	8	20	13	14	11	10	10	7	7	11	7	14	13	14	23	6	12	7	11	24	14	8	7	25	13	17	7	7	11	7	7	12	7	11	7	11	10	11	13	11	10	12
Metallo	68	91	101	81	43	87	60	150	81	93	84	83	48	42	43	102	42	93	86	94	135	32	111	43	84	201	92	67	48	98	90	129	42	43	67	43	43	53	43	70	43	69	79	89	139	78	100	93
Threonine	22	20	23	20	17	19	20	31	18	20	18	19	17	17	17	26	17	20	21	20	29	17	21	17	18	37	20	20	18	30	20	30	17	17	18	17	17	19	17	19	17	21	21	19	28	23	22	19
Cysteine	39	38	45	53	29	42	40	63	50	38	42	36	33	25	29	47	28	44	54	39	61	27	55	28	41	78	43	36	31	68	52	54	28	29	44	29	29	32	29	36	29	39	50	55	60	42	45	43
Aspartic	6	10	28	31	16	15	21	28	25	10	14	10	11	23	16	12	16	11	24	10	37	4	23	16	14	27	10	13	10	45	30	13	16	16	13	16	16	37	16	24	16	8	17	9	20	25	26	10
Glutamic	3	2	6	0	0	5	4	6	10	2	5	5	0	0	0	0	0	2	8	2	2	0	1	0	5	1	2	2	0	0	9	4	0	0	1	0	0	0	0	5	0	3	2	3	2	3	6	2
Mixed	0	0	2	0	0	0	0	2	2	0	0	0	0	0	0	1	0	0	2	0	1	0	2	0	0	4	0	0	0	0	2	2	0	0	1	0	0	0	0	1	0	0	0	0	2	0	2	0
Unknown	0	0	2	0	0	0	0	6	0	0	0	0	0	0	0	1	0	0	0	0	0	0	0	0	0	3	0	0	0	0	0	0	0	0	0	0	0	0	0	0	0	0	0	0	3	0	2	0
Asparagine	0	0	0	0	0	0	0	3	0	0	0	0	0	0	0	0	0	0	0	0	0	1	0	0	0	3	0	0	0	0	0	1	0	0	0	0	0	0	0	0	0	0	0	0	0	0	0	0

## Sheet: Supplementary Table 8g
Supplementary Table 8g: The information of Lipase
Name	HF33_Hypocreales	DY631_Eurotiales	H1318_Eurotiales	DF28_Eurotiales	HF1_Hypocreales	H1330_Saccharomycetales	H1295_Sordariales	HF8_Eurotiales	H1282_Eurotiales	DY50_Eurotiales	H1336_Saccharomycetales	HM381_Eurotiales	DF29_Eurotiales	H8003_Saccharomycetales	H1107_Saccharomycetales	DF5_Eurotiales	H1115_Saccharomycetales	DY75_Mucorales	HF28_Eurotiales	DY63_Eurotiales	H1137_Saccharomycetales	DF6_Eurotiales	DF18_Hypocreales	DY81_Pleosporales	H37_Hypocreales	H1114_Saccharomycetales	H1199_Eurotiales	DY62_Eurotiales	DF34_Saccharomycetales	DF27_Sordariales	H1332_Saccharomycetales	HF31_Hypocreales	DY30_Eurotiales	H1124_Saccharomycetales	H1140_Saccharomycetales	HZ78_Saccharomycetales	DF7_Eurotiales	DY51_Pleosporales	HF19_Saccharomycetales	HZ11_Saccharomycetales	H1306_Coniochaetales	H1111_Saccharomycetales	H1288_Eurotiales	H1303_Eurotiales	DY15_Eurotiales	DF3_Hypocreales	HF25_Hypocreales	HF11_Eurotiales
Single	22	22	18	24	24	7	9	27	26	11	9	21	34	16	7	28	7	15	17	22	5	25	33	10	24	7	27	21	7	14	7	23	27	7	7	13	20	16	11	7	24	7	17	24	34	28	38	26
Lid	41	86	66	82	55	18	36	91	109	17	20	73	78	17	19	74	18	20	49	85	7	82	81	44	76	19	109	85	19	35	18	55	73	18	19	23	83	73	20	19	49	19	63	85	79	57	70	109
N-terminal	136	189	135	195	146	56	101	184	185	66	51	191	244	48	56	145	55	87	108	188	30	198	240	128	242	55	184	179	55	107	56	151	192	56	56	47	194	183	61	56	129	56	134	196	192	153	255	189
Core	32	40	26	40	36	13	34	35	41	12	11	27	35	15	13	29	13	14	22	40	2	40	58	24	47	13	42	37	13	43	13	36	34	13	13	28	41	32	11	13	38	13	25	25	35	38	59	43
Double	17	25	19	25	16	6	15	23	24	7	6	33	24	3	6	22	6	12	17	25	2	25	31	20	33	6	24	28	6	15	6	17	26	6	6	12	26	20	8	6	14	6	17	27	31	17	38	25
Cap	1	0	1	0	1	0	1	1	1	1	0	0	1	0	0	1	0	1	0	0	0	0	0	0	0	0	1	1	0	1	0	1	1	0	0	0	0	0	0	0	0	0	1	0	1	1	1	1
C-terminal	3	13	4	14	5	1	4	7	12	3	1	8	12	0	1	7	1	5	8	13	0	14	14	3	15	1	12	10	1	3	1	5	11	1	1	1	16	9	1	1	5	1	4	13	14	5	16	12
Carboxylesterase-like	0	2	3	1	1	0	2	0	5	0	0	3	0	0	0	6	0	0	1	2	0	1	0	0	0	0	5	1	0	0	0	1	0	0	0	0	1	1	0	0	0	0	3	1	0	1	0	6

## Sheet: Supplementary Table 8h
Supplementary Table 8h: The information of SMGC
Name	H1330_Saccharomycetales	DY62_Eurotiales	HF28_Eurotiales	HM381_Eurotiales	HF11_Eurotiales	H1199_Eurotiales	DY81_Pleosporales	H1288_Eurotiales	DF27_Sordariales	DY15_Eurotiales	H1111_Saccharomycetales	DF5_Eurotiales	H1306_Coniochaetales	DF3_Hypocreales	DF29_Eurotiales	H1124_Saccharomycetales	H1114_Saccharomycetales	H8003_Saccharomycetales	DY75_Mucorales	DF18_Hypocreales	H1282_Eurotiales	H37_Hypocreales	H1140_Saccharomycetales	DF34_Saccharomycetales	H1107_Saccharomycetales	DF7_Eurotiales	H1137_Saccharomycetales	DY30_Eurotiales	H1115_Saccharomycetales	DY50_Eurotiales	HF19_Saccharomycetales	DY631_Eurotiales	H1318_Eurotiales	DF6_Eurotiales	HZ78_Saccharomycetales	DY63_Eurotiales	HF33_Hypocreales	HZ11_Saccharomycetales	H1332_Saccharomycetales	DF28_Eurotiales	DY51_Pleosporales	HF25_Hypocreales	HF8_Eurotiales	H1303_Eurotiales	H1336_Saccharomycetales	HF1_Hypocreales	H1295_Sordariales	HF31_Hypocreales
NRPS-like	1	18	14	8	20	19	7	9	3	16	1	18	1	9	22	1	1	1	3	13	19	13	1	1	1	19	1	19	1	3	1	24	10	21	1	24	10	1	1	21	10	18	19	7	1	9	6	9
PKS-like	2	3	4	2	6	7	3	2	2	2	2	10	3	6	5	2	2	2	1	3	7	2	2	2	2	4	2	5	2	1	2	4	2	4	2	4	7	2	2	4	6	6	4	2	2	2	3	2
NRPS	0	18	16	7	18	17	6	4	6	7	0	17	7	9	12	0	0	0	1	10	17	8	0	0	0	23	0	9	0	0	0	25	4	25	0	25	20	0	0	25	10	15	22	9	0	9	13	9
DMAT	0	12	5	2	2	3	1	3	1	2	0	2	1	1	4	0	0	0	0	4	3	3	0	0	0	11	0	1	0	0	0	9	3	14	0	9	2	0	0	14	2	3	6	0	0	1	1	1
Hybrid	0	6	4	2	8	5	6	0	0	2	0	5	1	1	3	0	0	0	0	4	5	3	0	0	0	2	0	2	0	0	0	3	1	3	0	3	2	0	0	3	1	4	5	2	0	1	3	1
PKS	0	24	6	9	36	37	18	14	11	28	0	16	16	12	40	0	0	0	2	11	37	13	0	0	0	27	0	28	0	2	0	26	14	27	0	26	29	0	0	27	31	14	23	13	0	12	21	13
